# Supplementary material for: Single cell analysis of spondyloarthritis regulatory T cells identifies distinct synovial gene expression patterns and clonal fates
Source: Commun Biol. 2021 Dec 14;4:1395. doi: 10.1038/s42003-021-02931-3 (PMC8671562; doi:10.1038/s42003-021-02931-3)
Supplement: Supplementary file 3 — Supplementary Data 1 [file 42003_2021_2931_MOESM3_ESM.xlsx]

## Sheet: S1 AS enriched genes
Enriched genes per cluster (selected among those expressed in at least 10% of the cells belonging to each cluster, and with a log fold change >0.1)
	p_val	avg_logFC	pct.1	pct.2	p_val_adj	cluster
CD74	7.82577e-195	0.461018	0.968	0.91	2.62461e-190	canonical Tregs
HLA-DPA1	2.90134e-183	0.445681	0.761	0.541	9.73051e-179	canonical Tregs
HLA-DRB1	3.77008e-181	0.469594	0.728	0.504	1.26441e-176	canonical Tregs
IL32	2.49546e-175	0.383925	0.975	0.909	8.36927e-171	canonical Tregs
HLA-DPB1	4.85716e-152	0.405041	0.709	0.515	1.62899e-147	canonical Tregs
CLIC1	2.80894e-141	0.310374	0.901	0.802	9.42063e-137	canonical Tregs
FOXP3	4.82802e-140	0.429966	0.722	0.549	1.61922e-135	canonical Tregs
LGALS3	1.23687e-131	0.400838	0.739	0.559	4.14821e-127	canonical Tregs
CD27	1.52284e-128	0.34191	0.782	0.642	5.10731e-124	canonical Tregs
HLA-DRB5	8.30859e-127	0.464323	0.642	0.436	2.78654e-122	canonical Tregs
UCP2	2.10675e-123	0.343788	0.862	0.766	7.06561e-119	canonical Tregs
LGALS1	1.72672e-121	0.388749	0.695	0.509	5.79109e-117	canonical Tregs
RAC2	1.06342e-113	0.247626	0.945	0.873	3.5665e-109	canonical Tregs
S100A6	1.08515e-112	0.270305	0.963	0.909	3.63936e-108	canonical Tregs
CARD16	2.89989e-112	0.362589	0.66	0.504	9.72565e-108	canonical Tregs
ISG20	2.52501e-105	0.256543	0.88	0.775	8.46838e-101	canonical Tregs
GLRX	1.27319e-102	0.354775	0.623	0.471	4.27003e-98	canonical Tregs
CTSC	1.19972e-98	0.37332	0.623	0.472	4.02363e-94	canonical Tregs
LSP1	4.33294e-98	0.232707	0.931	0.851	1.45318e-93	canonical Tregs
HLA-DRA	6.70476e-93	0.449674	0.497	0.34	2.24864e-88	canonical Tregs
LCK	1.40592e-89	0.227899	0.868	0.781	4.71517e-85	canonical Tregs
S100A10	6.10629e-81	0.168951	0.974	0.923	2.04793e-76	canonical Tregs
HLA-DQA1	4.05593e-79	0.382372	0.353	0.217	1.36028e-74	canonical Tregs
SRP14	5.33018e-79	0.185958	0.933	0.876	1.78763e-74	canonical Tregs
LINC01943	1.19247e-78	0.404258	0.472	0.335	3.99929e-74	canonical Tregs
ARPC3	9.3543e-78	0.197181	0.912	0.843	3.13725e-73	canonical Tregs
SUMO2	1.25582e-77	0.192873	0.915	0.848	4.21178e-73	canonical Tregs
DOK2	4.549e-77	0.293329	0.625	0.502	1.52564e-72	canonical Tregs
TIGIT	1.02046e-74	0.344623	0.657	0.528	3.42242e-70	canonical Tregs
CD3D	2.93542e-74	0.193479	0.909	0.848	9.84481e-70	canonical Tregs
GABARAP	4.62119e-74	0.196331	0.867	0.789	1.54986e-69	canonical Tregs
RHOA	1.9091e-73	0.204961	0.916	0.847	6.40274e-69	canonical Tregs
TNFRSF18	2.13176e-72	0.430023	0.435	0.304	7.14951e-68	canonical Tregs
SOD1	1.14016e-70	0.20888	0.879	0.796	3.82387e-66	canonical Tregs
ACP5	1.39476e-70	0.322911	0.427	0.298	4.67774e-66	canonical Tregs
MYL12A	2.03969e-70	0.191361	0.947	0.895	6.8407e-66	canonical Tregs
AC017002.3	1.92113e-68	0.372809	0.371	0.245	6.44308e-64	canonical Tregs
PMAIP1	2.02352e-67	0.287751	0.52	0.382	6.78649e-63	canonical Tregs
SUB1	2.50076e-67	0.196076	0.854	0.768	8.38704e-63	canonical Tregs
DUSP4	1.30892e-66	0.259253	0.623	0.486	4.38987e-62	canonical Tregs
OAZ1	9.35607e-66	0.186216	0.946	0.891	3.13784e-61	canonical Tregs
PSMB8	7.85975e-64	0.211156	0.762	0.653	2.636e-59	canonical Tregs
GBP5	1.34288e-62	0.22003	0.661	0.526	4.50375e-58	canonical Tregs
CORO1A	6.99748e-61	0.172716	0.934	0.88	2.34682e-56	canonical Tregs
HLA-DMA	9.15399e-60	0.308745	0.395	0.275	3.07006e-55	canonical Tregs
HLA-DQB1	2.02114e-59	0.303019	0.377	0.257	6.77849e-55	canonical Tregs
VAMP8	4.72629e-59	0.212589	0.659	0.548	1.5851e-54	canonical Tregs
LAYN	9.13343e-59	0.285234	0.268	0.159	3.06317e-54	canonical Tregs
FKBP1A	1.22702e-58	0.229145	0.657	0.553	4.11518e-54	canonical Tregs
TXN	1.77839e-58	0.191213	0.695	0.564	5.96436e-54	canonical Tregs
ANXA2	6.03226e-57	0.209061	0.653	0.518	2.0231e-52	canonical Tregs
HPGD	8.23012e-57	0.422924	0.286	0.178	2.76022e-52	canonical Tregs
SELPLG	8.5478e-55	0.182988	0.721	0.623	2.86676e-50	canonical Tregs
HCST	1.18795e-54	0.204399	0.816	0.736	3.98415e-50	canonical Tregs
CYTOR	3.23642e-54	0.225919	0.578	0.462	1.08543e-49	canonical Tregs
MIR4435-2HG	1.76795e-53	0.240003	0.546	0.428	5.92937e-49	canonical Tregs
DYNLRB1	2.92952e-53	0.225321	0.61	0.508	9.82503e-49	canonical Tregs
CXCR6	5.0338e-53	0.293321	0.306	0.199	1.68823e-48	canonical Tregs
SH3BGRL	1.1808e-52	0.202436	0.682	0.594	3.96018e-48	canonical Tregs
LY6E	5.28046e-52	0.220632	0.815	0.738	1.77096e-47	canonical Tregs
COX5A	6.28634e-51	0.198749	0.736	0.635	2.10831e-46	canonical Tregs
CD2	8.55898e-51	0.191571	0.808	0.743	2.87051e-46	canonical Tregs
ARPC1B	1.90952e-50	0.221838	0.72	0.624	6.40414e-46	canonical Tregs
PSMB9	2.77333e-50	0.17232	0.793	0.684	9.30118e-46	canonical Tregs
CD53	4.19413e-50	0.19699	0.714	0.622	1.40663e-45	canonical Tregs
CAPZB	1.70038e-49	0.173798	0.778	0.688	5.70273e-45	canonical Tregs
CORO1B	4.78189e-49	0.242785	0.695	0.609	1.60375e-44	canonical Tregs
PPP1R18	6.51221e-49	0.213407	0.6	0.498	2.18407e-44	canonical Tregs
ARPC2	6.76392e-49	0.146683	0.918	0.855	2.26848e-44	canonical Tregs
SKAP1	1.4008e-48	0.186045	0.712	0.624	4.69801e-44	canonical Tregs
SAT1	1.59799e-48	0.218651	0.73	0.645	5.35934e-44	canonical Tregs
HIGD2A	2.01352e-46	0.164508	0.828	0.767	6.75296e-42	canonical Tregs
IL2RA	2.76316e-46	0.245949	0.546	0.436	9.26708e-42	canonical Tregs
PTPRCAP	4.23617e-46	0.227747	0.734	0.658	1.42073e-41	canonical Tregs
PARK7	6.80204e-46	0.169057	0.764	0.666	2.28127e-41	canonical Tregs
WDR1	1.14009e-45	0.197025	0.634	0.525	3.82364e-41	canonical Tregs
GMFG	2.45214e-45	0.149678	0.885	0.811	8.22398e-41	canonical Tregs
CAP1	3.39576e-45	0.189001	0.662	0.558	1.13887e-40	canonical Tregs
HLA-DQA2	5.27898e-45	0.331208	0.283	0.188	1.77046e-40	canonical Tregs
PRDX1	3.21518e-44	0.182961	0.699	0.59	1.07831e-39	canonical Tregs
NINJ2	1.17765e-42	0.237595	0.352	0.256	3.94959e-38	canonical Tregs
CSTB	1.25851e-42	0.177818	0.682	0.596	4.22078e-38	canonical Tregs
PPP1CA	2.12876e-42	0.17049	0.725	0.621	7.13942e-38	canonical Tregs
EMP3	3.14581e-42	0.157678	0.883	0.825	1.05504e-37	canonical Tregs
CST7	4.45991e-42	0.158084	0.58	0.467	1.49576e-37	canonical Tregs
HERPUD1	6.19496e-42	0.180141	0.688	0.587	2.07767e-37	canonical Tregs
FANK1	2.12216e-41	0.237541	0.215	0.131	7.11731e-37	canonical Tregs
HCLS1	2.28132e-41	0.156606	0.788	0.719	7.65108e-37	canonical Tregs
MYL12B	3.57456e-41	0.147555	0.867	0.804	1.19884e-36	canonical Tregs
DBI	3.61194e-41	0.180353	0.677	0.577	1.21137e-36	canonical Tregs
ANXA5	1.44318e-40	0.176999	0.592	0.477	4.84013e-36	canonical Tregs
CALM3	1.19098e-39	0.168178	0.706	0.609	3.9943e-35	canonical Tregs
TRAPPC1	1.43827e-39	0.167658	0.702	0.603	4.82367e-35	canonical Tregs
BRK1	2.1299e-39	0.1751	0.66	0.575	7.14325e-35	canonical Tregs
UQCRB	4.08232e-39	0.138126	0.883	0.829	1.36913e-34	canonical Tregs
ICAM3	7.03262e-39	0.162517	0.697	0.62	2.3586e-34	canonical Tregs
PSMB1	1.51148e-38	0.164061	0.69	0.599	5.06919e-34	canonical Tregs
RHOG	1.6876e-38	0.164642	0.76	0.687	5.65986e-34	canonical Tregs
RGS10	2.12164e-38	0.184292	0.67	0.601	7.11554e-34	canonical Tregs
BATF	3.36728e-38	0.234729	0.487	0.395	1.12932e-33	canonical Tregs
VAMP5	3.8941e-38	0.199942	0.5	0.405	1.306e-33	canonical Tregs
C9orf16	5.63185e-38	0.165369	0.763	0.697	1.88881e-33	canonical Tregs
CD99	5.74879e-38	0.153191	0.895	0.835	1.92803e-33	canonical Tregs
TAP1	1.42912e-37	0.162858	0.573	0.474	4.79298e-33	canonical Tregs
PKM	1.72139e-37	0.176952	0.758	0.676	5.7732e-33	canonical Tregs
JPT1	8.98096e-37	0.141577	0.594	0.481	3.01204e-32	canonical Tregs
PSMD8	9.26231e-37	0.167395	0.577	0.482	3.10639e-32	canonical Tregs
UBE2D2	1.04687e-36	0.148599	0.793	0.719	3.51099e-32	canonical Tregs
ELOB	3.23768e-36	0.11973	0.852	0.772	1.08585e-31	canonical Tregs
HSPA1A	5.36997e-36	0.214951	0.248	0.166	1.80098e-31	canonical Tregs
MRPS6	8.33828e-36	0.206842	0.519	0.433	2.79649e-31	canonical Tregs
ARL6IP5	9.27483e-36	0.135876	0.76	0.693	3.11059e-31	canonical Tregs
OAS1	1.86623e-35	0.207734	0.352	0.262	6.25896e-31	canonical Tregs
TMEM59	2.90688e-35	0.155823	0.655	0.581	9.74909e-31	canonical Tregs
PRR13	7.87381e-35	0.141304	0.795	0.735	2.64072e-30	canonical Tregs
SCAND1	9.75821e-35	0.163925	0.681	0.606	3.27271e-30	canonical Tregs
ARF5	2.43106e-34	0.158984	0.673	0.595	8.1533e-30	canonical Tregs
MT2A	9.56476e-34	0.161031	0.741	0.655	3.20783e-29	canonical Tregs
ENO1	1.52369e-33	0.128029	0.762	0.688	5.11015e-29	canonical Tregs
LAIR2	2.0324e-33	0.242463	0.261	0.18	6.81625e-29	canonical Tregs
RPS27L	2.89551e-33	0.179581	0.611	0.53	9.71096e-29	canonical Tregs
WASHC3	3.22636e-33	0.198433	0.371	0.287	1.08206e-28	canonical Tregs
STAM	3.99617e-33	0.152745	0.485	0.387	1.34023e-28	canonical Tregs
ALDOA	4.09795e-33	0.1474	0.787	0.707	1.37437e-28	canonical Tregs
RTKN2	1.14647e-32	0.159005	0.416	0.319	3.84504e-28	canonical Tregs
LAT	1.28836e-32	0.159749	0.627	0.543	4.32091e-28	canonical Tregs
VPS28	1.62616e-32	0.159456	0.636	0.557	5.45381e-28	canonical Tregs
COX5B	4.24703e-32	0.130939	0.792	0.722	1.42437e-27	canonical Tregs
UBB	5.03302e-32	0.124095	0.819	0.749	1.68797e-27	canonical Tregs
GTF3C6	7.99689e-32	0.16858	0.483	0.394	2.682e-27	canonical Tregs
SEC11C	8.06401e-32	0.172727	0.485	0.396	2.70451e-27	canonical Tregs
S100A11	9.46864e-32	0.153589	0.803	0.741	3.17559e-27	canonical Tregs
TNFRSF4	1.87294e-31	0.370971	0.417	0.332	6.28145e-27	canonical Tregs
SIT1	2.36984e-31	0.195062	0.429	0.345	7.94797e-27	canonical Tregs
ISG15	3.16664e-31	0.125391	0.574	0.484	1.06203e-26	canonical Tregs
SHISA5	3.48405e-31	0.156926	0.636	0.559	1.16848e-26	canonical Tregs
TBCB	4.3588e-31	0.164865	0.585	0.506	1.46186e-26	canonical Tregs
FIS1	1.19179e-30	0.155966	0.604	0.526	3.99702e-26	canonical Tregs
UBE2L6	2.58272e-30	0.156831	0.546	0.464	8.66192e-26	canonical Tregs
COX6B1	3.21023e-30	0.119705	0.826	0.762	1.07665e-25	canonical Tregs
TBCA	3.75283e-30	0.154667	0.667	0.592	1.25862e-25	canonical Tregs
HTATIP2	4.63073e-30	0.198729	0.377	0.299	1.55305e-25	canonical Tregs
ATP6V0E1	6.84616e-30	0.134363	0.703	0.632	2.29607e-25	canonical Tregs
ATP5MC3	1.1577e-29	0.128145	0.711	0.627	3.88269e-25	canonical Tregs
ATP6V1G1	1.51794e-29	0.11993	0.833	0.78	5.09085e-25	canonical Tregs
CASP1	1.92368e-29	0.194436	0.399	0.322	6.45165e-25	canonical Tregs
REEP5	7.76766e-29	0.168996	0.563	0.489	2.60512e-24	canonical Tregs
NOP10	1.06236e-28	0.159597	0.542	0.461	3.56295e-24	canonical Tregs
MYO1G	1.17236e-28	0.164672	0.438	0.356	3.93187e-24	canonical Tregs
CTLA4	1.47308e-28	0.125767	0.53	0.437	4.9404e-24	canonical Tregs
MAD1L1	1.53916e-28	0.171566	0.448	0.367	5.16204e-24	canonical Tregs
NCF4	3.46192e-28	0.173809	0.37	0.289	1.16106e-23	canonical Tregs
OPTN	1.02473e-27	0.142709	0.606	0.529	3.43673e-23	canonical Tregs
ATP5F1C	1.4255e-27	0.149677	0.593	0.519	4.78084e-23	canonical Tregs
PPM1G	2.82209e-27	0.151417	0.583	0.5	9.46474e-23	canonical Tregs
DNPH1	3.10029e-27	0.190438	0.467	0.393	1.03978e-22	canonical Tregs
ATP5IF1	3.40462e-27	0.141291	0.679	0.605	1.14184e-22	canonical Tregs
POLD4	7.83625e-27	0.166607	0.436	0.361	2.62812e-22	canonical Tregs
PSMB6	1.24783e-26	0.141106	0.569	0.483	4.18498e-22	canonical Tregs
ATP5MF	1.56544e-26	0.124343	0.701	0.619	5.25018e-22	canonical Tregs
AKIP1	2.20685e-26	0.19622	0.274	0.205	7.40135e-22	canonical Tregs
PLP2	9.38123e-26	0.135176	0.689	0.616	3.14628e-21	canonical Tregs
CTSA	1.41105e-25	0.165847	0.441	0.367	4.73236e-21	canonical Tregs
COX6C	1.62066e-25	0.11094	0.809	0.747	5.43535e-21	canonical Tregs
SIRPG	2.12337e-25	0.21831	0.363	0.289	7.12135e-21	canonical Tregs
TNFRSF9	2.13142e-25	0.143358	0.147	0.09	7.14837e-21	canonical Tregs
C4orf48	3.68857e-25	0.15892	0.458	0.382	1.23707e-20	canonical Tregs
CUTA	5.63475e-25	0.12828	0.719	0.668	1.88978e-20	canonical Tregs
PSMB10	5.67913e-25	0.133291	0.63	0.552	1.90467e-20	canonical Tregs
CAPN2	7.10185e-25	0.146088	0.506	0.426	2.38182e-20	canonical Tregs
ATP5MD	8.53677e-25	0.132193	0.637	0.564	2.86306e-20	canonical Tregs
GBP2	9.79042e-25	0.147013	0.512	0.442	3.28351e-20	canonical Tregs
SERPINB1	1.01461e-24	0.159803	0.477	0.407	3.40279e-20	canonical Tregs
SELENOW	1.05247e-24	0.133332	0.647	0.581	3.52979e-20	canonical Tregs
ELOVL5	1.18974e-24	0.143885	0.543	0.472	3.99016e-20	canonical Tregs
ITGB2	1.52905e-24	0.134356	0.699	0.64	5.12812e-20	canonical Tregs
COPE	4.31878e-24	0.132299	0.589	0.515	1.44843e-19	canonical Tregs
TBC1D10C	7.04923e-24	0.137601	0.546	0.474	2.36417e-19	canonical Tregs
COX7A2	7.75599e-24	0.107774	0.813	0.755	2.6012e-19	canonical Tregs
CD79B	8.66753e-24	0.154329	0.26	0.193	2.90692e-19	canonical Tregs
HPRT1	9.76936e-24	0.187489	0.395	0.327	3.27645e-19	canonical Tregs
MT1E	1.04027e-23	0.18241	0.314	0.24	3.48886e-19	canonical Tregs
ANXA11	1.05394e-23	0.134636	0.591	0.526	3.53472e-19	canonical Tregs
LAMTOR1	1.39298e-23	0.144086	0.486	0.414	4.67176e-19	canonical Tregs
PIM2	1.5679e-23	0.157979	0.474	0.4	5.25843e-19	canonical Tregs
CSK	1.8573e-23	0.139598	0.473	0.401	6.22902e-19	canonical Tregs
PGAM1	3.3194e-23	0.117236	0.649	0.567	1.11326e-18	canonical Tregs
TMEM50A	4.26998e-23	0.108188	0.663	0.593	1.43207e-18	canonical Tregs
IFI6	5.30809e-23	0.120575	0.468	0.389	1.78023e-18	canonical Tregs
OST4	9.72269e-23	0.109093	0.819	0.767	3.26079e-18	canonical Tregs
ATP6V1F	1.1805e-22	0.132929	0.521	0.455	3.95917e-18	canonical Tregs
GNG5	1.80126e-22	0.111121	0.683	0.604	6.04105e-18	canonical Tregs
AKIRIN2	2.37768e-22	0.1572	0.378	0.31	7.97426e-18	canonical Tregs
DYNLL1	2.62976e-22	0.14552	0.488	0.417	8.81968e-18	canonical Tregs
SASH3	2.72993e-22	0.164564	0.376	0.31	9.15563e-18	canonical Tregs
COX7A2L	2.84413e-22	0.148607	0.52	0.458	9.53863e-18	canonical Tregs
RBX1	3.06405e-22	0.137699	0.541	0.474	1.02762e-17	canonical Tregs
RHBDD2	3.84612e-22	0.148602	0.516	0.45	1.28991e-17	canonical Tregs
MAT2B	4.81235e-22	0.142289	0.535	0.475	1.61396e-17	canonical Tregs
EZR	6.26007e-22	0.101012	0.783	0.715	2.0995e-17	canonical Tregs
SUMO1	6.54607e-22	0.138191	0.571	0.505	2.19542e-17	canonical Tregs
MAP1LC3B	7.3669e-22	0.135115	0.549	0.484	2.47071e-17	canonical Tregs
BST2	9.30419e-22	0.149611	0.513	0.447	3.12044e-17	canonical Tregs
LCP2	9.53377e-22	0.122111	0.521	0.447	3.19744e-17	canonical Tregs
UGP2	1.00477e-21	0.162859	0.432	0.367	3.36979e-17	canonical Tregs
AGTRAP	1.14229e-21	0.159288	0.247	0.186	3.83103e-17	canonical Tregs
GABARAPL2	1.44441e-21	0.119717	0.584	0.523	4.84427e-17	canonical Tregs
IGFLR1	1.50525e-21	0.165901	0.242	0.18	5.04829e-17	canonical Tregs
PYCARD	1.73424e-21	0.153944	0.38	0.313	5.81628e-17	canonical Tregs
UQCR10	1.95265e-21	0.105956	0.757	0.69	6.54881e-17	canonical Tregs
SQSTM1	2.21877e-21	0.135276	0.597	0.539	7.4413e-17	canonical Tregs
TWF2	2.35729e-21	0.152611	0.459	0.399	7.90587e-17	canonical Tregs
FCMR	2.82856e-21	0.115308	0.694	0.638	9.48643e-17	canonical Tregs
HACD1	2.95439e-21	0.144613	0.17	0.115	9.90844e-17	canonical Tregs
SEC61B	1.81341e-20	0.114348	0.693	0.628	6.08182e-16	canonical Tregs
COX6A1	1.91967e-20	0.102211	0.77	0.702	6.43819e-16	canonical Tregs
NDUFA1	2.52793e-20	0.103371	0.718	0.651	8.47817e-16	canonical Tregs
MT1F	3.24099e-20	0.163878	0.267	0.206	1.08696e-15	canonical Tregs
TSPO	3.38263e-20	0.129983	0.604	0.549	1.13447e-15	canonical Tregs
MDH2	3.52859e-20	0.124739	0.598	0.529	1.18342e-15	canonical Tregs
UBE2D3	3.78925e-20	0.109727	0.744	0.692	1.27084e-15	canonical Tregs
PGK1	3.89058e-20	0.121039	0.704	0.642	1.30482e-15	canonical Tregs
COPZ1	4.19177e-20	0.154367	0.346	0.287	1.40584e-15	canonical Tregs
TMEM173	5.17817e-20	0.141969	0.42	0.354	1.73665e-15	canonical Tregs
JAKMIP1	8.55252e-20	0.160756	0.276	0.216	2.86835e-15	canonical Tregs
GHITM	1.49264e-19	0.1347	0.502	0.436	5.00603e-15	canonical Tregs
LPXN	1.58326e-19	0.147891	0.388	0.327	5.30993e-15	canonical Tregs
2001-09-01	1.58887e-19	0.116985	0.663	0.6	5.32874e-15	canonical Tregs
CALCOCO2	1.71001e-19	0.114893	0.423	0.355	5.73503e-15	canonical Tregs
NDUFB4	1.82735e-19	0.122771	0.621	0.56	6.12858e-15	canonical Tregs
SHMT2	2.08596e-19	0.159186	0.479	0.421	6.99588e-15	canonical Tregs
SNX17	2.18398e-19	0.13389	0.45	0.388	7.32462e-15	canonical Tregs
PRDX5	2.41936e-19	0.137002	0.507	0.447	8.11406e-15	canonical Tregs
PSMB3	2.79048e-19	0.114561	0.584	0.506	9.3587e-15	canonical Tregs
PSMA5	3.25261e-19	0.127261	0.467	0.401	1.09086e-14	canonical Tregs
EIF3G	3.87333e-19	0.10347	0.711	0.658	1.29904e-14	canonical Tregs
ENTPD1	6.86637e-19	0.130879	0.191	0.138	2.30284e-14	canonical Tregs
IFI27L2	8.66103e-19	0.141941	0.361	0.3	2.90474e-14	canonical Tregs
C4orf3	1.00377e-18	0.123579	0.589	0.535	3.36643e-14	canonical Tregs
CMTM7	1.17655e-18	0.135088	0.475	0.414	3.94592e-14	canonical Tregs
SAP18	1.3e-18	0.103845	0.719	0.658	4.35995e-14	canonical Tregs
RHOF	1.43631e-18	0.123657	0.496	0.432	4.8171e-14	canonical Tregs
PRF1	1.52391e-18	0.101436	0.249	0.188	5.1109e-14	canonical Tregs
EID1	1.57867e-18	0.110518	0.706	0.645	5.29455e-14	canonical Tregs
PFDN4	2.70115e-18	0.152936	0.293	0.236	9.05912e-14	canonical Tregs
NDUFB11	3.16549e-18	0.102541	0.742	0.688	1.06164e-13	canonical Tregs
NDUFA4	3.52652e-18	0.100918	0.789	0.731	1.18273e-13	canonical Tregs
CMTM6	4.58614e-18	0.201751	0.477	0.424	1.5381e-13	canonical Tregs
NDUFA12	5.47073e-18	0.125305	0.509	0.449	1.83477e-13	canonical Tregs
WAS	7.18493e-18	0.114497	0.549	0.496	2.40968e-13	canonical Tregs
COX7B	1.12437e-17	0.112782	0.587	0.519	3.77093e-13	canonical Tregs
BIN1	1.47035e-17	0.120597	0.52	0.462	4.93127e-13	canonical Tregs
RABAC1	1.69792e-17	0.127781	0.512	0.455	5.69448e-13	canonical Tregs
PHF11	2.03349e-17	0.13046	0.402	0.342	6.81993e-13	canonical Tregs
TNFRSF14	4.41154e-17	0.117902	0.541	0.481	1.47954e-12	canonical Tregs
HLA-F	5.14034e-17	0.109473	0.568	0.514	1.72397e-12	canonical Tregs
STN1	5.9165e-17	0.151972	0.347	0.293	1.98428e-12	canonical Tregs
CCNDBP1	6.7494e-17	0.143027	0.425	0.373	2.26361e-12	canonical Tregs
NDUFB2	7.75026e-17	0.10687	0.619	0.552	2.59928e-12	canonical Tregs
WDR83OS	7.95963e-17	0.106576	0.595	0.536	2.6695e-12	canonical Tregs
CXCR3	1.74412e-16	0.149667	0.417	0.356	5.84943e-12	canonical Tregs
OTUB1	1.97921e-16	0.110089	0.498	0.438	6.63787e-12	canonical Tregs
OSTF1	2.3085e-16	0.119925	0.508	0.452	7.74224e-12	canonical Tregs
RSU1	3.36525e-16	0.126392	0.296	0.243	1.12864e-11	canonical Tregs
ATP5PB	3.41054e-16	0.116532	0.552	0.501	1.14383e-11	canonical Tregs
TADA3	4.56134e-16	0.126252	0.353	0.297	1.52978e-11	canonical Tregs
MAPKAPK3	5.46301e-16	0.138284	0.229	0.178	1.83218e-11	canonical Tregs
CASP4	6.65062e-16	0.133217	0.417	0.365	2.23049e-11	canonical Tregs
POLR3GL	7.06059e-16	0.126213	0.437	0.384	2.36798e-11	canonical Tregs
MVP	7.08523e-16	0.12956	0.417	0.363	2.37625e-11	canonical Tregs
GCHFR	7.99836e-16	0.148336	0.35	0.297	2.68249e-11	canonical Tregs
NT5C	8.21504e-16	0.122188	0.374	0.317	2.75516e-11	canonical Tregs
ANXA6	9.75896e-16	0.122786	0.528	0.465	3.27296e-11	canonical Tregs
POMP	1.13489e-15	0.102224	0.547	0.485	3.8062e-11	canonical Tregs
SCP2	1.18968e-15	0.123041	0.402	0.348	3.98995e-11	canonical Tregs
YIPF3	1.60423e-15	0.12472	0.305	0.253	5.38028e-11	canonical Tregs
TYMP	1.84416e-15	0.142401	0.249	0.198	6.18495e-11	canonical Tregs
PAIP2	2.04195e-15	0.104064	0.571	0.52	6.84828e-11	canonical Tregs
APOBEC3C	2.14163e-15	0.119655	0.278	0.224	7.1826e-11	canonical Tregs
TMEM219	2.40234e-15	0.108078	0.5	0.446	8.05697e-11	canonical Tregs
MEI1	2.43202e-15	0.129832	0.299	0.245	8.15652e-11	canonical Tregs
ECH1	2.81762e-15	0.12808	0.315	0.261	9.44975e-11	canonical Tregs
PRNP	2.82586e-15	0.115055	0.333	0.277	9.47737e-11	canonical Tregs
TMEM179B	2.95895e-15	0.120862	0.388	0.333	9.92371e-11	canonical Tregs
UFC1	3.98823e-15	0.102626	0.62	0.568	1.33757e-10	canonical Tregs
HADHB	4.70894e-15	0.127432	0.271	0.221	1.57928e-10	canonical Tregs
MRPL54	5.28095e-15	0.108978	0.514	0.461	1.77113e-10	canonical Tregs
ZYX	6.23069e-15	0.117292	0.364	0.309	2.08965e-10	canonical Tregs
CCDC107	6.48026e-15	0.120984	0.39	0.336	2.17335e-10	canonical Tregs
TBC1D4	7.55366e-15	0.114407	0.344	0.284	2.53335e-10	canonical Tregs
PCMT1	1.43931e-14	0.121548	0.339	0.288	4.82715e-10	canonical Tregs
SHKBP1	2.06096e-14	0.105211	0.4	0.347	6.91204e-10	canonical Tregs
TPP1	2.80976e-14	0.105727	0.287	0.234	9.42338e-10	canonical Tregs
ANXA7	3.06198e-14	0.104934	0.456	0.401	1.02693e-09	canonical Tregs
BSG	3.17351e-14	0.102108	0.517	0.462	1.06433e-09	canonical Tregs
RNF181	3.79215e-14	0.1098	0.382	0.328	1.27181e-09	canonical Tregs
CD82	7.77268e-14	0.126177	0.341	0.291	2.6068e-09	canonical Tregs
MAN1A2	2.29278e-13	0.101032	0.314	0.263	7.68954e-09	canonical Tregs
ADRM1	4.64039e-13	0.101315	0.443	0.389	1.55629e-08	canonical Tregs
TMEM9B	7.39326e-13	0.102736	0.396	0.344	2.47955e-08	canonical Tregs
AC243960.1	4.75588e-12	0.109438	0.345	0.294	1.59503e-07	canonical Tregs
CACYBP	2.19006e-11	0.102952	0.51	0.453	7.34503e-07	canonical Tregs
EEF1B2	2.53066e-290	0.580808	0.973	0.898	8.48734e-286	CCR7+
JUNB	2.56378e-113	0.505286	0.876	0.793	8.5984e-109	CCR7+
CCR7	3.50261e-113	0.514527	0.413	0.206	1.17471e-108	CCR7+
RPL38	1.07825e-108	0.338289	0.906	0.821	3.61623e-104	CCR7+
MAL	2.50923e-106	0.412626	0.374	0.171	8.41547e-102	CCR7+
TCF7	2.48788e-99	0.376969	0.195	0.062	8.34386e-95	CCR7+
RPL26	1.38812e-98	0.284828	0.948	0.886	4.65548e-94	CCR7+
RPL4	1.53421e-93	0.291454	0.945	0.891	5.14544e-89	CCR7+
C12orf57	1.59198e-83	0.324902	0.846	0.732	5.33918e-79	CCR7+
TOMM7	1.53646e-79	0.274255	0.903	0.834	5.15299e-75	CCR7+
IL7R	5.3672e-75	0.360414	0.641	0.464	1.80005e-70	CCR7+
RPL27	8.31749e-73	0.240814	0.942	0.891	2.78952e-68	CCR7+
RPL37A	1.47524e-68	0.22678	0.956	0.903	4.94766e-64	CCR7+
AREG	6.11579e-65	0.281984	0.123	0.037	2.05111e-60	CCR7+
FOS	1.75262e-61	0.902618	0.475	0.353	5.87794e-57	CCR7+
ZFP36	2.45686e-49	0.410956	0.847	0.789	8.23982e-45	CCR7+
SPINT2	1.13709e-48	0.21036	0.134	0.051	3.81356e-44	CCR7+
TGIF1	2.2339e-46	0.275115	0.179	0.084	7.49205e-42	CCR7+
PTGER2	4.84489e-45	0.324341	0.247	0.135	1.62488e-40	CCR7+
RPL36A	7.5199e-45	0.291192	0.583	0.468	2.52202e-40	CCR7+
ZFP36L2	3.03411e-44	0.313299	0.517	0.384	1.01758e-39	CCR7+
FXYD7	1.69233e-41	0.237113	0.11	0.042	5.67573e-37	CCR7+
SELENOM	1.05467e-40	0.250176	0.278	0.16	3.53716e-36	CCR7+
SNHG8	6.63383e-40	0.298311	0.495	0.382	2.22485e-35	CCR7+
PASK	5.82653e-39	0.30913	0.215	0.117	1.9541e-34	CCR7+
EIF3E	1.62336e-38	0.25252	0.669	0.589	5.44441e-34	CCR7+
RPL27A	3.83061e-37	0.224264	0.746	0.684	1.28471e-32	CCR7+
SESN3	1.03053e-36	0.267667	0.232	0.133	3.4562e-32	CCR7+
TRAT1	2.14176e-36	0.218034	0.189	0.099	7.18305e-32	CCR7+
PDCD4	1.38996e-35	0.29564	0.42	0.31	4.66166e-31	CCR7+
C1orf162	5.55511e-35	0.202405	0.116	0.05	1.86307e-30	CCR7+
LEF1	6.40979e-34	0.246702	0.341	0.229	2.14972e-29	CCR7+
CD55	1.15787e-33	0.269952	0.316	0.206	3.88328e-29	CCR7+
SATB1	6.76453e-32	0.191636	0.148	0.073	2.26869e-27	CCR7+
NR4A2	1.8593e-30	0.358598	0.293	0.201	6.23573e-26	CCR7+
EIF3L	4.7349e-30	0.215607	0.669	0.589	1.58799e-25	CCR7+
ZNF331	1.56164e-29	0.313365	0.26	0.169	5.23744e-25	CCR7+
TNFSF8	1.70489e-29	0.183609	0.131	0.064	5.71786e-25	CCR7+
JUN	1.02097e-26	0.428263	0.542	0.462	3.42414e-22	CCR7+
PIK3IP1	9.88854e-26	0.202856	0.508	0.409	3.31642e-21	CCR7+
RPS2	3.75853e-25	0.157264	0.535	0.439	1.26054e-20	CCR7+
SERP1	3.19688e-23	0.189998	0.697	0.638	1.07217e-18	CCR7+
BEX2	6.11362e-23	0.154815	0.129	0.069	2.05039e-18	CCR7+
ZFAS1	1.5097e-22	0.197316	0.594	0.529	5.06323e-18	CCR7+
EIF4B	6.26152e-22	0.176464	0.631	0.567	2.09999e-17	CCR7+
S1PR1	1.15675e-21	0.218206	0.265	0.184	3.87952e-17	CCR7+
IFITM1	4.44222e-20	0.11362	0.944	0.892	1.48983e-15	CCR7+
GIMAP7	2.30807e-19	0.183795	0.461	0.373	7.74079e-15	CCR7+
BTG2	6.22255e-19	0.218511	0.514	0.447	2.08692e-14	CCR7+
NR3C1	6.93718e-19	0.228875	0.343	0.265	2.32659e-14	CCR7+
DCXR	1.12154e-18	0.250751	0.388	0.319	3.76141e-14	CCR7+
NOP53	1.31726e-18	0.186207	0.329	0.247	4.41782e-14	CCR7+
HSP90AB1	9.19613e-18	0.114697	0.798	0.744	3.0842e-13	CCR7+
ARID5A	9.11073e-17	0.179803	0.458	0.391	3.05556e-12	CCR7+
RSL1D1	1.33725e-15	0.191375	0.464	0.411	4.48487e-11	CCR7+
PIK3R1	3.36473e-14	0.134469	0.452	0.382	1.12846e-09	CCR7+
FKBP5	9.97141e-14	0.141509	0.168	0.114	3.34421e-09	CCR7+
EIF4A2	6.82765e-12	0.150341	0.435	0.377	2.28986e-07	CCR7+
DUSP1	1.52113e-11	0.172104	0.377	0.318	5.10156e-07	CCR7+
TTC3	8.40647e-11	0.124509	0.222	0.169	2.81936e-06	CCR7+
RNASET2	1.25654e-09	0.126817	0.427	0.369	4.21418e-05	CCR7+
HIST1H1E	7.15218e-22	0.545213	0.425	0.356	2.3987e-17	MALAT1-high
AL138963.3	7.52179e-16	0.329903	0.127	0.074	2.52266e-11	MALAT1-high
AL133415.1	8.21711e-15	0.44568	0.151	0.096	2.75585e-10	MALAT1-high
MT-ND6	1.19204e-14	0.287581	0.305	0.235	3.99788e-10	MALAT1-high
RPS4Y1	2.06212e-06	0.124059	0.551	0.487	0.0691595	MALAT1-high
STMN1	0	2.72654	0.969	0.136	0	Cycling
TUBA1B	0	2.57261	0.925	0.363	0	Cycling
TUBB	0	2.17109	0.952	0.448	0	Cycling
TYMS	0	1.87987	0.777	0.016	0	Cycling
HMGN2	0	1.76239	0.994	0.71	0	Cycling
PTTG1	0	1.44435	0.895	0.25	0	Cycling
UBE2C	0	1.39409	0.542	0.003	0	Cycling
DUT	0	1.37186	0.872	0.283	0	Cycling
HIST1H1B	0	1.35953	0.517	0.026	0	Cycling
BIRC5	0	1.2573	0.668	0.005	0	Cycling
NUSAP1	0	1.17812	0.622	0.025	0	Cycling
MCM7	0	1.1648	0.695	0.052	0	Cycling
TK1	0	1.15345	0.694	0.014	0	Cycling
CENPF	0	1.1357	0.578	0.016	0	Cycling
PCNA	0	1.11197	0.685	0.076	0	Cycling
CCNB2	0	1.1031	0.595	0.006	0	Cycling
CDKN3	0	1.02416	0.629	0.024	0	Cycling
MKI67	0	1.02145	0.6	0.011	0	Cycling
CENPM	0	0.985649	0.755	0.078	0	Cycling
CCNA2	0	0.962329	0.537	0.003	0	Cycling
CKS2	0	0.94025	0.655	0.072	0	Cycling
NUDT1	0	0.938349	0.858	0.183	0	Cycling
TOP2A	0	0.93523	0.492	0.011	0	Cycling
CDC20	0	0.906997	0.443	0.001	0	Cycling
HIST1H3B	0	0.906277	0.348	0.007	0	Cycling
ASF1B	0	0.898278	0.609	0.011	0	Cycling
RPA3	0	0.897815	0.849	0.211	0	Cycling
ZWINT	0	0.884731	0.638	0.012	0	Cycling
MCM5	0	0.868913	0.68	0.127	0	Cycling
FABP5	0	0.860678	0.663	0.107	0	Cycling
CDK1	0	0.860072	0.498	0.006	0	Cycling
CENPW	0	0.851725	0.666	0.023	0	Cycling
PLK1	0	0.83698	0.386	0.002	0	Cycling
TMEM106C	0	0.832184	0.714	0.125	0	Cycling
FEN1	0	0.820175	0.575	0.05	0	Cycling
TPX2	0	0.815688	0.525	0.019	0	Cycling
GINS2	0	0.814754	0.491	0.021	0	Cycling
PKMYT1	0	0.804277	0.518	0.002	0	Cycling
PHF19	0	0.764224	0.758	0.139	0	Cycling
H2AFX	0	0.763115	0.575	0.064	0	Cycling
MAD2L1	0	0.752234	0.618	0.037	0	Cycling
DHFR	0	0.751575	0.552	0.01	0	Cycling
CKS1B	0	0.749005	0.582	0.039	0	Cycling
KIF22	0	0.746243	0.634	0.101	0	Cycling
CENPU	0	0.743589	0.549	0.017	0	Cycling
CCNB1	0	0.727108	0.363	0.004	0	Cycling
MCM3	0	0.725047	0.637	0.108	0	Cycling
DTYMK	0	0.716405	0.68	0.059	0	Cycling
HMGB3	0	0.69839	0.568	0.036	0	Cycling
UHRF1	0	0.686236	0.489	0.003	0	Cycling
UBE2T	0	0.67722	0.525	0.019	0	Cycling
SMC2	0	0.669371	0.558	0.033	0	Cycling
RRM1	0	0.656356	0.672	0.098	0	Cycling
KIFC1	0	0.655958	0.465	0.004	0	Cycling
DLGAP5	0	0.645406	0.403	0.001	0	Cycling
CENPN	0	0.636566	0.572	0.027	0	Cycling
TROAP	0	0.636139	0.428	0.003	0	Cycling
YEATS4	0	0.625906	0.615	0.089	0	Cycling
CDCA8	0	0.611408	0.434	0.004	0	Cycling
CLSPN	0	0.602816	0.454	0.01	0	Cycling
RNASEH2A	0	0.569093	0.583	0.045	0	Cycling
LIG1	0	0.567242	0.531	0.071	0	Cycling
MCM2	0	0.557855	0.431	0.015	0	Cycling
CDCA5	0	0.536925	0.409	0.002	0	Cycling
WDR34	0	0.518934	0.455	0.011	0	Cycling
GGH	0	0.510203	0.457	0.008	0	Cycling
ACOT7	0	0.506871	0.488	0.045	0	Cycling
ASPM	0	0.506511	0.318	0.008	0	Cycling
AURKB	0	0.499466	0.392	0.007	0	Cycling
NCAPH	0	0.492784	0.435	0.02	0	Cycling
TCF19	0	0.492579	0.458	0.025	0	Cycling
NDC80	0	0.489048	0.466	0.05	0	Cycling
RRM2	0	0.477158	0.389	0.002	0	Cycling
CDCA4	0	0.471603	0.463	0.052	0	Cycling
RFC4	0	0.465319	0.483	0.053	0	Cycling
RACGAP1	0	0.464648	0.386	0.028	0	Cycling
MCM4	0	0.46287	0.418	0.023	0	Cycling
RPL39L	0	0.460799	0.498	0.049	0	Cycling
CDC45	0	0.457877	0.369	0.003	0	Cycling
KIF23	0	0.456836	0.338	0.003	0	Cycling
CKAP2L	0	0.453916	0.358	0.003	0	Cycling
HMMR	0	0.451977	0.323	0.002	0	Cycling
CENPE	0	0.451617	0.329	0.014	0	Cycling
FBXO5	0	0.449603	0.338	0.024	0	Cycling
CDCA3	0	0.449362	0.326	0.002	0	Cycling
MND1	0	0.444282	0.389	0.003	0	Cycling
GMNN	0	0.440352	0.442	0.036	0	Cycling
CDCA7	0	0.435224	0.457	0.049	0	Cycling
GTSE1	0	0.430655	0.335	0.002	0	Cycling
SKA3	0	0.428717	0.357	0.002	0	Cycling
NUF2	0	0.427174	0.352	0.009	0	Cycling
CENPK	0	0.426296	0.457	0.033	0	Cycling
LRR1	0	0.421297	0.471	0.049	0	Cycling
HIST1H3C	0	0.415891	0.231	0.003	0	Cycling
SGO1	0	0.415654	0.334	0.006	0	Cycling
SPC24	0	0.414181	0.355	0.003	0	Cycling
RAD51AP1	0	0.413815	0.375	0.005	0	Cycling
BCL2L12	0	0.409137	0.474	0.042	0	Cycling
CDCA2	0	0.402912	0.332	0.004	0	Cycling
TUBG1	0	0.397048	0.414	0.03	0	Cycling
FANCI	0	0.390485	0.378	0.013	0	Cycling
DEPDC1B	0	0.383575	0.338	0.004	0	Cycling
TRIP13	0	0.382888	0.346	0.005	0	Cycling
KIF2C	0	0.376732	0.314	0.003	0	Cycling
POC1A	0	0.369656	0.363	0.005	0	Cycling
SHCBP1	0	0.363727	0.309	0.002	0	Cycling
KNL1	0	0.358361	0.331	0.02	0	Cycling
SPC25	0	0.356111	0.325	0.001	0	Cycling
CCDC34	0	0.352531	0.338	0.02	0	Cycling
BUB1	0	0.341008	0.294	0.005	0	Cycling
TIMELESS	0	0.337572	0.331	0.023	0	Cycling
CHEK1	0	0.335597	0.343	0.019	0	Cycling
MXD3	0	0.33505	0.271	0.006	0	Cycling
HJURP	0	0.332336	0.285	0.001	0	Cycling
NCAPG	0	0.330103	0.295	0.01	0	Cycling
BRCA1	0	0.324933	0.294	0.004	0	Cycling
CENPP	0	0.321974	0.334	0.012	0	Cycling
CDC6	0	0.317728	0.28	0.002	0	Cycling
PCLAF	0	0.316526	0.312	0.005	0	Cycling
SGO2	0	0.313939	0.274	0.011	0	Cycling
HIST1H3G	0	0.306794	0.189	0.002	0	Cycling
KIF15	0	0.306203	0.265	0.001	0	Cycling
KIF11	0	0.300162	0.275	0.008	0	Cycling
ORC6	0	0.299916	0.285	0.004	0	Cycling
FANCG	0	0.284383	0.308	0.019	0	Cycling
FAM111B	0	0.28433	0.249	0.002	0	Cycling
DTL	0	0.283882	0.275	0.003	0	Cycling
DSN1	0	0.279823	0.343	0.028	0	Cycling
DIAPH3	0	0.277304	0.251	0.002	0	Cycling
APOBEC3B	0	0.273345	0.22	0.001	0	Cycling
CENPH	0	0.268618	0.305	0.019	0	Cycling
MELK	0	0.263956	0.272	0.005	0	Cycling
SKA1	0	0.25412	0.249	0.003	0	Cycling
CCNE2	0	0.25138	0.22	0.008	0	Cycling
KIF14	0	0.245955	0.183	0.002	0	Cycling
SPAG5	0	0.245534	0.249	0.004	0	Cycling
KIF4A	0	0.244382	0.214	0.002	0	Cycling
MYBL2	0	0.241964	0.203	0.002	0	Cycling
AURKA	0	0.240296	0.217	0.006	0	Cycling
MCM10	0	0.236326	0.215	0.001	0	Cycling
MTFR2	0	0.233885	0.246	0.004	0	Cycling
OIP5	0	0.232746	0.251	0.004	0	Cycling
CEP55	0	0.23061	0.226	0.009	0	Cycling
DEPDC1	0	0.228439	0.203	0.001	0	Cycling
NEIL3	0	0.227718	0.217	0.005	0	Cycling
ESCO2	0	0.21288	0.222	0.005	0	Cycling
FANCB	0	0.206044	0.212	0.008	0	Cycling
KIF20A	0	0.19171	0.151	0	0	Cycling
PBK	0	0.183388	0.205	0.001	0	Cycling
PIMREG	0	0.181984	0.166	0	0	Cycling
ECT2	0	0.17811	0.189	0.004	0	Cycling
ANLN	0	0.175792	0.168	0.001	0	Cycling
DSCC1	0	0.17514	0.182	0.001	0	Cycling
FOXM1	0	0.174317	0.175	0.002	0	Cycling
ORC1	0	0.166582	0.172	0.003	0	Cycling
RAD54L	0	0.165182	0.152	0.001	0	Cycling
TTK	0	0.156968	0.168	0.001	0	Cycling
ARHGEF39	0	0.154888	0.146	0.001	0	Cycling
STIL	0	0.145225	0.152	0.002	0	Cycling
E2F8	0	0.144423	0.135	0.001	0	Cycling
NEK2	0	0.139391	0.122	0	0	Cycling
EXO1	1.64178e-306	0.140894	0.137	0.002	5.50622e-302	Cycling
TRAIP	2.36813e-304	0.134611	0.152	0.003	7.94222e-300	Cycling
CIP2A	4.91663e-304	0.184149	0.189	0.006	1.64894e-299	Cycling
KNSTRN	8.54487e-304	0.215332	0.222	0.01	2.86578e-299	Cycling
SPDL1	3.12981e-302	0.20364	0.202	0.008	1.04968e-297	Cycling
CCNF	3.64661e-302	0.193588	0.191	0.006	1.223e-297	Cycling
ATAD5	8.32578e-301	0.242111	0.266	0.016	2.7923e-296	Cycling
NCAPG2	6.3892e-300	0.320062	0.368	0.034	2.14281e-295	Cycling
H2AFZ	3.43395e-296	1.53022	0.975	0.576	1.15168e-291	Cycling
HIRIP3	6.54279e-296	0.391127	0.452	0.053	2.19432e-291	Cycling
NCAPD2	3.02579e-295	0.335183	0.377	0.037	1.01479e-290	Cycling
NASP	4.11886e-295	0.775304	0.711	0.143	1.38138e-290	Cycling
ATAD2	9.81722e-292	0.49244	0.468	0.059	3.2925e-287	Cycling
HMGB2	3.5159e-288	1.61399	0.955	0.519	1.17916e-283	Cycling
SLC29A1	1.2069e-287	0.193693	0.197	0.008	4.04769e-283	Cycling
NRM	2.41043e-287	0.446283	0.514	0.071	8.08411e-283	Cycling
TEDC2	5.43161e-286	0.12582	0.129	0.002	1.82165e-281	Cycling
CDC25C	1.78149e-285	0.10714	0.115	0.001	5.97476e-281	Cycling
KPNA2	1.1876e-284	0.689488	0.54	0.082	3.98297e-280	Cycling
TUBA1C	2.17271e-283	1.07242	0.745	0.173	7.28685e-279	Cycling
PRC1	7.61796e-283	0.219427	0.255	0.016	2.55491e-278	Cycling
RFC5	8.19766e-283	0.245978	0.302	0.023	2.74933e-278	Cycling
MIS18A	2.86987e-281	0.232548	0.295	0.022	9.62496e-277	Cycling
SLC25A5	1.27769e-276	1.10682	0.98	0.636	4.28511e-272	Cycling
EZH2	1.70843e-275	0.391178	0.412	0.048	5.72972e-271	Cycling
HIST1H2BH	8.48528e-272	0.284224	0.195	0.008	2.84579e-267	Cycling
PLK4	2.3693e-271	0.148034	0.168	0.005	7.94616e-267	Cycling
IFI27L1	3.37809e-271	0.27896	0.328	0.03	1.13294e-266	Cycling
CIT	7.38436e-271	0.138342	0.132	0.002	2.47657e-266	Cycling
HADH	5.2302e-269	0.433722	0.506	0.073	1.75411e-264	Cycling
RBBP8	4.12962e-268	0.336359	0.366	0.038	1.38499e-263	Cycling
BRCA2	1.42649e-266	0.217857	0.269	0.019	4.78417e-262	Cycling
PARPBP	1.10151e-265	0.193815	0.24	0.015	3.69423e-261	Cycling
CDK2	9.24555e-265	0.198616	0.228	0.013	3.10077e-260	Cycling
CHAF1B	2.71463e-262	0.240552	0.252	0.017	9.10433e-258	Cycling
RFC3	1.68695e-260	0.174292	0.223	0.013	5.65769e-256	Cycling
E2F2	1.03718e-259	0.191999	0.208	0.011	3.47849e-255	Cycling
BUB1B	4.6067e-259	0.120924	0.138	0.003	1.54499e-254	Cycling
RFC2	9.33223e-255	0.372158	0.466	0.065	3.12984e-250	Cycling
SNRNP25	5.44727e-253	0.348186	0.46	0.063	1.82691e-248	Cycling
HIST1H2AI	3.20066e-252	0.232249	0.152	0.005	1.07344e-247	Cycling
POLQ	5.31852e-251	0.110193	0.109	0.001	1.78372e-246	Cycling
PSMC3IP	3.52966e-250	0.118205	0.138	0.003	1.18378e-245	Cycling
AC084033.3	2.8007e-249	0.311955	0.354	0.039	9.393e-245	Cycling
PPIA	6.05431e-249	0.748422	0.998	0.943	2.03049e-244	Cycling
HIST1H2AH	1.75357e-245	0.160704	0.142	0.004	5.88111e-241	Cycling
MTHFD1	5.17895e-245	0.437316	0.497	0.078	1.73691e-240	Cycling
HMGB1	1.37496e-244	1.07125	0.992	0.847	4.61134e-240	Cycling
GINS3	9.03703e-243	0.136431	0.154	0.005	3.03084e-238	Cycling
SLC43A3	1.98084e-242	0.252947	0.308	0.03	6.64333e-238	Cycling
DNA2	3.095e-242	0.127623	0.131	0.003	1.038e-237	Cycling
VRK1	2.58537e-241	0.395674	0.534	0.088	8.67082e-237	Cycling
CDT1	2.47333e-239	0.116331	0.123	0.002	8.29505e-235	Cycling
HIST1H2AM	2.19461e-237	0.458727	0.286	0.026	7.36027e-233	Cycling
LMNB1	1.54386e-236	0.612741	0.629	0.129	5.1778e-232	Cycling
H2AFY	3.47088e-236	0.640691	0.745	0.175	1.16406e-231	Cycling
BLOC1S1	3.52861e-236	0.38511	0.54	0.09	1.18342e-231	Cycling
SHMT1	1.53253e-235	0.306813	0.397	0.051	5.1398e-231	Cycling
HIST1H2AL	1.36202e-232	0.262982	0.191	0.01	4.56795e-228	Cycling
CTNNAL1	2.54471e-232	0.251816	0.312	0.032	8.53446e-228	Cycling
SAE1	2.98467e-232	0.618184	0.718	0.167	1.001e-227	Cycling
LSM4	1.36809e-230	0.720989	0.828	0.232	4.58831e-226	Cycling
PRR11	2.93114e-230	0.155521	0.142	0.004	9.83046e-226	Cycling
H2AFV	5.34675e-230	0.629046	0.785	0.194	1.79319e-225	Cycling
INCENP	3.46944e-229	0.209239	0.203	0.012	1.16358e-224	Cycling
TMPO	2.31669e-228	0.705891	0.697	0.162	7.7697e-224	Cycling
PRDX3	9.48148e-228	0.77368	0.855	0.27	3.1799e-223	Cycling
NCAPD3	3.37241e-227	0.264151	0.346	0.04	1.13104e-222	Cycling
ANP32E	4.04043e-226	0.857744	0.855	0.271	1.35508e-221	Cycling
WDR76	4.11097e-226	0.253379	0.311	0.033	1.37874e-221	Cycling
HIST1H2AG	1.26949e-224	0.338998	0.266	0.024	4.25761e-220	Cycling
FH	1.80058e-224	0.312683	0.449	0.068	6.03878e-220	Cycling
PAICS	1.38224e-222	0.351893	0.389	0.053	4.63576e-218	Cycling
COX8A	1.23985e-219	0.791519	0.975	0.715	4.1582e-215	Cycling
EIF4A3	3.15332e-219	0.606904	0.657	0.148	1.05756e-214	Cycling
CFL1	3.29192e-218	0.687007	0.995	0.941	1.10404e-213	Cycling
SMC4	8.19937e-218	0.644896	0.671	0.155	2.74991e-213	Cycling
HIST1H3F	9.46969e-218	0.179735	0.111	0.002	3.17595e-213	Cycling
CARHSP1	2.03076e-217	0.727765	0.822	0.248	6.81078e-213	Cycling
FANCD2	1.0949e-215	0.172518	0.215	0.015	3.67209e-211	Cycling
TIPIN	8.11141e-215	0.227063	0.291	0.03	2.7204e-210	Cycling
CENPJ	3.43122e-213	0.187107	0.203	0.014	1.15076e-208	Cycling
KIF18A	4.86682e-212	0.115815	0.129	0.004	1.63223e-207	Cycling
DNAJC9	6.73115e-212	0.612525	0.712	0.176	2.25749e-207	Cycling
POLD1	1.12078e-210	0.230322	0.265	0.025	3.75887e-206	Cycling
RAD51C	1.20021e-208	0.404695	0.565	0.109	4.02526e-204	Cycling
HIST1H4D	1.31829e-208	0.133984	0.125	0.004	4.42127e-204	Cycling
SKA2	7.23181e-208	0.485253	0.691	0.158	2.4254e-203	Cycling
MCM6	7.28776e-208	0.421764	0.5	0.09	2.44417e-203	Cycling
CBX5	2.07859e-205	0.322477	0.475	0.08	6.97116e-201	Cycling
CENPO	1.96815e-204	0.143985	0.169	0.009	6.6008e-200	Cycling
TMEM237	3.689e-204	0.128694	0.16	0.008	1.23722e-199	Cycling
HAUS4	9.44773e-204	0.321255	0.502	0.089	3.16858e-199	Cycling
SUV39H2	1.87527e-202	0.120469	0.146	0.006	6.28929e-198	Cycling
CENPX	3.93326e-202	0.604112	0.728	0.185	1.31914e-197	Cycling
DDX39A	4.01714e-202	0.709082	0.822	0.254	1.34727e-197	Cycling
TFDP1	7.69944e-200	0.202302	0.291	0.032	2.58224e-195	Cycling
C21orf58	1.30528e-199	0.117051	0.137	0.005	4.37764e-195	Cycling
ZWILCH	1.54057e-199	0.170398	0.24	0.022	5.16676e-195	Cycling
ARHGAP11A	9.19334e-199	0.212738	0.222	0.018	3.08326e-194	Cycling
TUBB4B	7.42941e-197	1.1386	0.755	0.262	2.49168e-192	Cycling
NCAPH2	1.57578e-196	0.256551	0.365	0.051	5.28485e-192	Cycling
ITGB3BP	4.06723e-196	0.233305	0.355	0.049	1.36407e-191	Cycling
PRIM2	1.64824e-195	0.200783	0.306	0.037	5.52787e-191	Cycling
CHEK2	3.43254e-194	0.151275	0.186	0.013	1.1512e-189	Cycling
NUDT8	5.98213e-194	0.177995	0.195	0.014	2.00629e-189	Cycling
RAN	6.79609e-194	0.788068	0.982	0.741	2.27927e-189	Cycling
HIST1H2AJ	2.11376e-192	0.185398	0.135	0.006	7.08913e-188	Cycling
BANF1	4.26808e-192	0.620112	0.812	0.239	1.43143e-187	Cycling
RANBP1	1.10642e-190	0.623019	0.691	0.181	3.71072e-186	Cycling
PSMG1	4.31526e-190	0.299313	0.432	0.073	1.44725e-185	Cycling
CDCA7L	2.05901e-186	0.19354	0.251	0.026	6.90549e-182	Cycling
CKAP5	9.52223e-186	0.294301	0.365	0.054	3.19356e-181	Cycling
LDHA	3.35139e-185	0.884111	0.972	0.72	1.12399e-180	Cycling
POLA2	4.97776e-185	0.171026	0.249	0.025	1.66944e-180	Cycling
NUP37	1.25784e-184	0.250633	0.431	0.073	4.21855e-180	Cycling
MAD2L2	1.56163e-184	0.443011	0.665	0.159	5.23739e-180	Cycling
HIST1H2BJ	1.15545e-182	0.192962	0.177	0.012	3.87515e-178	Cycling
SSRP1	2.28884e-182	0.485313	0.698	0.178	7.67632e-178	Cycling
POLD2	2.73556e-182	0.277886	0.408	0.067	9.17453e-178	Cycling
RMI2	1.0285e-181	0.10544	0.115	0.004	3.44939e-177	Cycling
PPIH	3.23206e-181	0.416387	0.669	0.16	1.08397e-176	Cycling
TST	3.39757e-181	0.159609	0.189	0.014	1.13948e-176	Cycling
CDK4	1.62927e-180	0.388222	0.497	0.098	5.46424e-176	Cycling
TXNDC17	2.34445e-180	0.619991	0.835	0.268	7.86282e-176	Cycling
HNRNPA2B1	2.67082e-180	0.748573	0.977	0.831	8.95738e-176	Cycling
DEK	1.00061e-179	0.80988	0.871	0.351	3.35584e-175	Cycling
TPI1	7.46878e-179	1.04279	0.958	0.738	2.50488e-174	Cycling
HIST1H2AB	2.28153e-178	0.190197	0.134	0.006	7.65179e-174	Cycling
AHCY	7.31117e-178	0.354422	0.491	0.096	2.45202e-173	Cycling
ACAT2	2.83204e-177	0.386355	0.683	0.165	9.49809e-173	Cycling
HIST2H2AB	3.42736e-177	0.315061	0.168	0.011	1.14947e-172	Cycling
PGAM11	5.14757e-177	0.84946	0.945	0.587	1.72639e-172	Cycling
C19orf48	1.8834e-176	0.264587	0.412	0.07	6.31656e-172	Cycling
HNRNPAB	5.26125e-176	0.252458	0.332	0.048	1.76452e-171	Cycling
LSM5	1.86955e-175	0.602906	0.834	0.267	6.27009e-171	Cycling
HMGA1	1.97561e-175	0.55708	0.662	0.173	6.62581e-171	Cycling
SCCPDH	3.84302e-175	0.283836	0.315	0.044	1.28887e-170	Cycling
MT1E1	4.00937e-174	0.682891	0.778	0.248	1.34466e-169	Cycling
UQCC2	4.10038e-174	0.471003	0.632	0.155	1.37518e-169	Cycling
MRPL51	2.35612e-172	0.604137	0.865	0.293	7.90195e-168	Cycling
EXOSC8	2.89241e-171	0.347757	0.557	0.121	9.70058e-167	Cycling
WDHD1	5.36552e-171	0.13269	0.155	0.01	1.79949e-166	Cycling
SUV39H1	1.27918e-170	0.143797	0.228	0.023	4.29013e-166	Cycling
MAGOHB	2.99786e-170	0.242086	0.363	0.058	1.00542e-165	Cycling
CDKN2A	2.90824e-169	0.371571	0.503	0.105	9.75367e-165	Cycling
NUDT15	3.80764e-169	0.243077	0.352	0.055	1.27701e-164	Cycling
MRPL27	4.34809e-168	0.379417	0.622	0.149	1.45826e-163	Cycling
TEX30	6.26494e-168	0.202696	0.306	0.042	2.10114e-163	Cycling
C17orf49	1.23704e-167	0.40796	0.602	0.143	4.14878e-163	Cycling
EMC9	2.22965e-167	0.249828	0.355	0.056	7.47781e-163	Cycling
AC011603.2	8.26931e-167	0.178171	0.155	0.01	2.77336e-162	Cycling
DHRS4L2	2.40202e-166	0.308522	0.466	0.092	8.05588e-162	Cycling
SNRPG	8.69356e-164	0.710322	0.949	0.489	2.91564e-159	Cycling
ACTL6A	4.95458e-163	0.269941	0.468	0.092	1.66167e-158	Cycling
HELLS	5.79126e-163	0.245101	0.317	0.047	1.94227e-158	Cycling
HAUS1	1.38854e-162	0.342391	0.571	0.131	4.65687e-158	Cycling
MPDU1	2.86701e-162	0.233006	0.383	0.066	9.61538e-158	Cycling
NDC1	6.36657e-162	0.127142	0.18	0.015	2.13522e-157	Cycling
CCT5	1.35031e-161	0.524906	0.765	0.229	4.52866e-157	Cycling
CENPQ	9.77766e-161	0.125863	0.165	0.012	3.27923e-156	Cycling
CBX3	2.4584e-160	0.631445	0.905	0.365	8.245e-156	Cycling
C12orf75	9.22606e-160	0.724388	0.834	0.303	3.09424e-155	Cycling
CENPL	1.10694e-159	0.149877	0.188	0.017	3.71246e-155	Cycling
TPGS2	1.15866e-159	0.366634	0.629	0.156	3.88592e-155	Cycling
CTPS1	1.36836e-159	0.196016	0.278	0.037	4.5892e-155	Cycling
TTF2	1.77172e-159	0.189794	0.272	0.036	5.94198e-155	Cycling
USP1	2.58239e-159	0.54673	0.654	0.184	8.6608e-155	Cycling
RNASEH2C	5.74784e-159	0.449993	0.734	0.207	1.92771e-154	Cycling
DPP3	4.4117e-158	0.240562	0.415	0.078	1.4796e-153	Cycling
MRPL37	1.89339e-157	0.442469	0.697	0.192	6.35005e-153	Cycling
GNG51	1.83816e-156	0.659878	0.963	0.624	6.16482e-152	Cycling
RUVBL2	4.37879e-156	0.272011	0.446	0.088	1.46856e-151	Cycling
MTCH2	6.64137e-156	0.385189	0.66	0.173	2.22738e-151	Cycling
DCTPP1	4.11319e-155	0.35177	0.543	0.126	1.37948e-150	Cycling
MZT1	9.66208e-155	0.40661	0.645	0.167	3.24047e-150	Cycling
TIMM10	1.53925e-154	0.400202	0.629	0.162	5.16233e-150	Cycling
IMPDH2	1.93788e-154	0.384617	0.589	0.145	6.49926e-150	Cycling
JPT11	3.96426e-154	0.794088	0.934	0.512	1.32953e-149	Cycling
PSMD14	1.00471e-153	0.405672	0.675	0.182	3.36959e-149	Cycling
ACAT1	1.44624e-153	0.250186	0.431	0.084	4.85041e-149	Cycling
CHCHD2	1.31802e-152	0.527027	0.988	0.859	4.42036e-148	Cycling
ANP32B	1.86e-152	0.646356	0.977	0.709	6.23806e-148	Cycling
ENO11	7.54157e-152	0.894182	0.963	0.71	2.52929e-147	Cycling
GGCT	1.14325e-151	0.317663	0.503	0.112	3.83424e-147	Cycling
PKM1	1.31213e-151	0.823851	0.975	0.7	4.40061e-147	Cycling
PRIM1	4.70778e-151	0.169391	0.288	0.041	1.5789e-146	Cycling
OXCT1	6.26479e-151	0.297637	0.543	0.126	2.10109e-146	Cycling
PMVK	8.41318e-151	0.451949	0.694	0.198	2.82161e-146	Cycling
MASTL	9.48198e-151	0.107635	0.138	0.009	3.18007e-146	Cycling
COPS3	1.25987e-149	0.428785	0.705	0.2	4.22536e-145	Cycling
KIF20B	2.7377e-149	0.371456	0.457	0.099	9.18169e-145	Cycling
GPN3	2.80598e-149	0.171514	0.278	0.039	9.41069e-145	Cycling
CBR3	2.88891e-149	0.202361	0.238	0.029	9.68883e-145	Cycling
HAUS8	3.49293e-148	0.153331	0.214	0.024	1.17146e-143	Cycling
BOLA3	3.83796e-147	0.349848	0.666	0.177	1.28717e-142	Cycling
CHAF1A	2.16234e-146	0.120293	0.132	0.008	7.25206e-142	Cycling
ACAA2	4.37222e-146	0.343323	0.657	0.174	1.46635e-141	Cycling
POLR2H	9.98383e-146	0.250771	0.452	0.095	3.34838e-141	Cycling
HIST2H2BF	6.29045e-145	0.154222	0.112	0.006	2.10969e-140	Cycling
COX20	1.49506e-144	0.368469	0.671	0.184	5.01412e-140	Cycling
DPM2	6.06401e-144	0.277258	0.474	0.104	2.03375e-139	Cycling
ANAPC15	8.40867e-144	0.442153	0.748	0.226	2.8201e-139	Cycling
LRRC59	2.5233e-143	0.308399	0.552	0.134	8.46264e-139	Cycling
MPO	2.39265e-142	0.135547	0.131	0.008	8.02446e-138	Cycling
GUSB	3.10343e-142	0.342329	0.611	0.159	1.04083e-137	Cycling
SMC1A	1.03344e-141	0.364323	0.554	0.139	3.46594e-137	Cycling
NUP85	1.28351e-141	0.158657	0.252	0.034	4.30464e-137	Cycling
UBE2S	2.23793e-141	0.103991	0.126	0.008	7.50556e-137	Cycling
MLH1	3.30591e-141	0.195561	0.355	0.064	1.10874e-136	Cycling
RBBP7	2.28357e-140	0.406529	0.706	0.207	7.65863e-136	Cycling
PPP5C	2.50539e-140	0.205699	0.397	0.078	8.40258e-136	Cycling
NABP2	3.93333e-140	0.309453	0.578	0.146	1.31916e-135	Cycling
KNTC1	6.76101e-140	0.107313	0.14	0.01	2.26751e-135	Cycling
REEP4	1.72397e-139	0.228585	0.34	0.06	5.78186e-135	Cycling
POLD3	1.77889e-139	0.175684	0.262	0.037	5.96604e-135	Cycling
HINT2	9.38113e-139	0.447677	0.788	0.254	3.14624e-134	Cycling
EIF1AY	2.29026e-138	0.337567	0.502	0.121	7.68108e-134	Cycling
FARSB	5.64321e-138	0.22118	0.366	0.069	1.89262e-133	Cycling
PSMC3	2.68921e-137	0.513479	0.815	0.286	9.01906e-133	Cycling
CYC1	4.31688e-137	0.35535	0.671	0.189	1.4478e-132	Cycling
SNRPE	5.5816e-137	0.514376	0.815	0.284	1.87196e-132	Cycling
WDR54	6.14605e-137	0.238085	0.454	0.099	2.06126e-132	Cycling
DNMT1	7.8556e-137	0.465241	0.685	0.208	2.63461e-132	Cycling
EBNA1BP2	2.17448e-135	0.224619	0.446	0.097	7.29276e-131	Cycling
ERI1	2.44847e-135	0.249061	0.429	0.092	8.21168e-131	Cycling
PSMA3	3.97643e-135	0.456325	0.771	0.253	1.33362e-130	Cycling
LSM3	5.04693e-135	0.47598	0.82	0.276	1.69264e-130	Cycling
CPSF3	5.66617e-135	0.197475	0.331	0.059	1.90032e-130	Cycling
NUP93	8.1419e-135	0.191401	0.312	0.053	2.73063e-130	Cycling
EBP	8.17558e-135	0.255896	0.52	0.125	2.74192e-130	Cycling
PNP	1.89782e-134	0.204016	0.323	0.057	6.36489e-130	Cycling
CDK2AP2	6.62165e-134	0.540869	0.834	0.305	2.22077e-129	Cycling
APIP	1.25202e-133	0.240061	0.411	0.086	4.19903e-129	Cycling
ITGAE	1.32592e-133	0.33203	0.543	0.139	4.44686e-129	Cycling
FDPS	6.0434e-132	0.389793	0.706	0.211	2.02683e-127	Cycling
PSMB2	6.56547e-132	0.532206	0.863	0.336	2.20193e-127	Cycling
POLR3K	1.19827e-131	0.285658	0.509	0.124	4.01877e-127	Cycling
COMMD4	3.58627e-131	0.288712	0.571	0.148	1.20276e-126	Cycling
NDUFB3	5.13155e-131	0.475346	0.78	0.266	1.72102e-126	Cycling
MRPL13	8.34998e-131	0.32212	0.617	0.168	2.80042e-126	Cycling
MRPL17	1.13979e-130	0.232819	0.443	0.098	3.82262e-126	Cycling
MT2A1	1.99672e-130	0.891884	0.962	0.681	6.6966e-126	Cycling
PDLIM7	4.20551e-130	0.194432	0.294	0.05	1.41044e-125	Cycling
GSTO1	3.59187e-129	0.444699	0.771	0.255	1.20464e-124	Cycling
MRPS16	3.89708e-129	0.316833	0.622	0.171	1.307e-124	Cycling
TOPBP1	5.77667e-129	0.169805	0.243	0.035	1.93738e-124	Cycling
PPIF	6.06416e-129	0.222814	0.374	0.075	2.0338e-124	Cycling
ANAPC11	1.16101e-128	0.57026	0.895	0.384	3.8938e-124	Cycling
GLRX3	2.25931e-128	0.309434	0.603	0.165	7.57727e-124	Cycling
MZT2B	5.12916e-128	0.212106	0.431	0.096	1.72022e-123	Cycling
RPL26L1	5.2831e-128	0.30194	0.598	0.162	1.77185e-123	Cycling
PSMB31	6.81426e-128	0.598941	0.938	0.521	2.28537e-123	Cycling
YIF1B	1.41143e-127	0.278093	0.545	0.14	4.73367e-123	Cycling
VBP1	3.44524e-127	0.319811	0.614	0.17	1.15547e-122	Cycling
SAAL1	3.65585e-127	0.14332	0.262	0.04	1.2261e-122	Cycling
POP7	3.65597e-127	0.25409	0.512	0.127	1.22614e-122	Cycling
HSPB11	6.0056e-127	0.462824	0.738	0.246	2.01416e-122	Cycling
SNX10	8.93131e-127	0.216678	0.366	0.074	2.99538e-122	Cycling
GSS	1.50427e-126	0.201123	0.435	0.097	5.04501e-122	Cycling
SNRPD1	1.71344e-126	0.57253	0.892	0.398	5.74654e-122	Cycling
PSMA4	4.21902e-126	0.449676	0.812	0.281	1.41497e-121	Cycling
TALDO1	4.68962e-126	0.593428	0.9	0.443	1.57281e-121	Cycling
EIF4EBP1	4.72707e-126	0.281107	0.485	0.118	1.58536e-121	Cycling
TXN1	1.51573e-125	0.691603	0.938	0.608	5.08344e-121	Cycling
NDUFB6	1.55102e-125	0.452322	0.811	0.283	5.2018e-121	Cycling
YWHAE	2.28786e-125	0.4611	0.786	0.274	7.67302e-121	Cycling
DLEU2	9.49739e-125	0.126287	0.212	0.028	3.18524e-120	Cycling
GLA	1.40336e-124	0.14631	0.225	0.031	4.7066e-120	Cycling
SLC35B1	2.31338e-124	0.211785	0.422	0.094	7.75862e-120	Cycling
ACADM	3.97229e-124	0.230436	0.422	0.095	1.33223e-119	Cycling
CKAP2	5.49792e-124	0.281793	0.414	0.093	1.84389e-119	Cycling
COX6A11	7.85674e-124	0.538959	0.975	0.721	2.63499e-119	Cycling
SRSF2	1.21878e-123	0.498681	0.817	0.306	4.08754e-119	Cycling
PCK2	4.22112e-123	0.269211	0.483	0.119	1.41568e-118	Cycling
PRPS2	2.98203e-122	0.212773	0.386	0.082	1.00011e-117	Cycling
MRPL22	8.93983e-122	0.278241	0.598	0.166	2.99824e-117	Cycling
THOC6	3.41552e-121	0.188324	0.363	0.075	1.1455e-116	Cycling
SDF2L1	5.36649e-121	0.259203	0.505	0.129	1.79981e-116	Cycling
MRPL11	1.50207e-120	0.377782	0.703	0.222	5.03766e-116	Cycling
DECR1	1.86493e-120	0.478616	0.825	0.309	6.25459e-116	Cycling
CALM31	3.32895e-120	0.598498	0.965	0.637	1.11646e-115	Cycling
STOML2	1.02222e-119	0.34289	0.722	0.225	3.42831e-115	Cycling
SNRPB	2.63499e-119	0.57534	0.898	0.446	8.83724e-115	Cycling
ACYP1	3.11454e-119	0.216707	0.406	0.091	1.04455e-114	Cycling
GALK1	5.66851e-119	0.208386	0.409	0.092	1.90111e-114	Cycling
GMPS	5.80353e-119	0.27088	0.505	0.13	1.94639e-114	Cycling
LRRCC1	7.30932e-119	0.117406	0.158	0.016	2.4514e-114	Cycling
NUCB2	1.04438e-118	0.278409	0.382	0.084	3.50263e-114	Cycling
ATP5MC31	1.66326e-118	0.572713	0.962	0.65	5.57826e-114	Cycling
PRPF19	1.86406e-118	0.244459	0.488	0.123	6.2517e-114	Cycling
ATP2A1-AS1	3.78852e-118	0.108163	0.111	0.007	1.27059e-113	Cycling
UTP11	7.20325e-118	0.156032	0.312	0.059	2.41583e-113	Cycling
PAFAH1B3	2.08959e-117	0.324162	0.643	0.193	7.00806e-113	Cycling
DDB2	9.34045e-117	0.289441	0.58	0.163	3.1326e-112	Cycling
NSD2	1.40092e-116	0.151068	0.237	0.036	4.6984e-112	Cycling
ZDHHC12	5.12518e-116	0.386505	0.691	0.224	1.71888e-111	Cycling
WRAP53	5.59559e-116	0.143035	0.242	0.038	1.87665e-111	Cycling
COX5A1	6.33639e-116	0.523638	0.969	0.667	2.1251e-111	Cycling
ILVBL	8.4962e-116	0.14023	0.255	0.042	2.84946e-111	Cycling
PTBP1	1.01707e-115	0.317489	0.702	0.219	3.41106e-111	Cycling
SUCLA2	2.81037e-115	0.182917	0.378	0.083	9.42543e-111	Cycling
SMC3	2.91022e-115	0.380928	0.625	0.195	9.76031e-111	Cycling
TRNAU1AP	4.03227e-115	0.264144	0.511	0.135	1.35234e-110	Cycling
MRPL39	4.80572e-115	0.122263	0.252	0.041	1.61174e-110	Cycling
DERA	5.69982e-115	0.210331	0.389	0.087	1.91161e-110	Cycling
TRAP1	9.80666e-115	0.198098	0.382	0.085	3.28896e-110	Cycling
PSMA2	1.39233e-114	0.119302	0.18	0.022	4.66958e-110	Cycling
PSME2	1.67534e-114	0.607728	0.957	0.632	5.61874e-110	Cycling
MYL6B	1.79445e-114	0.279483	0.557	0.155	6.01822e-110	Cycling
HIST2H2AC	2.46838e-114	0.165147	0.222	0.033	8.27847e-110	Cycling
NAA38	3.03706e-114	0.410833	0.783	0.276	1.01857e-109	Cycling
CCDC167	4.83041e-114	0.405809	0.745	0.255	1.62002e-109	Cycling
MRPL16	5.23258e-114	0.300658	0.632	0.188	1.7549e-109	Cycling
CDKN2AIPNL	1.91333e-113	0.173607	0.412	0.095	6.41694e-109	Cycling
IDH2	3.10563e-113	0.463945	0.749	0.267	1.04157e-108	Cycling
GOT2	3.18009e-113	0.198214	0.458	0.114	1.06654e-108	Cycling
MSH2	3.40908e-113	0.137085	0.235	0.037	1.14334e-108	Cycling
LSM2	4.19197e-113	0.470181	0.826	0.32	1.4059e-108	Cycling
UNG	9.45957e-113	0.243936	0.254	0.043	3.17255e-108	Cycling
SNRPD3	1.67125e-112	0.489276	0.838	0.341	5.60502e-108	Cycling
LYRM4	4.06952e-112	0.216722	0.385	0.087	1.36483e-107	Cycling
TCTEX1D2	4.07829e-112	0.146593	0.229	0.035	1.36778e-107	Cycling
AIFM1	4.86843e-112	0.167297	0.365	0.079	1.63277e-107	Cycling
MYCBP	9.18694e-112	0.170183	0.305	0.059	3.08112e-107	Cycling
ERAL1	1.03206e-111	0.181162	0.382	0.086	3.46133e-107	Cycling
PSAT1	1.31587e-111	0.128228	0.212	0.031	4.41315e-107	Cycling
ATP1B3	1.57486e-111	0.269053	0.569	0.163	5.28177e-107	Cycling
SUPT16H	2.42388e-111	0.258651	0.505	0.135	8.1292e-107	Cycling
DCPS	2.56286e-111	0.309508	0.649	0.199	8.59533e-107	Cycling
GNL2	2.88116e-111	0.174517	0.414	0.097	9.66284e-107	Cycling
UCHL5	2.90446e-111	0.191735	0.472	0.119	9.74099e-107	Cycling
ARPC5	3.03325e-111	0.556612	0.938	0.541	1.01729e-106	Cycling
CBX1	4.26874e-111	0.186091	0.342	0.072	1.43165e-106	Cycling
RCC1	6.01066e-111	0.186453	0.354	0.076	2.01586e-106	Cycling
NUCKS1	9.5823e-111	0.432544	0.74	0.265	3.21371e-106	Cycling
PRDX2	2.57115e-110	0.618018	0.925	0.539	8.62313e-106	Cycling
VDAC3	2.71652e-110	0.432774	0.822	0.313	9.11066e-106	Cycling
CACYBP1	6.99011e-110	0.594968	0.898	0.458	2.34434e-105	Cycling
TPRKB	3.19996e-109	0.2379	0.566	0.16	1.0732e-104	Cycling
TCP1	4.62341e-109	0.32098	0.662	0.208	1.5506e-104	Cycling
HACD3	4.67544e-109	0.17108	0.358	0.079	1.56805e-104	Cycling
HMGN1	3.02979e-108	0.539032	0.949	0.651	1.01613e-103	Cycling
HIST1H1D	9.10583e-108	0.570681	0.588	0.193	3.05391e-103	Cycling
ADSL	1.27628e-107	0.349277	0.686	0.225	4.28039e-103	Cycling
HSPD1	1.72314e-107	0.560437	0.809	0.341	5.77908e-103	Cycling
DLD	2.92899e-107	0.20021	0.455	0.116	9.82325e-103	Cycling
UBE2A	5.15815e-107	0.360861	0.717	0.242	1.72994e-102	Cycling
GSTZ1	5.85336e-107	0.166792	0.246	0.042	1.9631e-102	Cycling
HPSE	8.55127e-107	0.147681	0.278	0.052	2.86793e-102	Cycling
SLC25A11	8.78227e-107	0.225314	0.486	0.13	2.9454e-102	Cycling
AP2S1	1.25101e-106	0.483073	0.877	0.382	4.19565e-102	Cycling
CORO1A1	1.40213e-106	0.478281	0.995	0.9	4.70247e-102	Cycling
PCBD2	1.53652e-106	0.11742	0.174	0.022	5.15318e-102	Cycling
ATP5MF1	7.83032e-106	0.523179	0.965	0.641	2.62613e-101	Cycling
IMMT	1.03728e-105	0.216675	0.505	0.137	3.47884e-101	Cycling
FN3KRP	1.06108e-105	0.149864	0.246	0.042	3.55866e-101	Cycling
AKR1B1	1.10199e-105	0.257716	0.549	0.157	3.69586e-101	Cycling
PSMD1	1.36859e-105	0.250528	0.549	0.158	4.58998e-101	Cycling
MRPL52	2.39413e-105	0.455709	0.843	0.348	8.02943e-101	Cycling
FAM111A	2.64484e-105	0.229576	0.417	0.104	8.87025e-101	Cycling
TIMM23	3.87664e-105	0.200723	0.463	0.121	1.30015e-100	Cycling
PSMA7	9.41819e-105	0.488797	0.969	0.671	3.15867e-100	Cycling
PSMD81	1.02836e-104	0.530051	0.926	0.505	3.4489e-100	Cycling
CEP57L1	4.31454e-104	0.107826	0.148	0.016	1.44701e-99	Cycling
ANXA51	1.00902e-103	0.545356	0.925	0.51	3.38406e-99	Cycling
HAT1	1.12936e-103	0.202614	0.415	0.103	3.78764e-99	Cycling
CD38	1.17969e-103	0.216522	0.211	0.033	3.95646e-99	Cycling
SASS6	1.59916e-103	0.121187	0.178	0.024	5.36325e-99	Cycling
PSMB61	2.05649e-103	0.499799	0.937	0.501	6.89707e-99	Cycling
SNRNP40	2.3601e-103	0.26502	0.591	0.178	7.91531e-99	Cycling
EIF2S1	4.92175e-103	0.214887	0.48	0.129	1.65066e-98	Cycling
HDGF	5.81425e-103	0.128417	0.245	0.043	1.94998e-98	Cycling
ITGB1BP1	8.27022e-103	0.364068	0.774	0.277	2.77366e-98	Cycling
CCDC28B	1.40756e-102	0.12791	0.189	0.027	4.72067e-98	Cycling
STIP1	1.46885e-102	0.23087	0.571	0.168	4.92622e-98	Cycling
SLC25A17	1.50481e-102	0.142117	0.252	0.045	5.04683e-98	Cycling
MTX1	1.98775e-102	0.19534	0.442	0.114	6.66652e-98	Cycling
NUP107	2.15987e-102	0.14237	0.338	0.074	7.24379e-98	Cycling
TMEM97	3.75825e-102	0.104043	0.145	0.016	1.26044e-97	Cycling
PDHA1	4.53941e-102	0.185136	0.411	0.102	1.52243e-97	Cycling
NUDCD2	9.27697e-102	0.271028	0.615	0.191	3.11131e-97	Cycling
UCK2	1.19018e-101	0.10052	0.158	0.019	3.99162e-97	Cycling
TPM4	1.73644e-101	0.529668	0.892	0.427	5.82366e-97	Cycling
APOBEC3C1	2.04623e-101	0.334662	0.675	0.227	6.86266e-97	Cycling
NUDT21	2.24696e-101	0.431509	0.789	0.308	7.53584e-97	Cycling
MCTS1	3.09941e-101	0.180115	0.494	0.135	1.03948e-96	Cycling
POLA1	3.48714e-101	0.104534	0.132	0.013	1.16952e-96	Cycling
SLBP	6.67792e-101	0.464201	0.662	0.242	2.23964e-96	Cycling
DDX11	1.68904e-100	0.153014	0.248	0.045	5.6647e-96	Cycling
CSTF2	2.08802e-100	0.126515	0.266	0.051	7.00281e-96	Cycling
HNRNPF	2.25421e-100	0.543629	0.912	0.498	7.56015e-96	Cycling
ETFA	2.92134e-100	0.286949	0.662	0.214	9.79759e-96	Cycling
PSMC2	5.09936e-100	0.267786	0.608	0.189	1.71022e-95	Cycling
HENMT1	5.47126e-100	0.143395	0.312	0.066	1.83495e-95	Cycling
ELOC	6.16341e-100	0.414188	0.822	0.326	2.06708e-95	Cycling
AP1B1	6.51169e-100	0.140276	0.317	0.068	2.18389e-95	Cycling
MDH1	7.00661e-100	0.488189	0.835	0.365	2.34988e-95	Cycling
ETFB	9.55366e-100	0.364354	0.763	0.275	3.20411e-95	Cycling
CYB5B	1.02548e-99	0.23792	0.582	0.175	3.43925e-95	Cycling
PSMC6	1.09191e-99	0.212409	0.492	0.137	3.66206e-95	Cycling
NME1	1.45746e-99	0.115067	0.168	0.022	4.88803e-95	Cycling
MSH6	1.76217e-99	0.176809	0.222	0.037	5.90996e-95	Cycling
SIVA1	2.03685e-99	0.488089	0.84	0.376	6.8312e-95	Cycling
HIST1H2AE	2.93649e-99	0.197045	0.166	0.022	9.84841e-95	Cycling
EXOSC9	2.98728e-99	0.17801	0.405	0.101	1.00187e-94	Cycling
KATNAL1	4.19905e-99	0.140374	0.228	0.039	1.40828e-94	Cycling
GLO1	5.45321e-99	0.209379	0.532	0.154	1.8289e-94	Cycling
ACAD9	9.7577e-99	0.126384	0.222	0.037	3.27254e-94	Cycling
MRPS23	9.92454e-99	0.187343	0.503	0.141	3.32849e-94	Cycling
DCK	1.75942e-98	0.244555	0.543	0.16	5.90073e-94	Cycling
HIST1H2BC	2.33386e-98	0.187513	0.2	0.031	7.82731e-94	Cycling
CHCHD1	2.52979e-98	0.202485	0.511	0.145	8.4844e-94	Cycling
PDIA6	2.86894e-98	0.424268	0.755	0.287	9.62186e-94	Cycling
C1orf112	2.9633e-98	0.13674	0.263	0.05	9.93832e-94	Cycling
GART	4.83917e-98	0.164642	0.323	0.071	1.62296e-93	Cycling
CAVIN3	5.09704e-98	0.159654	0.143	0.016	1.70944e-93	Cycling
TIMM17A	6.71152e-98	0.234037	0.557	0.166	2.25091e-93	Cycling
SLIRP	1.16091e-97	0.305475	0.662	0.219	3.89346e-93	Cycling
SUCLG1	1.78882e-97	0.321236	0.712	0.245	5.99934e-93	Cycling
AAAS	2.04878e-97	0.159108	0.326	0.073	6.87121e-93	Cycling
PRDX11	2.83702e-97	0.567988	0.932	0.625	9.5148e-93	Cycling
HIST1H3H	3.07229e-97	0.136759	0.148	0.017	1.03038e-92	Cycling
PGM2	4.62788e-97	0.145049	0.308	0.066	1.5521e-92	Cycling
SARNP	1.95984e-96	0.162421	0.334	0.076	6.57292e-92	Cycling
RMDN1	4.00919e-96	0.159131	0.392	0.098	1.3446e-91	Cycling
YWHAQ	4.50762e-96	0.507023	0.903	0.488	1.51177e-91	Cycling
MRPL15	5.17027e-96	0.186343	0.442	0.118	1.73401e-91	Cycling
CDKN1A	5.49837e-96	0.203222	0.331	0.076	1.84404e-91	Cycling
CEP78	8.19732e-96	0.140552	0.285	0.059	2.74922e-91	Cycling
PRPSAP1	8.45842e-96	0.175448	0.483	0.134	2.83678e-91	Cycling
LGALS11	1.07116e-95	0.874528	0.903	0.578	3.59245e-91	Cycling
ORC3	1.1347e-95	0.110761	0.262	0.051	3.80557e-91	Cycling
MRPL4	1.39978e-95	0.2758	0.634	0.206	4.69458e-91	Cycling
TMEM167A	1.43502e-95	0.252185	0.603	0.19	4.81277e-91	Cycling
HDAC2	1.87834e-95	0.192853	0.486	0.137	6.29958e-91	Cycling
BCAT2	2.9465e-95	0.139878	0.355	0.084	9.88196e-91	Cycling
MIS18BP1	3.786e-95	0.197722	0.411	0.107	1.26975e-90	Cycling
ROMO1	4.45592e-95	0.466943	0.9	0.439	1.49443e-90	Cycling
PGRMC1	5.40489e-95	0.158921	0.368	0.09	1.81269e-90	Cycling
MRPS14	5.62809e-95	0.161377	0.405	0.104	1.88755e-90	Cycling
RPS17	6.73937e-95	0.189825	0.486	0.137	2.26025e-90	Cycling
2011-09-01	7.74997e-95	0.171422	0.289	0.062	2.59918e-90	Cycling
SNRPF	1.1461e-94	0.45505	0.851	0.392	3.84378e-90	Cycling
FKBP3	1.2193e-94	0.243316	0.575	0.178	4.0893e-90	Cycling
DNAJB11	1.35909e-94	0.151082	0.48	0.133	4.5581e-90	Cycling
SNX8	1.91118e-94	0.104533	0.192	0.03	6.4097e-90	Cycling
ILF2	2.44631e-94	0.459232	0.832	0.365	8.20444e-90	Cycling
HSD17B10	2.71506e-94	0.312266	0.66	0.226	9.10576e-90	Cycling
SRRT	3.02747e-94	0.217866	0.486	0.139	1.01535e-89	Cycling
PLGRKT	3.19714e-94	0.221683	0.549	0.166	1.07226e-89	Cycling
COX6C1	4.60577e-94	0.454546	0.975	0.765	1.54468e-89	Cycling
H3F3A	5.20933e-94	0.385028	0.994	0.944	1.7471e-89	Cycling
TOX2	8.57396e-94	0.154024	0.198	0.032	2.87554e-89	Cycling
SRSF3	1.4872e-93	0.495083	0.9	0.47	4.98776e-89	Cycling
CLTA	1.97036e-93	0.418933	0.885	0.391	6.60819e-89	Cycling
RPP30	2.24803e-93	0.140043	0.366	0.09	7.53945e-89	Cycling
MRPS11	2.96182e-93	0.181523	0.511	0.148	9.93336e-89	Cycling
UBR7	4.63274e-93	0.141236	0.289	0.062	1.55373e-88	Cycling
ARPC21	5.34457e-93	0.423214	0.986	0.879	1.79246e-88	Cycling
SUB11	5.45361e-93	0.460054	0.977	0.798	1.82903e-88	Cycling
BUD13	6.12398e-93	0.103558	0.228	0.041	2.05386e-88	Cycling
PSMA51	1.01048e-92	0.45636	0.889	0.408	3.38894e-88	Cycling
SNRPA	1.22633e-92	0.365819	0.774	0.292	4.11287e-88	Cycling
HTRA2	1.4383e-92	0.14693	0.362	0.088	4.82378e-88	Cycling
COA6	1.46621e-92	0.175792	0.438	0.12	4.91739e-88	Cycling
HIST1H2BF	1.93561e-92	0.229387	0.123	0.013	6.49166e-88	Cycling
PTPN7	2.3361e-92	0.270598	0.629	0.208	7.83482e-88	Cycling
PSMA6	2.93874e-92	0.454504	0.888	0.412	9.85596e-88	Cycling
HNRNPD	6.63531e-92	0.196351	0.472	0.135	2.22535e-87	Cycling
PSMG3	8.89452e-92	0.144535	0.298	0.066	2.98305e-87	Cycling
NDUFA9	1.25155e-91	0.15956	0.386	0.099	4.19745e-87	Cycling
SLC1A5	1.54227e-91	0.162092	0.311	0.071	5.17245e-87	Cycling
RNASEH2B	1.6013e-91	0.279985	0.702	0.243	5.37045e-87	Cycling
TIPRL	1.68306e-91	0.227733	0.592	0.188	5.64466e-87	Cycling
CISD2	1.81191e-91	0.235093	0.632	0.207	6.07678e-87	Cycling
ATP5F1B	2.4381e-91	0.50098	0.906	0.545	8.17688e-87	Cycling
SMARCB1	2.75797e-91	0.291837	0.692	0.241	9.2497e-87	Cycling
HCFC1R1	2.90783e-91	0.240515	0.666	0.223	9.75229e-87	Cycling
HAUS5	4.37135e-91	0.100044	0.195	0.032	1.46606e-86	Cycling
AK2	4.52385e-91	0.222592	0.528	0.159	1.51721e-86	Cycling
PPP1CA1	5.06147e-91	0.452159	0.965	0.653	1.69752e-86	Cycling
LBR	6.53182e-91	0.311703	0.671	0.236	2.19064e-86	Cycling
RTN4IP1	6.88769e-91	0.107343	0.194	0.031	2.30999e-86	Cycling
GNAI3	1.20284e-90	0.248474	0.605	0.196	4.03408e-86	Cycling
HTATSF1	1.41186e-90	0.19247	0.46	0.131	4.7351e-86	Cycling
HMGXB4	1.7936e-90	0.159482	0.369	0.093	6.01536e-86	Cycling
NUDT5	2.40302e-90	0.319576	0.723	0.262	8.05923e-86	Cycling
ATG3	3.63709e-90	0.264636	0.694	0.239	1.21981e-85	Cycling
EXOSC3	6.30614e-90	0.12246	0.258	0.052	2.11495e-85	Cycling
SPCS3	7.30381e-90	0.285326	0.708	0.25	2.44955e-85	Cycling
GON7	8.90598e-90	0.158551	0.358	0.089	2.98689e-85	Cycling
ERG28	9.28707e-90	0.178277	0.498	0.146	3.1147e-85	Cycling
MRPS33	1.0452e-89	0.188722	0.482	0.14	3.5054e-85	Cycling
TSEN15	1.06736e-89	0.182146	0.486	0.141	3.57971e-85	Cycling
NELFE	1.17289e-89	0.18638	0.551	0.168	3.93363e-85	Cycling
ABI3	1.58779e-89	0.115536	0.246	0.048	5.32512e-85	Cycling
PPIL1	1.95506e-89	0.134607	0.232	0.044	6.55687e-85	Cycling
MRPS18C	2.80472e-89	0.279256	0.68	0.236	9.40647e-85	Cycling
ACOT13	4.15728e-89	0.128299	0.28	0.06	1.39427e-84	Cycling
ANXA21	4.38706e-89	0.556939	0.922	0.562	1.47133e-84	Cycling
MRPL35	8.75519e-89	0.134733	0.285	0.062	2.93632e-84	Cycling
CYB5A	1.37935e-88	0.155659	0.369	0.094	4.62608e-84	Cycling
HAUS2	1.79528e-88	0.143877	0.329	0.079	6.02101e-84	Cycling
FAM136A	1.86052e-88	0.178284	0.429	0.119	6.23981e-84	Cycling
AL441992.1	2.06906e-88	0.170282	0.471	0.136	6.93922e-84	Cycling
DHX15	2.93333e-88	0.142454	0.422	0.115	9.83782e-84	Cycling
PGD	3.02706e-88	0.193308	0.409	0.111	1.01521e-83	Cycling
UBE2E3	3.76717e-88	0.16132	0.389	0.103	1.26343e-83	Cycling
TOR1A	5.13666e-88	0.173754	0.422	0.116	1.72273e-83	Cycling
MEA1	9.24483e-88	0.322392	0.726	0.267	3.10053e-83	Cycling
AKR1A1	1.33919e-87	0.247097	0.651	0.22	4.49137e-83	Cycling
TMEM14A	1.81267e-87	0.183313	0.485	0.143	6.07932e-83	Cycling
RAD21	2.15901e-87	0.502272	0.854	0.42	7.2409e-83	Cycling
GALM	2.22077e-87	0.278897	0.648	0.224	7.44801e-83	Cycling
VDAC1	3.20516e-87	0.447867	0.846	0.396	1.07495e-82	Cycling
PRDX4	3.72806e-87	0.261569	0.538	0.172	1.25032e-82	Cycling
IL10RB	4.41687e-87	0.180415	0.392	0.105	1.48133e-82	Cycling
ATP5PF	4.67556e-87	0.447464	0.922	0.485	1.56809e-82	Cycling
RBM42	4.87578e-87	0.238983	0.646	0.217	1.63524e-82	Cycling
RABIF	4.91289e-87	0.180515	0.509	0.153	1.64768e-82	Cycling
VPS29	5.25158e-87	0.355733	0.763	0.296	1.76127e-82	Cycling
TMX1	6.76495e-87	0.205863	0.543	0.17	2.26883e-82	Cycling
PRKDC	6.99154e-87	0.225304	0.505	0.156	2.34482e-82	Cycling
UQCRQ	7.16696e-87	0.454664	0.928	0.502	2.40366e-82	Cycling
CASP7	8.08532e-87	0.132058	0.325	0.078	2.71165e-82	Cycling
FOXRED1	8.62359e-87	0.123541	0.238	0.047	2.89218e-82	Cycling
TIMM50	8.93941e-87	0.132115	0.36	0.091	2.9981e-82	Cycling
MANF	1.02646e-86	0.146069	0.371	0.096	3.44256e-82	Cycling
POP4	1.13591e-86	0.202146	0.56	0.177	3.80962e-82	Cycling
ARL6IP1	1.52708e-86	0.298621	0.422	0.122	5.12152e-82	Cycling
FIGNL1	1.53094e-86	0.100544	0.149	0.02	5.13446e-82	Cycling
RPA1	1.60332e-86	0.1888	0.48	0.142	5.37723e-82	Cycling
SEPHS1	1.67148e-86	0.104169	0.198	0.034	5.6058e-82	Cycling
MICB	2.54042e-86	0.144184	0.315	0.075	8.52007e-82	Cycling
RPA2	2.97103e-86	0.223388	0.614	0.202	9.96424e-82	Cycling
NUBP1	4.12162e-86	0.153365	0.343	0.086	1.38231e-81	Cycling
TBC1D7	4.87541e-86	0.125339	0.271	0.058	1.63512e-81	Cycling
RANGAP1	5.13048e-86	0.125014	0.305	0.07	1.72066e-81	Cycling
DCUN1D5	6.4646e-86	0.146716	0.446	0.127	2.1681e-81	Cycling
PDCD5	6.76961e-86	0.418347	0.885	0.412	2.27039e-81	Cycling
TMEM107	7.29074e-86	0.135179	0.22	0.041	2.44517e-81	Cycling
NDUFA6	1.00491e-85	0.451245	0.905	0.479	3.37026e-81	Cycling
PSMD11	1.23626e-85	0.243954	0.665	0.228	4.14617e-81	Cycling
DNAJA1	1.38987e-85	0.309207	0.718	0.266	4.66135e-81	Cycling
PCNT	1.41882e-85	0.106306	0.251	0.051	4.75844e-81	Cycling
UQCRC1	2.48872e-85	0.367973	0.809	0.333	8.34666e-81	Cycling
SFXN4	2.56962e-85	0.107934	0.2	0.035	8.618e-81	Cycling
BLMH	2.59512e-85	0.142871	0.329	0.08	8.70352e-81	Cycling
PSMC4	2.74503e-85	0.24118	0.686	0.237	9.2063e-81	Cycling
TUBA4A	3.06477e-85	0.444849	0.745	0.324	1.02786e-80	Cycling
PFDN6	3.61398e-85	0.119339	0.351	0.088	1.21206e-80	Cycling
S100A101	4.08648e-85	0.463882	0.998	0.944	1.37052e-80	Cycling
USP39	4.49076e-85	0.162519	0.428	0.121	1.50611e-80	Cycling
NHP2	6.54152e-85	0.373879	0.765	0.305	2.1939e-80	Cycling
SNX5	7.17804e-85	0.244545	0.689	0.242	2.40737e-80	Cycling
UBL7-AS1	1.11239e-84	0.121654	0.245	0.05	3.73073e-80	Cycling
NELFCD	1.86726e-84	0.218713	0.518	0.163	6.26241e-80	Cycling
C1GALT1C1	2.03163e-84	0.126279	0.306	0.072	6.81367e-80	Cycling
NFYB	2.27807e-84	0.106971	0.24	0.048	7.6402e-80	Cycling
GOT1	2.30033e-84	0.123239	0.26	0.055	7.71484e-80	Cycling
SEM1	2.44026e-84	0.440772	0.931	0.518	8.18415e-80	Cycling
SRSF1	3.75606e-84	0.169186	0.46	0.135	1.25971e-79	Cycling
ATOX1	4.92202e-84	0.25154	0.674	0.236	1.65075e-79	Cycling
NOP16	5.57539e-84	0.121428	0.254	0.053	1.86988e-79	Cycling
HPF1	8.38363e-84	0.149802	0.346	0.088	2.8117e-79	Cycling
MCUR1	1.00746e-83	0.11208	0.295	0.068	3.3788e-79	Cycling
LRRC42	1.53682e-83	0.123722	0.212	0.04	5.1542e-79	Cycling
MRPL14	1.91012e-83	0.21669	0.542	0.173	6.40614e-79	Cycling
MED30	2.16252e-83	0.156307	0.565	0.179	7.25267e-79	Cycling
CNOT9	2.21463e-83	0.109848	0.306	0.072	7.42743e-79	Cycling
CD320	2.83072e-83	0.257502	0.617	0.213	9.49367e-79	Cycling
MEMO1	4.22245e-83	0.117432	0.377	0.1	1.41613e-78	Cycling
GMPPB	4.5105e-83	0.124252	0.189	0.032	1.51273e-78	Cycling
HIST1H4C	4.78803e-83	1.71136	0.868	0.614	1.60581e-78	Cycling
VPS25	4.87091e-83	0.189229	0.508	0.157	1.63361e-78	Cycling
FIBP	5.38244e-83	0.30743	0.749	0.282	1.80516e-78	Cycling
HMBS	9.53617e-83	0.101469	0.174	0.028	3.19824e-78	Cycling
ILK	1.25391e-82	0.228039	0.623	0.212	4.20536e-78	Cycling
RAB8A	1.7487e-82	0.249111	0.643	0.224	5.86478e-78	Cycling
PSMB7	2.05661e-82	0.235216	0.635	0.218	6.89745e-78	Cycling
MRPL3	2.18828e-82	0.168291	0.528	0.165	7.33907e-78	Cycling
MRPL58	2.94421e-82	0.171662	0.475	0.143	9.87428e-78	Cycling
POLR2E	3.15348e-82	0.37547	0.809	0.342	1.05761e-77	Cycling
EIF2B2	3.1907e-82	0.139432	0.352	0.091	1.0701e-77	Cycling
BZW2	3.34394e-82	0.141792	0.351	0.091	1.12149e-77	Cycling
IMPDH1	3.35538e-82	0.166637	0.486	0.147	1.12533e-77	Cycling
RANGRF	3.45405e-82	0.189322	0.577	0.189	1.15842e-77	Cycling
DCTN3	3.80424e-82	0.427585	0.84	0.376	1.27587e-77	Cycling
AARS	4.81229e-82	0.111324	0.232	0.047	1.61395e-77	Cycling
TDP1	6.27734e-82	0.107111	0.305	0.072	2.10529e-77	Cycling
COMMD8	1.08669e-81	0.176195	0.492	0.151	3.64455e-77	Cycling
RAD1	1.59341e-81	0.108994	0.24	0.049	5.34398e-77	Cycling
SAMD3	1.99416e-81	0.240058	0.466	0.145	6.688e-77	Cycling
CCT2	2.46727e-81	0.297577	0.675	0.248	8.27474e-77	Cycling
SRA1	2.59525e-81	0.235874	0.694	0.246	8.70394e-77	Cycling
EFTUD2	2.66654e-81	0.133327	0.36	0.095	8.94304e-77	Cycling
SRD5A3	5.36961e-81	0.11884	0.174	0.028	1.80086e-76	Cycling
SNRPA1	7.50765e-81	0.284711	0.711	0.263	2.51792e-76	Cycling
FAR2	1.04837e-80	0.106009	0.197	0.036	3.51603e-76	Cycling
CDKN2D	1.0556e-80	0.209334	0.328	0.084	3.54028e-76	Cycling
PSMD3	1.29292e-80	0.164725	0.472	0.143	4.33619e-76	Cycling
TMEM109	1.59462e-80	0.276223	0.634	0.228	5.34804e-76	Cycling
CDK5RAP2	2.18493e-80	0.140796	0.254	0.055	7.32783e-76	Cycling
SRP54	2.70834e-80	0.136047	0.445	0.13	9.08323e-76	Cycling
CCT6A	3.5098e-80	0.347757	0.748	0.299	1.17712e-75	Cycling
CEBPG	4.01352e-80	0.10992	0.326	0.082	1.34605e-75	Cycling
PSMD2	8.00276e-80	0.183045	0.526	0.168	2.68397e-75	Cycling
BAZ1B	8.92261e-80	0.150845	0.285	0.067	2.99247e-75	Cycling
NONO	1.07744e-79	0.309562	0.774	0.307	3.61353e-75	Cycling
WDR11	1.36964e-79	0.451257	0.938	0.556	4.59349e-75	Cycling
C3orf14	1.55028e-79	0.133054	0.175	0.029	5.19934e-75	Cycling
ELP6	1.68629e-79	0.130103	0.397	0.111	5.6555e-75	Cycling
MRPL18	1.70601e-79	0.202026	0.563	0.186	5.72161e-75	Cycling
OSGEP	1.77556e-79	0.118571	0.377	0.103	5.95488e-75	Cycling
POLE3	2.32429e-79	0.220227	0.603	0.206	7.79519e-75	Cycling
SNX1	2.53867e-79	0.158159	0.531	0.169	8.51421e-75	Cycling
CD59	3.19444e-79	0.163251	0.369	0.102	1.07135e-74	Cycling
ATP5MC1	3.45355e-79	0.354014	0.728	0.291	1.15825e-74	Cycling
NDUFA41	3.89753e-79	0.39614	0.975	0.746	1.30715e-74	Cycling
GARS	4.85334e-79	0.211177	0.572	0.193	1.62771e-74	Cycling
GPAA1	4.93328e-79	0.198343	0.571	0.189	1.65452e-74	Cycling
POMP1	5.97369e-79	0.444173	0.902	0.494	2.00346e-74	Cycling
FBXO4	6.20735e-79	0.109066	0.211	0.041	2.08182e-74	Cycling
AIMP2	6.57655e-79	0.126232	0.306	0.076	2.20564e-74	Cycling
SRSF10	1.15647e-78	0.316143	0.723	0.286	3.87857e-74	Cycling
HSBP1	1.27753e-78	0.207994	0.606	0.207	4.28458e-74	Cycling
SMS	1.45048e-78	0.282247	0.677	0.25	4.86464e-74	Cycling
CDC123	1.74223e-78	0.257061	0.632	0.226	5.84311e-74	Cycling
PIN4	2.64992e-78	0.206796	0.626	0.216	8.8873e-74	Cycling
CCDC18	2.9943e-78	0.115955	0.172	0.029	1.00423e-73	Cycling
SLC20A1	3.0982e-78	0.152212	0.277	0.065	1.03908e-73	Cycling
PCMT11	3.65958e-78	0.283179	0.755	0.289	1.22735e-73	Cycling
FARSA	4.05802e-78	0.112247	0.358	0.096	1.36098e-73	Cycling
FANCA	4.25534e-78	0.110143	0.171	0.028	1.42715e-73	Cycling
RHEB	4.39057e-78	0.277242	0.657	0.239	1.47251e-73	Cycling
SMIM15	4.68641e-78	0.129143	0.502	0.156	1.57173e-73	Cycling
GAR1	5.14701e-78	0.13393	0.308	0.077	1.7262e-73	Cycling
CCT8	5.23994e-78	0.388552	0.811	0.358	1.75737e-73	Cycling
NDUFS6	5.49912e-78	0.348796	0.837	0.359	1.84429e-73	Cycling
DNAJC15	6.05688e-78	0.284491	0.722	0.275	2.03136e-73	Cycling
AP2A1	6.28614e-78	0.13618	0.417	0.121	2.10825e-73	Cycling
ELP5	7.19268e-78	0.127181	0.368	0.1	2.41228e-73	Cycling
FTSJ1	8.30781e-78	0.122213	0.469	0.142	2.78627e-73	Cycling
FAM192A	9.52433e-78	0.134111	0.418	0.122	3.19427e-73	Cycling
POP5	1.31419e-77	0.141605	0.452	0.136	4.40752e-73	Cycling
SNRPC	1.62501e-77	0.379092	0.874	0.395	5.44996e-73	Cycling
SAMM50	1.83589e-77	0.159493	0.488	0.152	6.1572e-73	Cycling
MRPL47	1.85351e-77	0.204323	0.575	0.193	6.21631e-73	Cycling
PSMD13	3.63693e-77	0.300591	0.723	0.28	1.21976e-72	Cycling
NSMCE2	4.07379e-77	0.138422	0.306	0.077	1.36627e-72	Cycling
DRG1	4.79446e-77	0.141806	0.438	0.131	1.60796e-72	Cycling
PARK71	5.20917e-77	0.414211	0.968	0.697	1.74705e-72	Cycling
POLDIP2	6.60672e-77	0.140848	0.448	0.135	2.21576e-72	Cycling
ATP6V1D	6.63024e-77	0.11905	0.342	0.09	2.22365e-72	Cycling
SLC27A2	7.76503e-77	0.120004	0.189	0.035	2.60423e-72	Cycling
MRPL48	8.78792e-77	0.131178	0.386	0.109	2.94729e-72	Cycling
ISOC2	1.28074e-76	0.151614	0.337	0.09	4.29534e-72	Cycling
CPSF6	2.95869e-76	0.183	0.623	0.215	9.92285e-72	Cycling
CISD3	5.12824e-76	0.15187	0.386	0.11	1.71991e-71	Cycling
PA2G4	6.91887e-76	0.459354	0.868	0.485	2.32045e-71	Cycling
HIST1H1C	7.80367e-76	0.499443	0.634	0.253	2.6172e-71	Cycling
PHF5A	9.13767e-76	0.202118	0.64	0.225	3.06459e-71	Cycling
NRAS	1.06771e-75	0.115499	0.32	0.083	3.58089e-71	Cycling
ERH	1.12982e-75	0.415136	0.917	0.539	3.78918e-71	Cycling
COX17	1.13237e-75	0.397797	0.838	0.392	3.79773e-71	Cycling
CNP	1.18813e-75	0.130487	0.358	0.099	3.98475e-71	Cycling
DLST	1.29811e-75	0.142168	0.442	0.133	4.3536e-71	Cycling
SLC25A3	1.30955e-75	0.403459	0.972	0.711	4.39196e-71	Cycling
VMA21	1.40262e-75	0.190327	0.534	0.177	4.70409e-71	Cycling
MRPS12	1.55594e-75	0.218116	0.669	0.241	5.21832e-71	Cycling
AHSA1	1.5952e-75	0.139614	0.422	0.125	5.35e-71	Cycling
TOR3A	2.95278e-75	0.135655	0.422	0.125	9.90304e-71	Cycling
PAK1IP1	3.58543e-75	0.11354	0.22	0.045	1.20248e-70	Cycling
CISD1	3.71624e-75	0.137102	0.385	0.11	1.24635e-70	Cycling
WDR5	4.3626e-75	0.100533	0.217	0.044	1.46313e-70	Cycling
CBR1	5.20247e-75	0.167394	0.414	0.124	1.7448e-70	Cycling
POLR2G	7.53012e-75	0.251593	0.706	0.264	2.52545e-70	Cycling
PRPS1	7.6202e-75	0.177949	0.589	0.201	2.55566e-70	Cycling
CBWD5	8.75626e-75	0.113687	0.294	0.073	2.93667e-70	Cycling
ACD	9.61783e-75	0.145899	0.377	0.107	3.22563e-70	Cycling
APOBEC3G	1.05698e-74	0.294374	0.635	0.239	3.54488e-70	Cycling
TMEM126B	2.2869e-74	0.141736	0.458	0.142	7.66982e-70	Cycling
PARVB	2.66081e-74	0.181748	0.405	0.121	8.92383e-70	Cycling
ARPC1B1	2.8521e-74	0.451314	0.942	0.654	9.56538e-70	Cycling
CASP3	4.20717e-74	0.132598	0.348	0.095	1.411e-69	Cycling
PLEKHJ1	5.11884e-74	0.211448	0.631	0.225	1.71676e-69	Cycling
SF3B4	6.47723e-74	0.330659	0.822	0.351	2.17233e-69	Cycling
RPL22L1	9.60604e-74	0.394807	0.797	0.36	3.22167e-69	Cycling
LUC7L2	9.83446e-74	0.160728	0.554	0.186	3.29828e-69	Cycling
CMAS	1.00471e-73	0.157323	0.392	0.115	3.3696e-69	Cycling
NFYC	1.02029e-73	0.202148	0.577	0.201	3.42184e-69	Cycling
CSNK2B	1.05854e-73	0.153423	0.435	0.134	3.55012e-69	Cycling
PHB	1.32857e-73	0.23979	0.649	0.238	4.45576e-69	Cycling
CYB561A3	1.59301e-73	0.111406	0.343	0.093	5.34263e-69	Cycling
FUBP1	1.78916e-73	0.133868	0.434	0.133	6.00047e-69	Cycling
FAM96A	2.96552e-73	0.279197	0.769	0.305	9.94576e-69	Cycling
PSMC1	3.07952e-73	0.289498	0.723	0.285	1.03281e-68	Cycling
BARD1	3.6195e-73	0.129003	0.32	0.085	1.21391e-68	Cycling
TXNDC9	4.0967e-73	0.12374	0.471	0.148	1.37395e-68	Cycling
SLC25A20	5.09993e-73	0.107963	0.228	0.049	1.71041e-68	Cycling
GTF2H5	5.69994e-73	0.14373	0.483	0.154	1.91165e-68	Cycling
CLIC11	6.01516e-73	0.406901	0.986	0.841	2.01737e-68	Cycling
BAG2	6.15763e-73	0.104621	0.192	0.037	2.06514e-68	Cycling
CRIPT	6.20654e-73	0.114597	0.345	0.095	2.08155e-68	Cycling
TPM3	6.21217e-73	0.394643	0.969	0.777	2.08344e-68	Cycling
HLA-DRA1	7.34949e-73	0.467253	0.792	0.392	2.46487e-68	Cycling
PSMB91	7.66139e-73	0.413186	0.963	0.722	2.56948e-68	Cycling
CNIH4	8.07759e-73	0.116176	0.395	0.116	2.70906e-68	Cycling
HNRNPA3	9.21826e-73	0.45596	0.935	0.612	3.09162e-68	Cycling
P4HB	9.24311e-73	0.393483	0.86	0.426	3.09995e-68	Cycling
UQCRHL	9.57281e-73	0.184886	0.597	0.209	3.21053e-68	Cycling
MZT2A	1.00524e-72	0.110118	0.346	0.095	3.37138e-68	Cycling
DCAF13	1.20874e-72	0.102811	0.354	0.098	4.05387e-68	Cycling
ARL6IP6	1.26344e-72	0.217527	0.558	0.195	4.23734e-68	Cycling
DCXR1	2.27335e-72	0.269727	0.766	0.309	7.62436e-68	Cycling
RRP7A	4.24315e-72	0.226161	0.652	0.241	1.42307e-67	Cycling
HDAC1	4.89799e-72	0.259458	0.697	0.272	1.64269e-67	Cycling
ALG5	6.5394e-72	0.127939	0.405	0.121	2.19319e-67	Cycling
SEC23B	7.07854e-72	0.118908	0.334	0.091	2.374e-67	Cycling
S100A61	8.02516e-72	0.486904	0.991	0.931	2.69148e-67	Cycling
NDUFS4	8.32512e-72	0.136497	0.502	0.163	2.79208e-67	Cycling
C1D	9.02356e-72	0.20411	0.654	0.237	3.02632e-67	Cycling
CFAP20	9.89558e-72	0.207077	0.54	0.187	3.31878e-67	Cycling
MRPL28	1.0564e-71	0.20108	0.64	0.231	3.54296e-67	Cycling
SYNCRIP	1.72633e-71	0.202919	0.568	0.2	5.78977e-67	Cycling
TXN2	1.99118e-71	0.23805	0.671	0.25	6.67803e-67	Cycling
DUSP23	2.21059e-71	0.160651	0.448	0.142	7.41387e-67	Cycling
SSSCA1	2.21427e-71	0.159775	0.463	0.148	7.4262e-67	Cycling
CHCHD3	2.22967e-71	0.137572	0.478	0.154	7.47786e-67	Cycling
MRPS2	3.46105e-71	0.113593	0.457	0.143	1.16077e-66	Cycling
TAGLN2	3.48909e-71	0.472627	0.971	0.802	1.17017e-66	Cycling
RECQL	3.71683e-71	0.180786	0.555	0.192	1.24655e-66	Cycling
SCLT1	3.922e-71	0.100179	0.269	0.065	1.31536e-66	Cycling
TSFM	4.55195e-71	0.118253	0.277	0.069	1.52663e-66	Cycling
CD151	4.65687e-71	0.15453	0.351	0.1	1.56182e-66	Cycling
FAM104B	5.18009e-71	0.104656	0.211	0.044	1.7373e-66	Cycling
BAK1	5.61232e-71	0.160775	0.466	0.151	1.88226e-66	Cycling
MINOS1	6.11417e-71	0.208437	0.675	0.25	2.05057e-66	Cycling
RTCB	7.1937e-71	0.103659	0.454	0.142	2.41262e-66	Cycling
PRPF38A	7.38674e-71	0.129257	0.409	0.124	2.47736e-66	Cycling
NQO1	1.01522e-70	0.110446	0.185	0.035	3.40483e-66	Cycling
ACTR3	1.64907e-70	0.42579	0.923	0.544	5.53064e-66	Cycling
HIKESHI	2.06964e-70	0.159355	0.569	0.197	6.94116e-66	Cycling
TOR2A	2.44064e-70	0.107187	0.334	0.092	8.18542e-66	Cycling
LYAR	3.15782e-70	0.140777	0.448	0.143	1.05907e-65	Cycling
RHOA1	3.17696e-70	0.344071	0.98	0.874	1.06549e-65	Cycling
CRELD2	3.7317e-70	0.115878	0.246	0.058	1.25154e-65	Cycling
CIAPIN1	3.79829e-70	0.12264	0.345	0.097	1.27387e-65	Cycling
GPI	4.25377e-70	0.396512	0.815	0.403	1.42663e-65	Cycling
MTHFD2	4.39325e-70	0.27493	0.7	0.278	1.47341e-65	Cycling
PSMD9	4.42363e-70	0.143405	0.468	0.151	1.4836e-65	Cycling
NQO2	5.99964e-70	0.103004	0.409	0.123	2.01216e-65	Cycling
TSG101	6.97305e-70	0.136336	0.457	0.146	2.33862e-65	Cycling
ERCC1	7.16178e-70	0.129658	0.371	0.109	2.40192e-65	Cycling
RWDD4	7.19683e-70	0.115465	0.412	0.126	2.41367e-65	Cycling
ACTR10	7.31997e-70	0.137065	0.458	0.146	2.45497e-65	Cycling
ENY2	7.91122e-70	0.238753	0.691	0.263	2.65326e-65	Cycling
TIMM8B	8.1284e-70	0.195916	0.569	0.202	2.7261e-65	Cycling
NOP56	8.28291e-70	0.10906	0.366	0.106	2.77792e-65	Cycling
XRCC5	9.07548e-70	0.386286	0.84	0.418	3.04374e-65	Cycling
MPST	9.71574e-70	0.159623	0.498	0.166	3.25846e-65	Cycling
RTCA	9.92388e-70	0.15884	0.482	0.159	3.32827e-65	Cycling
EIF2B1	1.24121e-69	0.128444	0.445	0.14	4.16277e-65	Cycling
POLR2D	1.31157e-69	0.101094	0.346	0.097	4.39874e-65	Cycling
UBE2V2	1.61735e-69	0.186758	0.56	0.195	5.42427e-65	Cycling
CS	1.62377e-69	0.109245	0.448	0.141	5.44579e-65	Cycling
ILKAP	2.30556e-69	0.108814	0.494	0.161	7.73237e-65	Cycling
NDUFAB1	3.39158e-69	0.358834	0.862	0.408	1.13747e-64	Cycling
CXCR31	3.58951e-69	0.350359	0.789	0.363	1.20385e-64	Cycling
CKLF	3.84464e-69	0.211446	0.609	0.224	1.28941e-64	Cycling
MRPS26	4.71486e-69	0.184585	0.5	0.169	1.58127e-64	Cycling
SFPQ	4.92323e-69	0.166858	0.429	0.137	1.65115e-64	Cycling
PDZD11	5.29642e-69	0.119409	0.418	0.129	1.77631e-64	Cycling
CMC2	5.33055e-69	0.273384	0.703	0.278	1.78776e-64	Cycling
ATP5F1C1	5.58381e-69	0.395105	0.922	0.534	1.8727e-64	Cycling
RUVBL1	5.67687e-69	0.14249	0.505	0.168	1.90391e-64	Cycling
ATIC	5.9765e-69	0.21362	0.525	0.184	2.0044e-64	Cycling
EIF2S2	6.4375e-69	0.250056	0.774	0.31	2.15901e-64	Cycling
DESI1	7.35043e-69	0.152905	0.431	0.137	2.46519e-64	Cycling
CHRAC1	7.76953e-69	0.122166	0.48	0.157	2.60574e-64	Cycling
SFXN1	8.31237e-69	0.184155	0.605	0.22	2.7878e-64	Cycling
ABCF1	9.02766e-69	0.124481	0.432	0.136	3.0277e-64	Cycling
CHMP2A	9.85598e-69	0.288373	0.778	0.326	3.3055e-64	Cycling
NDUFV2	1.0082e-68	0.420866	0.923	0.571	3.38131e-64	Cycling
PDHB	1.3771e-68	0.160244	0.574	0.201	4.61852e-64	Cycling
GTF3C5	1.39647e-68	0.100527	0.338	0.095	4.68349e-64	Cycling
U2AF2	1.59236e-68	0.157102	0.534	0.184	5.34047e-64	Cycling
NMI	1.89658e-68	0.120625	0.415	0.128	6.36076e-64	Cycling
SPTSSA	2.08794e-68	0.110107	0.246	0.058	7.00253e-64	Cycling
YWHAH	2.13757e-68	0.110451	0.223	0.05	7.169e-64	Cycling
ATG101	4.75282e-68	0.120665	0.311	0.085	1.594e-63	Cycling
RBM8A	5.33733e-68	0.402354	0.914	0.497	1.79003e-63	Cycling
MRPS25	5.45769e-68	0.124314	0.338	0.096	1.8304e-63	Cycling
MPC2	5.74848e-68	0.314196	0.786	0.337	1.92793e-63	Cycling
ANKRD39	6.67903e-68	0.143923	0.454	0.147	2.24001e-63	Cycling
CALR	8.66647e-68	0.438552	0.863	0.458	2.90656e-63	Cycling
NSL1	8.70896e-68	0.111002	0.395	0.12	2.92081e-63	Cycling
CMPK1	8.96399e-68	0.133949	0.455	0.147	3.00634e-63	Cycling
COPS8	9.89167e-68	0.107547	0.402	0.123	3.31747e-63	Cycling
COX7B1	1.04254e-67	0.393845	0.912	0.532	3.49647e-63	Cycling
NDUFS3	1.20158e-67	0.207449	0.666	0.25	4.02986e-63	Cycling
PPP2R3C	1.42346e-67	0.140548	0.443	0.143	4.77399e-63	Cycling
PDIA4	1.52377e-67	0.104954	0.435	0.138	5.11043e-63	Cycling
RAE1	1.58334e-67	0.119384	0.323	0.09	5.31022e-63	Cycling
HNRNPR	1.65423e-67	0.321234	0.82	0.375	5.54796e-63	Cycling
HARS	1.8699e-67	0.12717	0.492	0.163	6.27129e-63	Cycling
TMEM126A	2.10094e-67	0.13297	0.469	0.154	7.04614e-63	Cycling
G6PD	3.98946e-67	0.13934	0.431	0.138	1.33798e-62	Cycling
RHNO1	4.62261e-67	0.10272	0.397	0.121	1.55033e-62	Cycling
TMEM18	5.534e-67	0.134476	0.423	0.134	1.85599e-62	Cycling
ASNA1	6.47765e-67	0.181155	0.626	0.229	2.17248e-62	Cycling
TACC3	6.9122e-67	0.255384	0.589	0.224	2.31822e-62	Cycling
NDUFA2	7.38223e-67	0.343996	0.862	0.404	2.47585e-62	Cycling
FUNDC2	8.33056e-67	0.21565	0.703	0.271	2.7939e-62	Cycling
RBBP4	1.42794e-66	0.283757	0.734	0.305	4.78901e-62	Cycling
TMEM208	1.97204e-66	0.131605	0.551	0.192	6.61382e-62	Cycling
MRPS18A	2.13557e-66	0.103032	0.418	0.131	7.16229e-62	Cycling
TIMMDC1	2.83552e-66	0.106668	0.394	0.121	9.50976e-62	Cycling
MRPS18B	2.87647e-66	0.127136	0.551	0.191	9.64711e-62	Cycling
C16orf87	2.9937e-66	0.136329	0.457	0.15	1.00403e-61	Cycling
TMEM141	3.0461e-66	0.10251	0.408	0.127	1.0216e-61	Cycling
PGK11	4.17948e-66	0.451321	0.925	0.657	1.40171e-61	Cycling
ZCRB1	4.61857e-66	0.13725	0.585	0.208	1.54898e-61	Cycling
UCHL3	4.87343e-66	0.149429	0.445	0.145	1.63445e-61	Cycling
UBA2	6.33109e-66	0.103918	0.314	0.087	2.12332e-61	Cycling
MRPL32	8.79859e-66	0.118337	0.383	0.117	2.95087e-61	Cycling
SDHB	9.19325e-66	0.161383	0.56	0.199	3.08323e-61	Cycling
LAMTOR2	9.30083e-66	0.235099	0.711	0.281	3.11931e-61	Cycling
THOC3	1.64264e-65	0.111907	0.552	0.192	5.5091e-61	Cycling
PUF60	1.643e-65	0.254201	0.755	0.307	5.5103e-61	Cycling
UROD	1.70475e-65	0.13128	0.471	0.157	5.71739e-61	Cycling
AP1M1	1.85382e-65	0.174782	0.598	0.219	6.21734e-61	Cycling
METAP1	2.13933e-65	0.109553	0.32	0.09	7.17489e-61	Cycling
MAGOH	2.15047e-65	0.305403	0.797	0.345	7.21225e-61	Cycling
PPP2R5D	2.26973e-65	0.103087	0.283	0.075	7.61223e-61	Cycling
BUD31	2.50421e-65	0.209485	0.662	0.252	8.39862e-61	Cycling
BCCIP	2.57619e-65	0.166476	0.528	0.185	8.64002e-61	Cycling
BCKDK	2.66464e-65	0.100186	0.266	0.068	8.93666e-61	Cycling
WDR61	2.71804e-65	0.109368	0.434	0.139	9.11577e-61	Cycling
LMNA	2.73389e-65	0.467234	0.675	0.32	9.16894e-61	Cycling
MRPL42	3.74196e-65	0.116994	0.451	0.146	1.25498e-60	Cycling
SSNA1	4.19687e-65	0.284355	0.831	0.359	1.40755e-60	Cycling
CCT3	4.44186e-65	0.284639	0.715	0.301	1.48971e-60	Cycling
MRPS22	4.73795e-65	0.110483	0.334	0.096	1.58901e-60	Cycling
MCCC2	7.02768e-65	0.107869	0.352	0.105	2.35694e-60	Cycling
ACTR1A	8.75411e-65	0.13076	0.486	0.165	2.93595e-60	Cycling
SNAPIN	1.0495e-64	0.134288	0.518	0.179	3.51983e-60	Cycling
SEC13	1.11948e-64	0.225499	0.677	0.266	3.75451e-60	Cycling
ATXN10	1.44055e-64	0.188879	0.648	0.246	4.83132e-60	Cycling
ABRACL	1.48223e-64	0.365078	0.908	0.5	4.97109e-60	Cycling
STX11	1.68525e-64	0.117608	0.437	0.142	5.652e-60	Cycling
IDH3B	1.79272e-64	0.134566	0.522	0.181	6.01242e-60	Cycling
MRPS10	1.81987e-64	0.101189	0.388	0.12	6.10347e-60	Cycling
APOBEC3H	1.9883e-64	0.118783	0.286	0.077	6.66837e-60	Cycling
DCAF7	2.99887e-64	0.141531	0.475	0.161	1.00576e-59	Cycling
HNRNPM	3.11865e-64	0.329504	0.851	0.403	1.04593e-59	Cycling
PMS2	3.14668e-64	0.102592	0.285	0.076	1.05533e-59	Cycling
HSP90AA1	3.26004e-64	0.42445	0.946	0.695	1.09335e-59	Cycling
WDR77	4.40995e-64	0.109528	0.285	0.077	1.47901e-59	Cycling
RAB33A	4.7585e-64	0.104162	0.332	0.096	1.59591e-59	Cycling
VPS26A	5.54349e-64	0.146859	0.474	0.162	1.85918e-59	Cycling
HLA-DRB51	6.13445e-64	0.567364	0.815	0.516	2.05737e-59	Cycling
OGG1	9.4549e-64	0.101124	0.215	0.049	3.17098e-59	Cycling
SFT2D1	1.3437e-63	0.135058	0.512	0.178	4.50649e-59	Cycling
COA4	1.3542e-63	0.129869	0.443	0.146	4.54173e-59	Cycling
SQOR	1.36068e-63	0.146366	0.508	0.177	4.56345e-59	Cycling
COPB2	1.36826e-63	0.154632	0.414	0.135	4.58887e-59	Cycling
COTL1	1.41136e-63	0.339065	0.792	0.36	4.73342e-59	Cycling
HEXB	1.64501e-63	0.110877	0.406	0.129	5.51704e-59	Cycling
RAB1B	1.66375e-63	0.258929	0.769	0.323	5.57988e-59	Cycling
DKC1	1.92237e-63	0.123056	0.297	0.082	6.44726e-59	Cycling
IFI27L21	2.18683e-63	0.243493	0.748	0.307	7.33418e-59	Cycling
MRPL36	2.95444e-63	0.117883	0.474	0.16	9.9086e-59	Cycling
MRPS15	3.0449e-63	0.201441	0.668	0.26	1.0212e-58	Cycling
PSMB81	3.87558e-63	0.374321	0.966	0.689	1.29979e-58	Cycling
TOMM5	4.07453e-63	0.306643	0.82	0.379	1.36652e-58	Cycling
XRCC6	4.23544e-63	0.388622	0.874	0.496	1.42048e-58	Cycling
TRAPPC4	4.58937e-63	0.130617	0.531	0.187	1.53918e-58	Cycling
ELOVL1	4.89524e-63	0.15709	0.512	0.181	1.64176e-58	Cycling
WDYHV1	5.92106e-63	0.121836	0.212	0.049	1.98581e-58	Cycling
ADRM11	6.06467e-63	0.326623	0.832	0.392	2.03397e-58	Cycling
MRPS24	6.75917e-63	0.153758	0.554	0.2	2.26689e-58	Cycling
NUDT2	6.88432e-63	0.11484	0.378	0.118	2.30886e-58	Cycling
RBM17	7.80045e-63	0.310011	0.808	0.371	2.61612e-58	Cycling
USB1	1.09336e-62	0.112597	0.462	0.155	3.66692e-58	Cycling
PSMD10	1.13412e-62	0.109916	0.366	0.112	3.8036e-58	Cycling
BAX	1.32212e-62	0.141226	0.508	0.178	4.43411e-58	Cycling
RAB27A	1.36767e-62	0.126998	0.446	0.15	4.58688e-58	Cycling
MTA2	1.65315e-62	0.125172	0.348	0.105	5.54432e-58	Cycling
FKBP1A1	1.75551e-62	0.403486	0.926	0.584	5.88762e-58	Cycling
FKBP2	1.88184e-62	0.125352	0.369	0.115	6.31132e-58	Cycling
RBM23	2.20876e-62	0.11034	0.397	0.127	7.40774e-58	Cycling
NUTF2	4.16845e-62	0.245003	0.703	0.288	1.39802e-57	Cycling
PPP4C	6.04665e-62	0.157726	0.597	0.222	2.02793e-57	Cycling
CASP6	8.33029e-62	0.100986	0.308	0.088	2.79381e-57	Cycling
LMF2	8.51233e-62	0.121153	0.489	0.17	2.85486e-57	Cycling
EIF4A1	9.41713e-62	0.133373	0.491	0.171	3.15832e-57	Cycling
MRPS36	9.56694e-62	0.188128	0.708	0.278	3.20856e-57	Cycling
RBX11	1.11963e-61	0.362701	0.906	0.484	3.755e-57	Cycling
ECHDC1	1.24075e-61	0.103022	0.437	0.145	4.16122e-57	Cycling
HINT1	3.55724e-61	0.296658	0.995	0.901	1.19303e-56	Cycling
ADI1	3.99101e-61	0.176065	0.598	0.227	1.33851e-56	Cycling
MPC1	4.40979e-61	0.164561	0.583	0.217	1.47896e-56	Cycling
POLR2K	5.693e-61	0.232793	0.723	0.295	1.90932e-56	Cycling
CCDC124	6.44303e-61	0.173315	0.662	0.257	2.16086e-56	Cycling
ESD	8.35696e-61	0.100897	0.472	0.161	2.80276e-56	Cycling
SPN	9.57881e-61	0.125701	0.5	0.177	3.21254e-56	Cycling
TMEM258	1.32642e-60	0.36361	0.932	0.568	4.44855e-56	Cycling
BAG6	1.6102e-60	0.129287	0.5	0.177	5.40028e-56	Cycling
SERPINE2	1.79892e-60	0.13452	0.208	0.049	6.03322e-56	Cycling
ACADVL	2.34504e-60	0.141184	0.495	0.176	7.86481e-56	Cycling
PSMG2	2.46008e-60	0.272225	0.815	0.361	8.25061e-56	Cycling
CCAR1	3.35624e-60	0.12141	0.455	0.156	1.12562e-55	Cycling
NDFIP2	3.44687e-60	0.136796	0.262	0.071	1.15601e-55	Cycling
TXNDC12	3.82047e-60	0.170667	0.646	0.251	1.28131e-55	Cycling
ORMDL2	4.85792e-60	0.101854	0.489	0.17	1.62925e-55	Cycling
COX7A21	8.43004e-60	0.33003	0.988	0.771	2.82727e-55	Cycling
MRPS35	8.89753e-60	0.149659	0.571	0.211	2.98405e-55	Cycling
RTN3	8.8999e-60	0.156787	0.531	0.195	2.98485e-55	Cycling
NDUFB7	8.90854e-60	0.295905	0.832	0.396	2.98775e-55	Cycling
RBMX	9.52825e-60	0.249214	0.765	0.326	3.19558e-55	Cycling
PWP1	9.99796e-60	0.104467	0.525	0.187	3.35312e-55	Cycling
NDUFB1	1.39673e-59	0.302069	0.822	0.391	4.68435e-55	Cycling
COPS5	1.5274e-59	0.12936	0.54	0.196	5.12259e-55	Cycling
SET	1.64606e-59	0.226094	0.652	0.265	5.52056e-55	Cycling
ILF3	1.77925e-59	0.214837	0.711	0.296	5.96725e-55	Cycling
EIF4E	2.49193e-59	0.109384	0.471	0.163	8.35745e-55	Cycling
PBDC1	2.79017e-59	0.106136	0.434	0.146	9.35768e-55	Cycling
ECHS1	3.46675e-59	0.128974	0.515	0.186	1.16268e-54	Cycling
NME2	4.13374e-59	0.39524	0.872	0.508	1.38638e-54	Cycling
ELAC2	4.39076e-59	0.1001	0.305	0.089	1.47257e-54	Cycling
SUMO3	5.58677e-59	0.261288	0.743	0.323	1.87369e-54	Cycling
ANXA4	8.18073e-59	0.135641	0.346	0.108	2.74365e-54	Cycling
MCRS1	8.66833e-59	0.101738	0.469	0.163	2.90719e-54	Cycling
MAPRE1	1.03055e-58	0.156636	0.622	0.239	3.45627e-54	Cycling
CTSB	1.05933e-58	0.250264	0.76	0.331	3.55279e-54	Cycling
DYNLL11	1.13331e-58	0.342657	0.851	0.429	3.80091e-54	Cycling
NDUFA13	1.29855e-58	0.165793	0.618	0.239	4.35509e-54	Cycling
SPTBN1	1.3503e-58	0.131104	0.363	0.117	4.52864e-54	Cycling
UFD1	1.56359e-58	0.258764	0.786	0.345	5.24397e-54	Cycling
CHD4	1.71641e-58	0.105902	0.392	0.129	5.75651e-54	Cycling
CCT7	1.99842e-58	0.257658	0.765	0.332	6.7023e-54	Cycling
HSPE1	2.08259e-58	0.32479	0.749	0.347	6.98459e-54	Cycling
POLR2J	2.08917e-58	0.190211	0.694	0.281	7.00666e-54	Cycling
DPY30	2.6956e-58	0.156918	0.609	0.233	9.04052e-54	Cycling
NAE1	3.55719e-58	0.104055	0.415	0.139	1.19301e-53	Cycling
TIMM17B	4.33779e-58	0.129466	0.562	0.208	1.45481e-53	Cycling
MGST2	4.46185e-58	0.137278	0.314	0.095	1.49642e-53	Cycling
ARPC5L	4.46636e-58	0.149616	0.574	0.216	1.49793e-53	Cycling
CAPG	5.78241e-58	0.243235	0.429	0.155	1.9393e-53	Cycling
FLII	6.37395e-58	0.111227	0.494	0.176	2.1377e-53	Cycling
RALY	8.04648e-58	0.24413	0.777	0.334	2.69863e-53	Cycling
BID	1.08544e-57	0.110713	0.446	0.154	3.64034e-53	Cycling
CD70	1.21407e-57	0.267065	0.346	0.115	4.07173e-53	Cycling
INO80E	1.38462e-57	0.17573	0.682	0.274	4.64373e-53	Cycling
DBI1	1.51632e-57	0.341584	0.943	0.606	5.08543e-53	Cycling
MAP2K3	2.67556e-57	0.156735	0.537	0.201	8.97329e-53	Cycling
OVCA2	2.73076e-57	0.156417	0.562	0.211	9.15844e-53	Cycling
WTAP	2.98532e-57	0.119589	0.525	0.192	1.00122e-52	Cycling
GPS1	3.84159e-57	0.110764	0.586	0.219	1.28839e-52	Cycling
NUDC	5.76072e-57	0.187487	0.654	0.261	1.93203e-52	Cycling
ZBTB8OS	7.79883e-57	0.118913	0.542	0.2	2.61557e-52	Cycling
NAA20	9.99099e-57	0.120085	0.503	0.182	3.35078e-52	Cycling
SRP19	1.07951e-56	0.190746	0.68	0.276	3.62045e-52	Cycling
AK3	1.48576e-56	0.127427	0.437	0.153	4.98294e-52	Cycling
PFDN2	1.53891e-56	0.170087	0.662	0.264	5.16118e-52	Cycling
NDUFS8	1.64821e-56	0.261407	0.831	0.371	5.52776e-52	Cycling
PIH1D1	1.74251e-56	0.16684	0.631	0.249	5.84403e-52	Cycling
PDAP1	1.84737e-56	0.204134	0.732	0.307	6.19571e-52	Cycling
PARVG	2.09542e-56	0.125564	0.525	0.194	7.02762e-52	Cycling
ATP5MG	2.13161e-56	0.26731	0.991	0.903	7.149e-52	Cycling
ETHE1	3.24955e-56	0.220388	0.655	0.269	1.08983e-51	Cycling
RIC8A	3.84362e-56	0.10983	0.505	0.183	1.28907e-51	Cycling
AP1S1	4.45675e-56	0.102798	0.388	0.129	1.49471e-51	Cycling
NXT1	4.90186e-56	0.127986	0.374	0.123	1.64399e-51	Cycling
TUBA1A	5.40503e-56	0.400091	0.783	0.407	1.81274e-51	Cycling
PSMD7	5.95633e-56	0.271562	0.803	0.371	1.99764e-51	Cycling
NDUFS2	9.51643e-56	0.195266	0.723	0.298	3.19162e-51	Cycling
ATF4	1.3256e-55	0.10629	0.535	0.199	4.44579e-51	Cycling
FRG1	1.44006e-55	0.137116	0.588	0.225	4.82968e-51	Cycling
MIEN1	1.48075e-55	0.233209	0.783	0.339	4.96615e-51	Cycling
MRPL21	1.54963e-55	0.111722	0.462	0.163	5.19714e-51	Cycling
LMAN2	1.6215e-55	0.242523	0.805	0.36	5.43817e-51	Cycling
RAB11A	1.69429e-55	0.207402	0.752	0.32	5.68232e-51	Cycling
PSMD6	1.88017e-55	0.199094	0.732	0.307	6.30571e-51	Cycling
GTF3C61	1.89916e-55	0.310333	0.835	0.415	6.3694e-51	Cycling
AURKAIP1	4.54784e-55	0.300631	0.9	0.45	1.52525e-50	Cycling
IAH1	5.20255e-55	0.206922	0.738	0.311	1.74483e-50	Cycling
GNAI2	5.64168e-55	0.15749	0.545	0.21	1.89211e-50	Cycling
ADH5	7.50101e-55	0.242574	0.738	0.325	2.51569e-50	Cycling
OSTC	7.62261e-55	0.219742	0.712	0.302	2.55647e-50	Cycling
CAP11	9.50678e-55	0.355457	0.922	0.59	3.18839e-50	Cycling
FAM32A	1.69379e-54	0.190123	0.698	0.289	5.68063e-50	Cycling
EWSR1	2.0044e-54	0.297766	0.877	0.445	6.72237e-50	Cycling
LAP3	2.27609e-54	0.222178	0.694	0.299	7.63357e-50	Cycling
AGTRAP1	2.36662e-54	0.176217	0.515	0.199	7.93715e-50	Cycling
DNPH11	2.39171e-54	0.326436	0.826	0.407	8.02131e-50	Cycling
HPRT11	2.98127e-54	0.25881	0.745	0.338	9.9986e-50	Cycling
TADA31	3.16476e-54	0.207805	0.709	0.303	1.0614e-49	Cycling
TRA2B	3.22661e-54	0.164753	0.715	0.298	1.08214e-49	Cycling
THOC7	3.84126e-54	0.174629	0.695	0.285	1.28828e-49	Cycling
NAXE	3.98448e-54	0.113883	0.448	0.159	1.33631e-49	Cycling
LSM7	4.03615e-54	0.334224	0.912	0.548	1.35364e-49	Cycling
SF3A3	6.07342e-54	0.113923	0.546	0.207	2.0369e-49	Cycling
PRELID1	6.64379e-54	0.342066	0.895	0.524	2.22819e-49	Cycling
GTF2A2	7.86565e-54	0.249976	0.792	0.357	2.63798e-49	Cycling
MYDGF	1.71302e-53	0.183068	0.68	0.279	5.74512e-49	Cycling
COA3	2.01673e-53	0.155614	0.585	0.229	6.76371e-49	Cycling
PHPT1	2.80572e-53	0.11446	0.602	0.236	9.40983e-49	Cycling
TAF15	2.81669e-53	0.155616	0.572	0.227	9.4466e-49	Cycling
LIMA1	3.07327e-53	0.107406	0.365	0.122	1.03071e-48	Cycling
PNKD	3.48225e-53	0.150373	0.622	0.248	1.16788e-48	Cycling
SH2D1A	4.62733e-53	0.164126	0.566	0.225	1.55191e-48	Cycling
DDA1	4.63744e-53	0.102277	0.505	0.187	1.5553e-48	Cycling
MMADHC	4.75223e-53	0.22683	0.731	0.319	1.5938e-48	Cycling
PFKP	7.56158e-53	0.104356	0.489	0.181	2.536e-48	Cycling
RAD23A	1.21331e-52	0.26885	0.778	0.365	4.06919e-48	Cycling
APEH	1.2333e-52	0.102274	0.515	0.193	4.13623e-48	Cycling
GSDMD	1.5e-52	0.142292	0.654	0.265	5.03069e-48	Cycling
ATP5PB1	1.60545e-52	0.337514	0.903	0.505	5.38435e-48	Cycling
MRTO4	1.8894e-52	0.113646	0.323	0.104	6.33666e-48	Cycling
KRT10	2.19321e-52	0.103016	0.457	0.166	7.35558e-48	Cycling
CD58	4.25261e-52	0.171109	0.645	0.267	1.42624e-47	Cycling
EPRS	5.05307e-52	0.116891	0.418	0.15	1.6947e-47	Cycling
PYCARD1	9.56798e-52	0.213135	0.738	0.324	3.20891e-47	Cycling
TRMT6	1.2018e-51	0.10866	0.282	0.086	4.03061e-47	Cycling
UBE2L3	1.32551e-51	0.27925	0.842	0.416	4.44549e-47	Cycling
ITPA	2.25269e-51	0.102257	0.597	0.234	7.55506e-47	Cycling
NDUFAF3	3.09017e-51	0.211899	0.717	0.311	1.03638e-46	Cycling
NR4A1	3.12531e-51	0.140865	0.174	0.041	1.04817e-46	Cycling
SF3B6	3.48124e-51	0.282827	0.878	0.444	1.16754e-46	Cycling
DDOST	4.46716e-51	0.239353	0.757	0.343	1.4982e-46	Cycling
SHMT21	4.50624e-51	0.298846	0.834	0.428	1.5113e-46	Cycling
ENTPD11	4.88603e-51	0.143787	0.412	0.149	1.63868e-46	Cycling
IFI35	5.6416e-51	0.133263	0.611	0.244	1.89208e-46	Cycling
EIF6	5.9793e-51	0.169653	0.678	0.283	2.00534e-46	Cycling
SLC25A39	6.09846e-51	0.139689	0.568	0.224	2.0453e-46	Cycling
THYN1	6.23936e-51	0.160549	0.635	0.258	2.09256e-46	Cycling
SZRD1	8.27072e-51	0.113153	0.535	0.206	2.77383e-46	Cycling
URM1	1.76e-50	0.136553	0.628	0.254	5.90269e-46	Cycling
GYG1	1.9596e-50	0.120961	0.549	0.215	6.5721e-46	Cycling
MAP4K1	2.26914e-50	0.173319	0.638	0.267	7.61023e-46	Cycling
DNAJC1	4.6432e-50	0.106756	0.448	0.165	1.55724e-45	Cycling
KRR1	4.85121e-50	0.100565	0.491	0.186	1.627e-45	Cycling
SEC11A	5.37439e-50	0.280228	0.862	0.433	1.80246e-45	Cycling
CD991	6.08095e-50	0.331695	0.975	0.856	2.03943e-45	Cycling
SEC61B1	8.05189e-50	0.312191	0.952	0.643	2.70044e-45	Cycling
COX6B11	9.09457e-50	0.285102	0.965	0.783	3.05014e-45	Cycling
ASF1A	9.83787e-50	0.109896	0.42	0.153	3.29943e-45	Cycling
DNAJC7	1.10374e-49	0.112361	0.552	0.217	3.70173e-45	Cycling
CD741	1.20962e-49	0.39825	0.988	0.934	4.05682e-45	Cycling
CCT4	1.32653e-49	0.242158	0.765	0.356	4.44893e-45	Cycling
HIST1H1E1	1.85501e-49	0.505259	0.697	0.349	6.22133e-45	Cycling
NDUFA121	1.88113e-49	0.304317	0.862	0.457	6.30893e-45	Cycling
EIF4E2	1.95049e-49	0.121558	0.631	0.255	6.54156e-45	Cycling
NDUFB21	2.47061e-49	0.327929	0.906	0.566	8.28594e-45	Cycling
RNPS1	2.54494e-49	0.290828	0.878	0.469	8.53523e-45	Cycling
DCTN2	3.11113e-49	0.185849	0.758	0.332	1.04341e-44	Cycling
MT1X	3.85337e-49	0.23963	0.729	0.34	1.29234e-44	Cycling
AL133415.11	5.08181e-49	0.210549	0.288	0.094	1.70434e-44	Cycling
ARHGDIA	5.42435e-49	0.310403	0.914	0.582	1.81922e-44	Cycling
FDXR	6.90769e-49	0.103196	0.148	0.032	2.3167e-44	Cycling
ATP5F1A	7.41636e-49	0.320956	0.915	0.544	2.4873e-44	Cycling
PARP1	7.68677e-49	0.248462	0.732	0.345	2.57799e-44	Cycling
C19orf24	1.05381e-48	0.144404	0.595	0.243	3.53428e-44	Cycling
AKR7A2	1.07968e-48	0.135747	0.537	0.213	3.62102e-44	Cycling
MT1F1	1.08561e-48	0.125491	0.546	0.218	3.6409e-44	Cycling
TSTA3	1.11125e-48	0.102501	0.492	0.188	3.72692e-44	Cycling
MIF	1.13917e-48	0.381296	0.975	0.872	3.82056e-44	Cycling
TAF9	1.67618e-48	0.119364	0.563	0.224	5.62158e-44	Cycling
KPNB1	1.94429e-48	0.161394	0.651	0.276	6.52077e-44	Cycling
SRSF4	2.66331e-48	0.149138	0.658	0.276	8.93222e-44	Cycling
LTA	3.00819e-48	0.138766	0.285	0.091	1.00889e-43	Cycling
SASH31	3.06054e-48	0.179595	0.729	0.32	1.02644e-43	Cycling
ARPC31	3.11333e-48	0.28869	0.983	0.869	1.04415e-43	Cycling
ANP32A	5.06644e-48	0.231744	0.78	0.37	1.69918e-43	Cycling
UBE2N	5.4367e-48	0.265338	0.857	0.438	1.82336e-43	Cycling
LCP1	6.49721e-48	0.361696	0.931	0.626	2.17904e-43	Cycling
HDDC2	9.26864e-48	0.106471	0.455	0.173	3.10852e-43	Cycling
FERMT3	1.17886e-47	0.164683	0.686	0.298	3.95366e-43	Cycling
ANXA61	1.26062e-47	0.303514	0.868	0.475	4.22785e-43	Cycling
CPNE2	1.26371e-47	0.110651	0.352	0.123	4.23823e-43	Cycling
SNRPB2	1.3362e-47	0.197585	0.769	0.345	4.48134e-43	Cycling
NOP101	1.37852e-47	0.292903	0.891	0.478	4.62327e-43	Cycling
ASB2	2.18466e-47	0.115756	0.183	0.047	7.32693e-43	Cycling
ZNRD1	2.7894e-47	0.120833	0.565	0.227	9.35508e-43	Cycling
GDI2	3.61016e-47	0.278046	0.852	0.448	1.21077e-42	Cycling
PSMD4	3.84226e-47	0.195016	0.783	0.353	1.28862e-42	Cycling
UQCRC2	4.77472e-47	0.195675	0.705	0.312	1.60135e-42	Cycling
SRP9	5.15189e-47	0.295769	0.875	0.476	1.72784e-42	Cycling
DNAJC8	5.1708e-47	0.22542	0.798	0.375	1.73418e-42	Cycling
CDC25B	5.40149e-47	0.224478	0.686	0.317	1.81155e-42	Cycling
PSMC5	8.25313e-47	0.266437	0.869	0.458	2.76794e-42	Cycling
PFDN1	8.48971e-47	0.130642	0.603	0.249	2.84728e-42	Cycling
RBM3	9.84824e-47	0.314459	0.942	0.67	3.3029e-42	Cycling
CSRP1	9.87144e-47	0.12197	0.605	0.249	3.31068e-42	Cycling
ALDOA1	2.19366e-46	0.315755	0.963	0.732	7.3571e-42	Cycling
H2AFJ	4.31927e-46	0.164271	0.632	0.276	1.4486e-41	Cycling
FBL	5.39854e-46	0.157246	0.643	0.275	1.81056e-41	Cycling
POLR2F	5.49721e-46	0.124821	0.631	0.263	1.84365e-41	Cycling
SRP72	7.40977e-46	0.100382	0.568	0.231	2.48509e-41	Cycling
DBNL	1.36087e-45	0.199014	0.754	0.346	4.56408e-41	Cycling
RAC21	1.52371e-45	0.278188	0.992	0.901	5.11023e-41	Cycling
MRPS7	2.06782e-45	0.125895	0.609	0.255	6.93505e-41	Cycling
CYCS	2.80425e-45	0.227795	0.798	0.39	9.40491e-41	Cycling
CAPZA2	2.95893e-45	0.145237	0.672	0.289	9.92366e-41	Cycling
EMC4	4.27466e-45	0.162053	0.711	0.311	1.43364e-40	Cycling
OLA1	4.8498e-45	0.132751	0.622	0.261	1.62653e-40	Cycling
RNF167	6.21736e-45	0.202233	0.766	0.355	2.08518e-40	Cycling
RTF2	7.22352e-45	0.110215	0.625	0.259	2.42262e-40	Cycling
TMEM14C	9.09147e-45	0.127056	0.563	0.234	3.0491e-40	Cycling
NDUFB9	2.60455e-44	0.309541	0.938	0.601	8.73514e-40	Cycling
IFI16	2.98859e-44	0.198093	0.72	0.335	1.00231e-39	Cycling
TUBB2A	3.28977e-44	0.100436	0.268	0.087	1.10332e-39	Cycling
CHMP5	4.27875e-44	0.10816	0.531	0.217	1.43501e-39	Cycling
RER1	7.23278e-44	0.148617	0.691	0.302	2.42573e-39	Cycling
NDUFB10	7.49876e-44	0.273597	0.908	0.509	2.51493e-39	Cycling
BUB3	7.91785e-44	0.30639	0.842	0.484	2.65549e-39	Cycling
KXD1	8.59651e-44	0.15921	0.772	0.347	2.8831e-39	Cycling
C1QBP	9.43722e-44	0.24267	0.734	0.357	3.16505e-39	Cycling
SMIM12	1.36676e-43	0.111499	0.632	0.268	4.58383e-39	Cycling
UQCRH	1.97944e-43	0.279676	0.926	0.602	6.63863e-39	Cycling
MYO1G1	2.22636e-43	0.226181	0.772	0.374	7.46676e-39	Cycling
ZNF706	2.36629e-43	0.259737	0.832	0.427	7.93606e-39	Cycling
HLA-DRB11	2.89382e-43	0.370628	0.858	0.594	9.7053e-39	Cycling
KDELR2	3.27269e-43	0.113146	0.608	0.254	1.0976e-38	Cycling
GSTP1	4.15609e-43	0.355075	0.694	0.361	1.39387e-38	Cycling
SEC11C1	4.72857e-43	0.261977	0.808	0.418	1.58587e-38	Cycling
UBE2I	6.13857e-43	0.298192	0.883	0.531	2.05875e-38	Cycling
GLIPR2	6.55597e-43	0.166964	0.655	0.296	2.19874e-38	Cycling
TIMM13	6.68725e-43	0.10179	0.529	0.218	2.24277e-38	Cycling
LAIR21	1.81121e-42	0.216664	0.474	0.204	6.07445e-38	Cycling
ZNF207	2.22328e-42	0.112656	0.666	0.288	7.45644e-38	Cycling
LYPLA1	2.40925e-42	0.104226	0.66	0.282	8.08013e-38	Cycling
PPIB	3.25645e-42	0.289611	0.962	0.77	1.09215e-37	Cycling
PIN1	3.89011e-42	0.189392	0.771	0.36	1.30467e-37	Cycling
LSM6	5.78658e-42	0.133937	0.625	0.27	1.9407e-37	Cycling
YBX1	8.68439e-42	0.215303	0.742	0.361	2.91257e-37	Cycling
NINJ1	1.09057e-41	0.110515	0.466	0.189	3.65754e-37	Cycling
COX16	1.1773e-41	0.147767	0.708	0.316	3.94844e-37	Cycling
ELOB1	1.35247e-41	0.247379	0.974	0.801	4.53591e-37	Cycling
HAX1	1.49667e-41	0.135587	0.7	0.311	5.01952e-37	Cycling
PDCD10	1.81322e-41	0.123456	0.657	0.288	6.08117e-37	Cycling
COPE1	2.57061e-41	0.276901	0.908	0.531	8.62132e-37	Cycling
NDUFA10	2.98515e-41	0.106778	0.64	0.274	1.00116e-36	Cycling
VCP	3.01332e-41	0.225862	0.814	0.41	1.01061e-36	Cycling
PPP1R7	3.44573e-41	0.133839	0.697	0.311	1.15563e-36	Cycling
SPCS2	4.57417e-41	0.225047	0.772	0.382	1.53409e-36	Cycling
PRDX51	4.71658e-41	0.247298	0.858	0.455	1.58184e-36	Cycling
NDUFV1	8.04809e-41	0.124524	0.691	0.307	2.69917e-36	Cycling
WASHC31	8.32269e-41	0.129536	0.688	0.307	2.79126e-36	Cycling
MOB1A	1.17698e-40	0.104105	0.648	0.282	3.94736e-36	Cycling
METTL5	2.08254e-40	0.102632	0.594	0.252	6.98443e-36	Cycling
SSBP1	2.68459e-40	0.216064	0.808	0.405	9.00357e-36	Cycling
ECH11	2.83959e-40	0.104051	0.62	0.269	9.5234e-36	Cycling
NEDD8	2.92745e-40	0.157512	0.751	0.346	9.81809e-36	Cycling
ENSA	3.59064e-40	0.207773	0.818	0.412	1.20423e-35	Cycling
HP1BP3	3.69781e-40	0.19327	0.695	0.327	1.24017e-35	Cycling
EMC6	5.37238e-40	0.155794	0.692	0.316	1.80179e-35	Cycling
PFKL	6.06164e-40	0.119034	0.677	0.302	2.03295e-35	Cycling
MCRIP1	6.11513e-40	0.106643	0.515	0.217	2.05089e-35	Cycling
GNG2	8.56056e-40	0.188633	0.802	0.397	2.87104e-35	Cycling
CALM2	9.38979e-40	0.383451	0.902	0.647	3.14915e-35	Cycling
FAM49B	2.49943e-39	0.220772	0.834	0.422	8.38258e-35	Cycling
HSP90B1	3.52984e-39	0.25723	0.797	0.429	1.18384e-34	Cycling
PPM1G1	9.89441e-39	0.244043	0.892	0.52	3.31839e-34	Cycling
UBB1	1.26213e-38	0.340186	0.965	0.772	4.23294e-34	Cycling
UQCRFS1	1.71127e-38	0.230021	0.877	0.462	5.73924e-34	Cycling
PPA1	2.14093e-38	0.202905	0.805	0.403	7.18024e-34	Cycling
NDUFB111	3.42729e-38	0.257702	0.954	0.7	1.14944e-33	Cycling
SLTM	3.99118e-38	0.1007	0.615	0.273	1.33856e-33	Cycling
HLA-DQA11	4.37514e-38	0.204416	0.558	0.265	1.46734e-33	Cycling
ARRB2	4.39368e-38	0.140864	0.674	0.311	1.47355e-33	Cycling
MRPL41	5.1448e-38	0.217029	0.837	0.431	1.72546e-33	Cycling
EIF5A	6.03747e-38	0.193811	0.795	0.398	2.02485e-33	Cycling
CD821	6.27544e-38	0.134699	0.645	0.297	2.10466e-33	Cycling
PTPN6	7.60244e-38	0.116878	0.532	0.234	2.54971e-33	Cycling
PTRHD1	8.091e-38	0.112511	0.648	0.289	2.71356e-33	Cycling
SSR3	1.57329e-37	0.12784	0.706	0.323	5.27649e-33	Cycling
CTSC1	1.60116e-37	0.298199	0.872	0.524	5.36998e-33	Cycling
HLA-DMA1	1.7438e-37	0.134239	0.654	0.313	5.84835e-33	Cycling
HNRNPC	4.96473e-37	0.232906	0.882	0.489	1.66507e-32	Cycling
APEX1	1.11429e-36	0.107636	0.525	0.23	3.73711e-32	Cycling
POLR2L	1.82678e-36	0.237517	0.874	0.509	6.12665e-32	Cycling
RPN2	1.85782e-36	0.136312	0.725	0.342	6.23077e-32	Cycling
SS18L2	2.03764e-36	0.116471	0.669	0.305	6.83385e-32	Cycling
TRMT112	3.92914e-36	0.241758	0.917	0.544	1.31775e-31	Cycling
RPS27L1	6.56942e-36	0.262263	0.914	0.55	2.20325e-31	Cycling
HNRNPH3	7.21827e-36	0.114096	0.734	0.345	2.42086e-31	Cycling
TMEM14B	7.23244e-36	0.144532	0.743	0.352	2.42562e-31	Cycling
UBL5	7.7977e-36	0.257524	0.969	0.71	2.61519e-31	Cycling
RTRAF	1.12327e-35	0.244045	0.9	0.528	3.76723e-31	Cycling
HLA-DQA21	1.20584e-35	0.15324	0.477	0.219	4.04414e-31	Cycling
HNRNPA1	1.32229e-35	0.207557	0.994	0.943	4.43469e-31	Cycling
PSMB11	1.76463e-35	0.26592	0.932	0.626	5.91821e-31	Cycling
SELENOH	1.77892e-35	0.19977	0.817	0.429	5.96615e-31	Cycling
MRPS34	5.43384e-35	0.212075	0.798	0.409	1.8224e-30	Cycling
NDUFA11	6.08274e-35	0.246409	0.954	0.668	2.04003e-30	Cycling
ATP5IF11	8.3623e-35	0.249418	0.935	0.624	2.80455e-30	Cycling
SDHC	9.98597e-35	0.128628	0.703	0.329	3.34909e-30	Cycling
NAP1L1	1.14745e-34	0.260041	0.883	0.565	3.84833e-30	Cycling
EIF4H	1.38676e-34	0.180352	0.797	0.406	4.65091e-30	Cycling
SLC9A3R1	1.80285e-34	0.217585	0.808	0.428	6.04641e-30	Cycling
AIP	2.12727e-34	0.16256	0.742	0.365	7.13445e-30	Cycling
EIF3I	2.2457e-34	0.189986	0.812	0.419	7.53162e-30	Cycling
FDFT1	2.75457e-34	0.134241	0.709	0.335	9.23828e-30	Cycling
SCP21	2.764e-34	0.128417	0.751	0.353	9.26989e-30	Cycling
SIT11	3.0802e-34	0.136234	0.748	0.365	1.03304e-29	Cycling
HADHA	3.44039e-34	0.219091	0.834	0.45	1.15384e-29	Cycling
LIMS1	4.92969e-34	0.107848	0.522	0.234	1.65332e-29	Cycling
NDUFS7	5.52185e-34	0.154937	0.76	0.374	1.85192e-29	Cycling
CRIP1	7.62881e-34	0.245252	0.795	0.46	2.55855e-29	Cycling
PLP21	9.1285e-34	0.302912	0.915	0.636	3.06152e-29	Cycling
SDHA	1.17851e-33	0.101039	0.662	0.307	3.95249e-29	Cycling
SRI	2.39536e-33	0.147812	0.771	0.381	8.03358e-29	Cycling
TWF21	2.83024e-33	0.177248	0.805	0.407	9.49207e-29	Cycling
SUMO21	2.31149e-32	0.207993	0.988	0.873	7.75229e-28	Cycling
TMED9	2.52712e-32	0.137259	0.718	0.353	8.47546e-28	Cycling
CAPZB1	2.88599e-32	0.244788	0.957	0.717	9.67902e-28	Cycling
MDH21	5.33618e-32	0.22721	0.9	0.543	1.78965e-27	Cycling
FAM96B	7.27073e-32	0.172838	0.865	0.448	2.43846e-27	Cycling
ATP5MD1	8.6451e-32	0.246559	0.912	0.581	2.89939e-27	Cycling
ICOS	8.73961e-32	0.104025	0.56	0.266	2.93109e-27	Cycling
PHB2	2.3336e-31	0.206102	0.871	0.501	7.82644e-27	Cycling
SIRPG1	2.33503e-31	0.15735	0.609	0.308	7.83123e-27	Cycling
GHITM1	2.53921e-31	0.202935	0.82	0.448	8.51599e-27	Cycling
LSP11	3.77513e-31	0.232806	0.986	0.882	1.2661e-26	Cycling
NDUFS5	3.81719e-31	0.230808	0.954	0.686	1.28021e-26	Cycling
TMBIM6	9.2311e-31	0.242547	0.948	0.715	3.09592e-26	Cycling
MRPL57	1.46087e-30	0.139426	0.782	0.392	4.89947e-26	Cycling
S100A111	1.79522e-30	0.298561	0.963	0.759	6.02082e-26	Cycling
NDUFB41	2.05947e-30	0.230705	0.912	0.571	6.90704e-26	Cycling
RPS19BP1	2.11079e-30	0.102317	0.682	0.327	7.07916e-26	Cycling
LRRFIP1	3.09396e-30	0.176303	0.763	0.414	1.03765e-25	Cycling
HSPB1	3.34299e-30	0.104197	0.642	0.316	1.12117e-25	Cycling
TBCB1	8.04612e-30	0.201634	0.902	0.524	2.69851e-25	Cycling
VDAC2	8.73694e-30	0.164394	0.812	0.434	2.9302e-25	Cycling
PTGES3	1.36579e-29	0.2113	0.937	0.653	4.58058e-25	Cycling
CAPZA1	6.39875e-29	0.117919	0.748	0.376	2.14601e-24	Cycling
SHKBP11	8.13003e-29	0.103301	0.723	0.353	2.72665e-24	Cycling
PSMB101	8.15787e-29	0.216374	0.909	0.571	2.73599e-24	Cycling
NDUFC1	1.00302e-28	0.168826	0.838	0.453	3.36393e-24	Cycling
ATP5MPL	1.26015e-28	0.195229	0.862	0.502	4.2263e-24	Cycling
SUMO11	1.54802e-28	0.205338	0.885	0.518	5.19175e-24	Cycling
TOMM22	1.89471e-28	0.149559	0.786	0.404	6.35448e-24	Cycling
BZW1	2.56038e-28	0.159782	0.788	0.424	8.58699e-24	Cycling
BST21	4.66267e-28	0.136045	0.843	0.459	1.56377e-23	Cycling
TUFM	4.98605e-28	0.191759	0.88	0.505	1.67222e-23	Cycling
ARL6IP4	7.66043e-28	0.206139	0.925	0.585	2.56915e-23	Cycling
ATP6V0B	9.59971e-28	0.138915	0.809	0.421	3.21955e-23	Cycling
SNRPD2	1.45851e-27	0.196678	0.98	0.82	4.89155e-23	Cycling
CNN2	1.6705e-27	0.286221	0.906	0.666	5.60253e-23	Cycling
GLRX1	1.7206e-27	0.157631	0.878	0.524	5.77054e-23	Cycling
NOP58	3.40303e-27	0.100453	0.742	0.376	1.14131e-22	Cycling
PPP2R1A	3.97105e-27	0.132422	0.837	0.437	1.33181e-22	Cycling
DAD1	9.46651e-27	0.182736	0.889	0.534	3.17488e-22	Cycling
OSTF11	1.10225e-26	0.154213	0.829	0.46	3.69673e-22	Cycling
GMFG1	1.56135e-26	0.216752	0.974	0.838	5.23645e-22	Cycling
MIR4435-2HG1	2.03388e-26	0.100259	0.848	0.463	6.82124e-22	Cycling
STRAP	3.08353e-26	0.101346	0.768	0.387	1.03415e-21	Cycling
HSPA5	4.60301e-26	0.121643	0.746	0.399	1.54376e-21	Cycling
METTL26	6.81593e-26	0.101145	0.752	0.384	2.28593e-21	Cycling
HSPA8	9.55736e-26	0.203101	0.994	0.938	3.20535e-21	Cycling
SEC61G	1.13379e-25	0.202182	0.906	0.555	3.8025e-21	Cycling
HNRNPU	1.64387e-25	0.103919	0.642	0.333	5.5132e-21	Cycling
CD177	4.06192e-25	0.207647	0.172	0.064	1.36229e-20	Cycling
PRDX6	4.15382e-25	0.118224	0.782	0.409	1.39311e-20	Cycling
UQCR101	7.73732e-25	0.193989	0.958	0.708	2.59494e-20	Cycling
ATP5PD	2.40132e-24	0.169887	0.877	0.519	8.05355e-20	Cycling
MSN	1.17499e-23	0.145703	0.823	0.465	3.94067e-19	Cycling
TRAPPC11	1.19492e-23	0.196867	0.934	0.634	4.00752e-19	Cycling
RPN1	6.89127e-23	0.105202	0.769	0.41	2.31119e-18	Cycling
HLA-DPA11	9.44272e-23	0.222509	0.863	0.63	3.1669e-18	Cycling
HNRNPK	1.29275e-22	0.169899	0.96	0.716	4.33564e-18	Cycling
BSG1	1.39628e-22	0.133328	0.845	0.469	4.68283e-18	Cycling
SF3B2	1.87788e-22	0.170807	0.868	0.52	6.29805e-18	Cycling
SRSF7	2.57405e-22	0.167712	0.857	0.538	8.63284e-18	Cycling
TKT	4.74248e-22	0.122754	0.777	0.428	1.59053e-17	Cycling
COX5B1	2.86415e-21	0.176173	0.969	0.743	9.60577e-17	Cycling
TMA7	4.44904e-21	0.160254	0.985	0.877	1.49212e-16	Cycling
UBE2L61	2.06712e-20	0.102399	0.852	0.484	6.9327e-16	Cycling
NCL	4.66997e-20	0.189299	0.922	0.675	1.56622e-15	Cycling
SRP141	5.88794e-20	0.140605	0.985	0.898	1.9747e-15	Cycling
WDR83OS1	7.48487e-20	0.152398	0.889	0.546	2.51028e-15	Cycling
TAP11	3.75297e-19	0.115676	0.838	0.503	1.25867e-14	Cycling
2007-09-01	1.45866e-18	0.161594	0.882	0.565	4.89205e-14	Cycling
SERBP1	1.62214e-18	0.164695	0.934	0.626	5.44033e-14	Cycling
EIF4G2	2.53796e-18	0.128872	0.842	0.514	8.51182e-14	Cycling
RAP1B	1.30178e-17	0.128849	0.888	0.551	4.36593e-13	Cycling
TRBV4-2	1.38316e-17	0.485843	0.138	0.056	4.63884e-13	Cycling
MYL12A1	5.153e-17	0.181703	0.988	0.915	1.72821e-12	Cycling
2012-09-01	1.33582e-16	0.130499	0.926	0.614	4.48008e-12	Cycling
EMP31	2.1007e-16	0.170526	0.965	0.846	7.04533e-12	Cycling
GTF3A	3.53852e-16	0.112145	0.894	0.578	1.18675e-11	Cycling
ITGB21	8.35015e-15	0.106964	0.934	0.653	2.80047e-10	Cycling
NFKBIA	9.87171e-15	0.118143	0.826	0.56	3.31077e-10	Cycling
CDC42	1.30751e-14	0.107679	0.906	0.596	4.38514e-10	Cycling
HSP90AB11	1.75415e-14	0.295213	0.918	0.745	5.88308e-10	Cycling
TMEM50A1	1.58597e-13	0.102457	0.932	0.609	5.31903e-09	Cycling
MYL12B1	2.59266e-13	0.12232	0.969	0.826	8.69527e-09	Cycling
KRTCAP2	2.97949e-13	0.115904	0.894	0.584	9.9926e-09	Cycling
ATP5F1D	4.71847e-13	0.108432	0.942	0.679	1.58248e-08	Cycling
LDHB	9.2131e-13	0.112802	0.982	0.889	3.08989e-08	Cycling
NPM1	9.22328e-13	0.175648	0.988	0.916	3.0933e-08	Cycling
ARF1	1.42042e-11	0.101407	0.935	0.689	4.76381e-07	Cycling
PSME1	1.68211e-11	0.113811	0.975	0.852	5.64146e-07	Cycling
YWHAZ	9.77576e-11	0.104009	0.968	0.877	3.27859e-06	Cycling
ANXA1	2.71695e-09	0.127476	0.472	0.332	9.11209e-05	Cycling
TRAV12-2	2.4903e-06	0.326057	0.148	0.093	0.0835197	Cycling
GZMK	0	2.18023	0.732	0.061	0	Cytotoxic
GZMA	0	1.79495	0.698	0.104	0	Cytotoxic
CD8A	0	1.49572	0.427	0.025	0	Cytotoxic
CD8B	0	1.30853	0.375	0.027	0	Cytotoxic
GZMH	2.80289e-300	1.1369	0.252	0.015	9.40034e-296	Cytotoxic
NKG7	2.00506e-287	2.24442	0.495	0.081	6.72456e-283	Cytotoxic
CCL4	3.75386e-260	1.36797	0.276	0.023	1.25897e-255	Cytotoxic
CCL5	1.28439e-242	2.51747	0.693	0.222	4.3076e-238	Cytotoxic
GZMB	2.93611e-208	1.14854	0.182	0.011	9.84714e-204	Cytotoxic
CLIC3	1.19368e-185	0.590249	0.185	0.014	4.00335e-181	Cytotoxic
CTSW	1.78505e-173	1.22313	0.456	0.105	5.98669e-169	Cytotoxic
CST71	9.47024e-94	0.952159	0.785	0.505	3.17613e-89	Cytotoxic
GZMM	2.49343e-65	0.583559	0.671	0.37	8.36247e-61	Cytotoxic
HOPX	1.0662e-62	0.50418	0.132	0.022	3.57582e-58	Cytotoxic
SYTL2	2.84895e-60	0.235668	0.109	0.016	9.55482e-56	Cytotoxic
F2R	3.05583e-60	0.410265	0.227	0.061	1.02487e-55	Cytotoxic
LAG3	3.12011e-57	0.420989	0.17	0.038	1.04642e-52	Cytotoxic
TC2N	8.82868e-48	0.411946	0.31	0.115	2.96096e-43	Cytotoxic
GNLY	2.30078e-47	2.09623	0.179	0.05	7.71637e-43	Cytotoxic
GIMAP4	1.2695e-46	0.531882	0.601	0.353	4.25765e-42	Cytotoxic
LITAF	1.12791e-44	0.442007	0.826	0.613	3.78278e-40	Cytotoxic
NELL2	7.34118e-43	0.200177	0.101	0.019	2.46209e-38	Cytotoxic
DUSP2	4.03048e-42	0.442263	0.266	0.099	1.35174e-37	Cytotoxic
PDCD1	1.66855e-40	0.334285	0.19	0.058	5.59597e-36	Cytotoxic
CD381	1.45075e-39	0.292829	0.142	0.037	4.86552e-35	Cytotoxic
CMC1	1.61353e-39	0.492417	0.28	0.113	5.41145e-35	Cytotoxic
THEMIS	1.60281e-35	0.238122	0.118	0.029	5.37551e-31	Cytotoxic
MGAT4A	5.76899e-35	0.390621	0.383	0.185	1.9348e-30	Cytotoxic
CD81	3.54872e-34	0.235805	0.129	0.034	1.19017e-29	Cytotoxic
RARRES3	1.05991e-32	0.387879	0.782	0.586	3.55473e-28	Cytotoxic
CD6	2.08818e-30	0.35484	0.394	0.2	7.00335e-26	Cytotoxic
BHLHE40	2.33121e-29	0.242436	0.142	0.044	7.8184e-25	Cytotoxic
STOM	6.10298e-29	0.231275	0.137	0.042	2.04682e-24	Cytotoxic
SLA2	2.53313e-27	0.361636	0.288	0.137	8.49561e-23	Cytotoxic
HAVCR2	1.0572e-26	0.26229	0.139	0.046	3.54565e-22	Cytotoxic
CLEC2B	1.15769e-26	0.371399	0.503	0.306	3.88266e-22	Cytotoxic
GSTP11	6.18812e-26	0.359235	0.573	0.368	2.07537e-21	Cytotoxic
LYAR1	1.76931e-25	0.343456	0.301	0.151	5.93392e-21	Cytotoxic
GIMAP71	2.40746e-25	0.345978	0.587	0.378	8.07413e-21	Cytotoxic
ABLIM1	5.44987e-25	0.269274	0.274	0.128	1.82778e-20	Cytotoxic
RUNX3	1.14649e-24	0.328554	0.315	0.16	3.8451e-20	Cytotoxic
CHST12	3.25127e-24	0.354551	0.324	0.173	1.09041e-19	Cytotoxic
KLRG1	4.0698e-23	0.228179	0.126	0.042	1.36493e-18	Cytotoxic
NFATC2	4.47027e-23	0.200797	0.168	0.065	1.49924e-18	Cytotoxic
CXCR32	1.00541e-22	0.351754	0.573	0.374	3.37196e-18	Cytotoxic
ID2	1.41165e-21	0.257941	0.157	0.062	4.73439e-17	Cytotoxic
KLRB1	2.18102e-21	0.460573	0.28	0.144	7.3147e-17	Cytotoxic
ABI31	2.30498e-21	0.21165	0.142	0.053	7.73044e-17	Cytotoxic
DENND2D	2.25877e-20	0.363494	0.313	0.178	7.57545e-16	Cytotoxic
PAXX	3.32313e-20	0.325318	0.569	0.395	1.11451e-15	Cytotoxic
CNN21	7.50135e-20	0.325281	0.796	0.671	2.5158e-15	Cytotoxic
P2RY8	7.88687e-20	0.235296	0.364	0.206	2.6451e-15	Cytotoxic
AREG1	1.00875e-19	0.298535	0.131	0.048	3.38315e-15	Cytotoxic
PRF11	5.23698e-19	0.442209	0.344	0.209	1.75638e-14	Cytotoxic
APMAP	6.94909e-19	0.312141	0.277	0.149	2.33059e-14	Cytotoxic
APOBEC3G1	6.99939e-19	0.352564	0.4	0.251	2.34745e-14	Cytotoxic
SAMD31	2.16553e-18	0.276176	0.282	0.154	7.26276e-14	Cytotoxic
TSEN54	1.17795e-17	0.208373	0.206	0.099	3.95062e-13	Cytotoxic
ARRB21	1.18242e-17	0.29674	0.483	0.32	3.96561e-13	Cytotoxic
PDE4D	2.43544e-17	0.196449	0.202	0.097	8.16799e-13	Cytotoxic
HCST1	2.96715e-17	0.230453	0.882	0.767	9.95121e-13	Cytotoxic
NOSIP	3.83678e-17	0.371657	0.565	0.419	1.28678e-12	Cytotoxic
TPST2	3.85419e-17	0.251168	0.273	0.149	1.29262e-12	Cytotoxic
C12orf751	5.52598e-17	0.287653	0.488	0.321	1.8533e-12	Cytotoxic
CD69	9.10211e-17	0.299022	0.637	0.471	3.05266e-12	Cytotoxic
PTPN4	1.99552e-16	0.182946	0.217	0.107	6.69258e-12	Cytotoxic
PPP2R5C	2.49804e-16	0.257274	0.419	0.267	8.37794e-12	Cytotoxic
ZFP36L21	2.90202e-16	0.250583	0.573	0.399	9.7328e-12	Cytotoxic
2001-06-01	6.57112e-16	0.391396	0.625	0.468	2.20382e-11	Cytotoxic
CD7	6.67329e-16	0.242793	0.76	0.611	2.23809e-11	Cytotoxic
TXK	1.64744e-15	0.201328	0.162	0.074	5.52517e-11	Cytotoxic
SRRT1	1.96857e-15	0.241232	0.266	0.151	6.60221e-11	Cytotoxic
ITM2A	2.35921e-15	0.302174	0.456	0.311	7.91233e-11	Cytotoxic
TGFB1	5.55158e-15	0.235007	0.232	0.125	1.86189e-10	Cytotoxic
CYSTM1	5.72245e-15	0.176856	0.19	0.094	1.91919e-10	Cytotoxic
FXYD71	7.9921e-15	0.190117	0.121	0.05	2.68039e-10	Cytotoxic
SUN2	9.94404e-15	0.199956	0.255	0.141	3.33503e-10	Cytotoxic
MYO1F	1.741e-14	0.229687	0.343	0.211	5.83896e-10	Cytotoxic
GIMAP5	2.6659e-14	0.144736	0.107	0.043	8.94091e-10	Cytotoxic
RABGAP1L	3.05699e-14	0.252958	0.366	0.236	1.02525e-09	Cytotoxic
JMJD6	4.60834e-14	0.209604	0.184	0.094	1.54554e-09	Cytotoxic
WIPF1	1.00849e-13	0.249729	0.676	0.546	3.38228e-09	Cytotoxic
PARP8	1.15596e-13	0.191913	0.319	0.192	3.87687e-09	Cytotoxic
KRAS	1.27796e-13	0.222305	0.273	0.159	4.28604e-09	Cytotoxic
MSN1	1.41128e-13	0.267116	0.612	0.476	4.73314e-09	Cytotoxic
AC004687.1	1.72573e-13	0.142732	0.131	0.058	5.78775e-09	Cytotoxic
PITPNC1	2.52367e-13	0.156932	0.128	0.057	8.4639e-09	Cytotoxic
MAP3K8	2.93242e-13	0.195434	0.126	0.056	9.83476e-09	Cytotoxic
GPR65	3.42806e-13	0.190747	0.227	0.126	1.1497e-08	Cytotoxic
NUCB21	3.69699e-13	0.232421	0.181	0.094	1.2399e-08	Cytotoxic
RNF115	5.79487e-13	0.154361	0.148	0.07	1.94348e-08	Cytotoxic
FLOT1	1.03876e-12	0.182648	0.204	0.111	3.48378e-08	Cytotoxic
MT-ND1	1.05756e-12	0.194206	0.894	0.823	3.54683e-08	Cytotoxic
NR4A21	1.83015e-12	0.276623	0.329	0.212	6.13795e-08	Cytotoxic
AKNA	2.57865e-12	0.230097	0.354	0.231	8.64827e-08	Cytotoxic
PDCD41	3.07268e-12	0.21231	0.461	0.323	1.03052e-07	Cytotoxic
BTG1	5.47152e-12	0.200136	0.749	0.627	1.83504e-07	Cytotoxic
EML4	6.34885e-12	0.207687	0.617	0.481	2.12928e-07	Cytotoxic
SYTL3	6.70253e-12	0.209938	0.4	0.272	2.24789e-07	Cytotoxic
ZFP361	9.32224e-12	0.304947	0.877	0.795	3.12649e-07	Cytotoxic
MT-ATP6	9.61573e-12	0.267206	0.869	0.819	3.22493e-07	Cytotoxic
MT-ATP8	1.06839e-11	0.229285	0.855	0.794	3.58316e-07	Cytotoxic
ORAI1	1.29533e-11	0.120371	0.101	0.043	4.34426e-07	Cytotoxic
ITGAL	2.14171e-11	0.185307	0.263	0.161	7.18287e-07	Cytotoxic
SATB11	2.20004e-11	0.127323	0.162	0.083	7.3785e-07	Cytotoxic
XBP1	2.43145e-11	0.114149	0.107	0.048	8.15461e-07	Cytotoxic
PASK1	2.69983e-11	0.23539	0.224	0.13	9.0547e-07	Cytotoxic
STK17A	3.21274e-11	0.18017	0.193	0.108	1.07749e-06	Cytotoxic
OGT	3.24294e-11	0.169566	0.276	0.169	1.08762e-06	Cytotoxic
TRAT11	5.75281e-11	0.121742	0.201	0.111	1.92938e-06	Cytotoxic
HNRNPUL1	5.76475e-11	0.204234	0.349	0.235	1.93338e-06	Cytotoxic
ZNF791	6.59401e-11	0.143492	0.125	0.06	2.2115e-06	Cytotoxic
NFATC3	7.04518e-11	0.173423	0.221	0.131	2.36281e-06	Cytotoxic
ARAP2	7.22422e-11	0.167494	0.154	0.08	2.42286e-06	Cytotoxic
MT-ND4	9.47599e-11	0.204124	0.858	0.789	3.17806e-06	Cytotoxic
THEMIS2	1.23687e-10	0.149605	0.153	0.08	4.14821e-06	Cytotoxic
SRSF21	2.25849e-10	0.179127	0.458	0.324	7.57452e-06	Cytotoxic
DNAJC11	2.3228e-10	0.164333	0.274	0.174	7.79021e-06	Cytotoxic
ARHGAP9	2.38358e-10	0.17318	0.53	0.391	7.99406e-06	Cytotoxic
PIP4K2A	2.44228e-10	0.115941	0.118	0.057	8.19091e-06	Cytotoxic
ANXA12	2.93694e-10	0.216487	0.466	0.332	9.8499e-06	Cytotoxic
SKI	3.32252e-10	0.116952	0.126	0.062	1.11431e-05	Cytotoxic
PRMT2	4.01283e-10	0.207685	0.59	0.464	1.34582e-05	Cytotoxic
TUBA4A1	4.41276e-10	0.298052	0.456	0.338	1.47995e-05	Cytotoxic
OASL	4.55492e-10	0.167247	0.26	0.163	1.52763e-05	Cytotoxic
ZNF276	5.21322e-10	0.105329	0.111	0.052	1.74841e-05	Cytotoxic
FMNL1	5.79506e-10	0.154516	0.238	0.146	1.94355e-05	Cytotoxic
ITGB22	6.08758e-10	0.203762	0.78	0.661	2.04165e-05	Cytotoxic
ADA	6.29459e-10	0.138702	0.109	0.052	2.11108e-05	Cytotoxic
ITGA4	6.47484e-10	0.216865	0.344	0.24	2.17153e-05	Cytotoxic
FYN	8.42323e-10	0.24352	0.435	0.321	2.82498e-05	Cytotoxic
SERTAD1	8.56522e-10	0.220066	0.176	0.102	2.8726e-05	Cytotoxic
DRAP1	8.90981e-10	0.226113	0.604	0.509	2.98817e-05	Cytotoxic
B4GALT1	1.02527e-09	0.219108	0.231	0.142	3.43854e-05	Cytotoxic
CDKN2A1	1.05112e-09	0.176769	0.201	0.121	3.52526e-05	Cytotoxic
PLSCR1	1.0834e-09	0.168768	0.165	0.092	3.63352e-05	Cytotoxic
CLDND1	1.29432e-09	0.210694	0.369	0.258	4.34091e-05	Cytotoxic
UTRN	1.53764e-09	0.125555	0.291	0.189	5.15694e-05	Cytotoxic
GPX7	1.83706e-09	0.152177	0.19	0.112	6.16112e-05	Cytotoxic
NCF1	2.30138e-09	0.165388	0.279	0.179	7.71838e-05	Cytotoxic
RNF166	2.60224e-09	0.154393	0.238	0.15	8.7274e-05	Cytotoxic
LYST	4.68082e-09	0.184778	0.266	0.175	0.000156985	Cytotoxic
PLA2G16	6.41626e-09	0.140586	0.143	0.079	0.000215189	Cytotoxic
MZB1	9.32494e-09	0.146313	0.109	0.056	0.00031274	Cytotoxic
CEMIP2	1.15045e-08	0.159153	0.237	0.15	0.000385838	Cytotoxic
YARS	1.33084e-08	0.216188	0.249	0.166	0.000446338	Cytotoxic
SLC7A5	1.9891e-08	0.124405	0.112	0.057	0.000667104	Cytotoxic
TRPM7	2.79853e-08	0.129462	0.174	0.103	0.000938572	Cytotoxic
KDM6B	2.97058e-08	0.102222	0.103	0.051	0.000996273	Cytotoxic
LAPTM5	2.97251e-08	0.135829	0.913	0.858	0.00099692	Cytotoxic
SH2D2A	2.98562e-08	0.195354	0.548	0.431	0.00100132	Cytotoxic
MED15	3.3702e-08	0.163104	0.316	0.219	0.0011303	Cytotoxic
TIMM8B1	3.58047e-08	0.143585	0.312	0.215	0.00120082	Cytotoxic
PRPF38B	4.12443e-08	0.145219	0.372	0.262	0.00138325	Cytotoxic
GNPTAB	4.15903e-08	0.107973	0.164	0.096	0.00139485	Cytotoxic
SERINC5	4.18758e-08	0.110266	0.123	0.066	0.00140443	Cytotoxic
PRKCB	5.69572e-08	0.122305	0.251	0.162	0.00191023	Cytotoxic
IFITM2	6.21178e-08	0.205455	0.793	0.724	0.00208331	Cytotoxic
ARL4C	7.71752e-08	0.163833	0.584	0.456	0.0025883	Cytotoxic
[truncated: 1,573 more rows]
