# Supplementary material for: Single cell analysis of spondyloarthritis regulatory T cells identifies distinct synovial gene expression patterns and clonal fates
Source: Commun Biol. 2021 Dec 14;4:1395. doi: 10.1038/s42003-021-02931-3 (PMC8671562; doi:10.1038/s42003-021-02931-3)
Supplement: Supplementary file 4 — Supplementary Data 2 [file 42003_2021_2931_MOESM4_ESM.xlsx]

## Sheet: AS SF DGE v PB
Enriched genes per cluster (selected among those expressed in at least 5% of the cells belonging to each cluster, and with a log fold change >0.1)
	p_val	avg_logFC	pct.1	pct.2	p_val_adj
ISG15	0	1.26012	0.726	0.237	0
LINC01943	0	1.23947	0.598	0.11	0
IFI6	0	1.19265	0.631	0.13	0
TIGIT	0	1.16124	0.768	0.328	0
TNFRSF18	0	1.15815	0.544	0.105	0
LY6E	0	1.15231	0.923	0.557	0
MX1	0	1.08326	0.621	0.151	0
FOXP3	0	1.07094	0.806	0.373	0
LGALS1	0	1.06429	0.743	0.381	0
IL2RA	0	1.05431	0.665	0.23	0
AC017002.3	0	1.01747	0.466	0.068	0
CTSC	0	0.956714	0.695	0.321	0
CCL5	0	0.953049	0.368	0.068	0
CD74	0	0.896518	0.989	0.862	0
MT2A	0	0.895635	0.824	0.509	0
CXCR3	0	0.872995	0.558	0.134	0
LGALS3	0	0.871228	0.79	0.428	0
ENO1	0	0.851261	0.85	0.538	0
ACP5	0	0.788178	0.51	0.138	0
BATF	0	0.757523	0.587	0.224	0
KLF6	0	0.748685	0.813	0.492	0
IL32	0	0.72815	0.98	0.88	0
RNF213	0	0.722709	0.69	0.342	0
OAS1	0	0.715272	0.439	0.107	0
BST2	0	0.682465	0.623	0.267	0
CD27	0	0.681328	0.832	0.526	0
CLIC1	0	0.676035	0.93	0.73	0
S100A6	0	0.675372	0.966	0.888	0
HLA-DRB1	0	0.671305	0.743	0.411	0
COX5A	0	0.668313	0.801	0.51	0
PIM2	0	0.665519	0.583	0.219	0
IFITM1	0	0.663765	0.965	0.808	0
CST7	0	0.661219	0.668	0.305	0
MIR4435-2HG	0	0.657795	0.636	0.26	0
XAF1	0	0.638549	0.403	0.095	0
ISG20	0	0.634876	0.911	0.697	0
MYL6	0	0.630131	0.984	0.926	0
EPSTI1	0	0.624013	0.433	0.116	0
CD2	0	0.596393	0.879	0.619	0
TXN	0	0.589551	0.751	0.443	0
CTLA4	0	0.586886	0.624	0.272	0
CFL1	0	0.451181	0.971	0.903	0
RPL38	0	-0.523491	0.804	0.881	0
TXNIP	0	-1.04908	0.653	0.772	0
LAYN	3.11e-306	0.643172	0.32	0.049	1.04e-301
PKM	5.75e-302	0.649022	0.81	0.575	1.93e-297
TNFRSF4	5.35e-297	1.03136	0.498	0.188	1.79e-292
GLRX	8.02e-296	0.637321	0.673	0.352	2.69e-291
S1PR1	9.98e-296	-0.689919	0.098	0.342	3.35e-291
S100A11	6.57e-295	0.542047	0.858	0.641	2.2e-290
LMNA	1.32e-294	0.811008	0.463	0.156	4.43e-290
GBP5	4.8e-292	0.579648	0.725	0.391	1.61e-287
RHOA	1.75e-291	0.44864	0.923	0.816	5.86e-287
LAP3	2.45e-291	0.579644	0.443	0.138	8.2e-287
TPI1	8.33e-290	0.577282	0.84	0.618	2.79e-285
HLA-DRB5	4.46e-284	0.781177	0.659	0.345	1.5e-279
MT1E	2.82e-280	0.641661	0.391	0.106	9.47e-276
IRF7	3.86e-275	0.595719	0.451	0.15	1.29e-270
PSMB8	7.24e-275	0.474839	0.815	0.542	2.43e-270
HCST	1.18e-267	0.490275	0.859	0.648	3.97e-263
CMTM6	2.91e-266	0.738698	0.572	0.271	9.77e-262
CXCR6	1.37e-264	0.594527	0.36	0.088	4.59e-260
TYMP	1.11e-260	0.545938	0.327	0.071	3.73e-256
IL7R	3.58e-257	-0.698461	0.402	0.629	1.2e-252
HLA-DPA1	1.17e-253	0.541162	0.763	0.467	3.94e-249
HLA-DMA	2.56e-252	0.570344	0.451	0.157	8.57e-248
LDHA	5.62e-252	0.495939	0.826	0.597	1.88e-247
TIMP1	4.77e-251	0.817588	0.473	0.196	1.6e-246
IFI35	6.44e-250	0.497017	0.373	0.104	2.16e-245
RAC2	4.97e-249	0.367071	0.947	0.846	1.67e-244
PGAM1	2.69e-246	0.561006	0.714	0.447	9.03e-242
IFITM2	4.95e-246	0.4846	0.828	0.583	1.66e-241
HLA-DRA	7.55e-245	0.600418	0.539	0.23	2.53e-240
MVP	3.21e-243	0.48922	0.512	0.21	1.08e-238
CARD16	1.21e-242	0.545535	0.694	0.405	4.05e-238
GBP2	9.86e-242	0.492315	0.604	0.287	3.31e-237
REEP5	1.24e-236	0.514755	0.645	0.347	4.14e-232
ZFP36L2	2.4e-231	-0.655651	0.313	0.544	8.06e-227
CALM3	7.23e-229	0.479156	0.758	0.503	2.42e-224
PSMB9	1.43e-227	0.406045	0.837	0.587	4.81e-223
OASL	1.98e-227	0.484797	0.255	0.042	6.66e-223
ARPC2	2.31e-227	0.34795	0.934	0.812	7.76e-223
EIF2AK2	1.37e-223	0.514076	0.363	0.111	4.59e-219
CORO1B	3.26e-223	0.50121	0.756	0.494	1.09e-218
GZMM	3.86e-222	0.538209	0.5	0.218	1.29e-217
TNFRSF1B	1.11e-220	0.56021	0.59	0.304	3.72e-216
UGP2	2.11e-220	0.501348	0.516	0.226	7.06e-216
NDUFV2	2.01e-219	0.468091	0.697	0.431	6.74e-215
HSPA1A	1.24e-217	0.499252	0.297	0.07	4.15e-213
TBCB	4.26e-217	0.446498	0.663	0.368	1.43e-212
PSME2	1.75e-216	0.462861	0.751	0.499	5.88e-212
ANXA2	2.67e-215	0.482612	0.695	0.415	8.94e-211
FKBP1A	4.02e-215	0.456051	0.707	0.448	1.35e-210
JPT1	5.43e-215	0.473056	0.652	0.362	1.82e-210
UBE2L6	7.35e-215	0.464021	0.622	0.33	2.46e-210
MYL12B	3.21e-214	0.366663	0.892	0.748	1.08e-209
PLP2	4.32e-214	0.470971	0.752	0.502	1.45e-209
SERPINB1	1.46e-211	0.475798	0.555	0.273	4.9e-207
SHISA5	5.13e-211	0.450521	0.71	0.429	1.72e-206
DRAP1	1.69e-209	0.453902	0.635	0.341	5.65e-205
SYNE2	2.96e-208	0.497219	0.686	0.41	9.93e-204
ARPC3	2.85e-201	0.326626	0.922	0.806	9.55e-197
FRMD4B	5.73e-201	0.444008	0.257	0.053	1.92e-196
ICOS	1.21e-200	0.470607	0.382	0.134	4.07e-196
SPATS2L	5.45e-199	0.416265	0.236	0.042	1.83e-194
AGTRAP	8.47e-199	0.419911	0.306	0.082	2.84e-194
IQGAP1	3.07e-198	0.447014	0.567	0.28	1.03e-193
PMAIP1	3.82e-198	0.418804	0.568	0.269	1.28e-193
HLA-DQA1	4.48e-197	0.488059	0.382	0.133	1.5e-192
PIK3IP1	2.86e-195	-0.578982	0.347	0.539	9.59e-191
TAP1	3.85e-194	0.420366	0.638	0.349	1.29e-189
SP100	7.09e-191	0.44591	0.645	0.367	2.38e-186
PARP9	1.44e-190	0.401782	0.275	0.068	4.84e-186
PPP1R15A	6.91e-189	0.474486	0.49	0.224	2.32e-184
LGALS9	2e-188	0.441302	0.341	0.113	6.7e-184
WASHC3	6.71e-188	0.431264	0.43	0.177	2.25e-183
DNPH1	1.3e-186	0.444299	0.537	0.269	4.36e-182
IFITM3	4.71e-185	0.466598	0.529	0.264	1.58e-180
MYL12A	6.66e-184	0.332366	0.946	0.878	2.23e-179
APOBEC3G	1.59e-183	0.416534	0.353	0.123	5.32e-179
HLA-DPB1	2.83e-183	0.441619	0.716	0.442	9.51e-179
PHF11	4.38e-182	0.422634	0.478	0.214	1.47e-177
APOBEC3C	5.37e-178	0.392949	0.341	0.116	1.8e-173
UCP2	9.87e-178	0.397043	0.872	0.72	3.31e-173
NAMPT	1.98e-177	0.417137	0.358	0.128	6.65e-173
TPM3	6.34e-176	0.349123	0.86	0.68	2.13e-171
RAB11FIP1	7.58e-176	0.424774	0.308	0.095	2.54e-171
LSP1	9.33e-176	0.314335	0.937	0.816	3.13e-171
PTTG1	1.22e-175	0.51204	0.376	0.146	4.08e-171
SAMD9L	7.5e-175	0.411176	0.261	0.067	2.52e-170
TPP1	8.69e-175	0.401806	0.351	0.125	2.91e-170
IL2RB	1.06e-174	0.442932	0.412	0.17	3.55e-170
CACYBP	2.23e-174	0.456637	0.582	0.331	7.49e-170
NFKBIA	1.92e-173	0.478171	0.673	0.429	6.42e-169
G3BP2	4.3e-173	0.411856	0.608	0.336	1.44e-168
GTF3C6	1.13e-172	0.394496	0.544	0.278	3.81e-168
MTHFD2	4.44e-172	0.396115	0.396	0.158	1.49e-167
LAIR2	3.18e-169	0.497662	0.302	0.097	1.07e-164
PHLDA1	9.91e-167	0.370277	0.244	0.059	3.33e-162
LCP2	1.16e-166	0.383261	0.594	0.318	3.91e-162
COX8A	5.87e-166	0.350757	0.81	0.61	1.97e-161
SUB1	7.17e-165	0.324723	0.871	0.716	2.4e-160
SH2D2A	8.15e-165	0.392196	0.544	0.282	2.73e-160
PRDX5	8.65e-165	0.400288	0.581	0.322	2.9e-160
MIF	1.82e-164	0.336571	0.92	0.816	6.1e-160
CORO1A	2.03e-164	0.304748	0.937	0.859	6.81e-160
RPL36A	2.91e-163	-0.532413	0.431	0.57	9.76e-159
IFI44	4.52e-163	0.353938	0.203	0.038	1.52e-158
STIP1	1.86e-162	0.351185	0.266	0.075	6.25e-158
VAMP5	3.32e-162	0.393011	0.556	0.295	1.11e-157
CTSB	6.93e-162	0.407915	0.45	0.21	2.32e-157
ARF5	1.79e-161	0.355398	0.731	0.488	6.02e-157
SUMO2	4.94e-161	0.279954	0.92	0.819	1.66e-156
IFI16	3.97e-160	0.381891	0.455	0.209	1.33e-155
AKIRIN2	1.09e-159	0.402977	0.44	0.2	3.64e-155
CD79B	3.96e-159	0.356468	0.308	0.103	1.33e-154
VAMP8	6.93e-159	0.364162	0.704	0.448	2.32e-154
RGS10	1.56e-158	0.38751	0.725	0.501	5.24e-154
CKLF	2.17e-158	0.362806	0.329	0.118	7.29e-154
MT1X	4.31e-157	0.464698	0.456	0.22	1.45e-152
OAS3	1.69e-155	0.333651	0.171	0.023	5.65e-151
REXO2	1.81e-155	0.397565	0.425	0.192	6.08e-151
IAH1	4.41e-155	0.362598	0.428	0.193	1.48e-150
PSMB6	1.57e-154	0.358055	0.63	0.368	5.27e-150
CFAP20	1.59e-154	0.405236	0.283	0.091	5.32e-150
DYNLRB1	1.55e-153	0.367689	0.661	0.402	5.2e-149
LCK	1.91e-153	0.299977	0.89	0.721	6.41e-149
PPP1CA	2.91e-152	0.326556	0.769	0.525	9.78e-148
GNG5	1.4e-151	0.363674	0.731	0.511	4.69e-147
JOSD2	1.73e-151	0.341667	0.327	0.12	5.8e-147
GPI	2.96e-151	0.381881	0.523	0.278	9.93e-147
STN1	1.49e-150	0.345005	0.414	0.179	5.01e-146
MYL6B	1.17e-149	0.321333	0.247	0.07	3.93e-145
SRGN	1.52e-149	0.265449	0.963	0.862	5.11e-145
IFI44L	2.57e-149	0.363924	0.134	0.008	8.61e-145
CD177	4.22e-149	0.479825	0.117	0.001	1.41e-144
MT1F	3.94e-148	0.358539	0.316	0.116	1.32e-143
AES	7.02e-148	-0.387325	0.63	0.743	2.36e-143
GNG2	1.9e-147	0.354197	0.519	0.269	6.36e-143
TBC1D4	2.54e-146	0.405726	0.404	0.179	8.52e-142
CD99	8.9e-146	0.323402	0.903	0.803	2.98e-141
PHTF2	2.56e-145	0.336938	0.347	0.138	8.58e-141
ADGRE5	4.34e-144	0.457536	0.396	0.183	1.45e-139
PTPRC	1.95e-143	0.309036	0.923	0.806	6.53e-139
ARL6IP5	2.32e-143	0.316722	0.813	0.595	7.8e-139
HNRNPA3	2.35e-143	0.349947	0.721	0.493	7.9e-139
RGS1	9.74e-142	0.347006	0.598	0.337	3.27e-137
ENTPD1	1.83e-141	0.330163	0.231	0.063	6.14e-137
CD53	3.49e-140	0.326056	0.76	0.528	1.17e-135
MAPKAPK3	6.38e-140	0.327746	0.277	0.092	2.14e-135
SCAND1	1.17e-139	0.314363	0.746	0.49	3.93e-135
ACTN4	1.86e-139	0.321855	0.412	0.186	6.24e-135
SP110	4.8e-139	0.351857	0.439	0.21	1.61e-134
NCR3	7.29e-139	0.379153	0.256	0.081	2.44e-134
ARPC1B	8.79e-139	0.338379	0.758	0.538	2.95e-134
DUSP4	8.85e-139	0.281674	0.662	0.386	2.97e-134
COPE	9.42e-139	0.338735	0.652	0.402	3.16e-134
CD63	3.78e-137	0.329338	0.315	0.118	1.27e-132
SIT1	1e-136	0.355502	0.48	0.246	3.37e-132
IFI27L2	3.07e-136	0.318046	0.421	0.195	1.03e-131
HIGD2A	1.29e-135	0.304781	0.862	0.698	4.33e-131
PSMB3	9e-135	0.345956	0.638	0.403	3.02e-130
OPTN	9.38e-135	0.329312	0.666	0.418	3.15e-130
WDR1	1.66e-134	0.333829	0.673	0.433	5.56e-130
PSMB1	1.66e-133	0.317669	0.733	0.508	5.56e-129
PSMB10	1.26e-132	0.313162	0.688	0.443	4.22e-128
CD44	1.51e-132	0.331541	0.769	0.549	5.06e-128
CYBC1	1.94e-132	0.340816	0.46	0.231	6.52e-128
SH2D1A	1.09e-131	0.341998	0.321	0.129	3.64e-127
TRAPPC1	1.09e-131	0.300815	0.747	0.507	3.67e-127
NDUFA4	3.52e-131	0.307057	0.821	0.667	1.18e-126
CAPG	4.37e-131	0.370041	0.236	0.073	1.47e-126
GABARAP	9.98e-131	0.270575	0.883	0.741	3.35e-126
PELI1	1.07e-130	0.385865	0.439	0.22	3.58e-126
GIMAP7	1.49e-130	-0.494269	0.323	0.482	5e-126
AKIP1	3.89e-130	0.320393	0.316	0.123	1.31e-125
PGK1	6.84e-130	0.34974	0.748	0.559	2.29e-125
CAP1	2.04e-129	0.331879	0.695	0.477	6.83e-125
POLD4	6.02e-129	0.338866	0.49	0.259	2.02e-124
FAS	9.15e-129	0.335201	0.483	0.253	3.07e-124
PYCARD	9.16e-129	0.32596	0.435	0.214	3.07e-124
USP18	1.03e-128	0.252329	0.127	0.012	3.44e-124
JAKMIP1	8.03e-128	0.311855	0.324	0.128	2.69e-123
HLA-DQA2	4.25e-127	0.372086	0.308	0.121	1.42e-122
ANTXR2	1.46e-126	0.300221	0.269	0.094	4.89e-122
PMCH	2.19e-126	0.463282	0.126	0.012	7.36e-122
FIS1	2.39e-126	0.319137	0.661	0.42	8.02e-122
STAT1	4.18e-126	0.30852	0.444	0.221	1.4e-121
FIBP	3.08e-125	0.296513	0.391	0.181	1.03e-120
POMP	7.16e-125	0.325805	0.608	0.377	2.4e-120
SOD1	1.3e-124	0.284066	0.889	0.755	4.36e-120
CAPZB	8.66e-123	0.277544	0.807	0.617	2.9e-118
PPP1R18	2.71e-122	0.319804	0.643	0.404	9.07e-118
MAL	2.84e-122	-0.464183	0.141	0.301	9.53e-118
PPM1G	7.58e-122	0.332026	0.634	0.401	2.54e-117
MRPS6	9.68e-122	0.341099	0.568	0.336	3.25e-117
ACAA2	3.13e-121	0.27952	0.268	0.097	1.05e-116
MAP4K1	4.68e-121	0.302877	0.367	0.166	1.57e-116
CAPN2	4.04e-120	0.316116	0.56	0.323	1.35e-115
NAPA	5.3e-120	0.316233	0.5	0.271	1.78e-115
UBB	8e-120	0.296368	0.84	0.697	2.68e-115
HPRT1	1.03e-119	0.341154	0.447	0.23	3.44e-115
HTATIP2	1.18e-119	0.327888	0.421	0.21	3.97e-115
CD58	4.49e-119	0.294891	0.367	0.167	1.51e-114
SAT1	7.92e-119	0.38312	0.768	0.564	2.66e-114
MYADM	1.6e-118	0.368754	0.213	0.065	5.37e-114
OAS2	2.63e-118	0.293051	0.227	0.073	8.83e-114
ATP1B1	2.96e-118	0.302933	0.195	0.052	9.94e-114
PSMD8	5.33e-118	0.32692	0.617	0.394	1.79e-113
NUDT5	4.83e-117	0.282138	0.366	0.168	1.62e-112
CHMP2A	5.44e-117	0.300443	0.436	0.222	1.83e-112
PRF1	1.16e-116	0.307973	0.287	0.112	3.88e-112
GCHFR	1.9e-116	0.324948	0.406	0.199	6.36e-112
PSAP	1.99e-116	0.329431	0.6	0.377	6.66e-112
LINC02195	3.06e-116	0.254569	0.126	0.016	1.03e-111
PRKAR1B	5.39e-116	0.263472	0.175	0.042	1.81e-111
PCK2	8.93e-116	0.26279	0.195	0.055	3e-111
RHOF	1.28e-115	0.318451	0.554	0.328	4.3e-111
CD55	3.22e-115	-0.537361	0.164	0.314	1.08e-110
SAMD9	3.65e-115	0.330806	0.306	0.129	1.23e-110
CASP1	4.15e-115	0.302111	0.446	0.23	1.39e-110
MAGEH1	1.3e-114	0.536155	0.251	0.096	4.38e-110
SMIM12	2.23e-114	0.271099	0.368	0.168	7.49e-110
NOP10	6.16e-114	0.310828	0.591	0.365	2.07e-109
ATP5MC3	1.01e-113	0.304689	0.745	0.551	3.37e-109
PARK7	2.9e-113	0.275928	0.787	0.6	9.72e-109
COMT	3.23e-113	0.270702	0.312	0.132	1.08e-108
C9orf16	3.43e-111	0.305878	0.801	0.622	1.15e-106
TAGLN2	2.18e-110	0.385367	0.852	0.75	7.3e-106
NT5C	3e-110	0.296114	0.428	0.221	1.01e-105
C4orf48	3.03e-110	0.306442	0.507	0.287	1.02e-105
SEC11C	8.46e-110	0.311143	0.527	0.307	2.84e-105
IDH2	1.86e-109	0.299044	0.369	0.178	6.24e-105
TMEM59	9.38e-109	0.295372	0.704	0.487	3.15e-104
CHMP5	1.4e-107	0.272945	0.304	0.129	4.7e-103
PRDX4	2.19e-107	0.254688	0.256	0.096	7.36e-103
HM13	2.73e-107	0.29074	0.418	0.214	9.16e-103
NUCB1	4.47e-107	0.280484	0.526	0.304	1.5e-102
RBCK1	1.08e-106	0.283254	0.44	0.232	3.62e-102
IKZF3	1.37e-106	0.27717	0.368	0.176	4.59e-102
ZBP1	2.58e-106	0.283679	0.246	0.092	8.67e-102
ITGB2	7.57e-106	0.29044	0.747	0.552	2.54e-101
TADA3	1.05e-105	0.272593	0.405	0.205	3.51e-101
SURF4	2.74e-105	0.291871	0.43	0.229	9.18e-101
HCLS1	3.53e-105	0.255307	0.823	0.648	1.18e-100
PRDX1	8.26e-105	0.301836	0.721	0.523	2.77e-100
ARHGAP9	9.38e-105	0.290905	0.485	0.274	3.15e-100
HSH2D	1.14e-104	0.273501	0.202	0.064	3.82e-100
GLIPR2	2.23e-104	0.278828	0.394	0.198	7.47e-100
MGAT4A	3.1e-104	-0.476958	0.138	0.275	1.04e-99
GBP1	5.47e-104	0.280425	0.324	0.147	1.84e-99
BTG3	1.12e-103	0.276519	0.379	0.182	3.75e-99
NINJ2	1.28e-103	0.282269	0.379	0.186	4.31e-99
CTSA	2.21e-103	0.275933	0.489	0.274	7.42e-99
LITAF	4.56e-103	-0.371854	0.592	0.669	1.53e-98
TMEM134	5.69e-103	0.262741	0.347	0.162	1.91e-98
TENT5C	7.85e-103	0.258019	0.638	0.399	2.63e-98
TRIM22	1.23e-102	0.324672	0.498	0.289	4.11e-98
HINT2	1.51e-102	0.273926	0.355	0.171	5.05e-98
PRDX3	2.72e-102	0.289851	0.375	0.188	9.14e-98
HS3ST3B1	8.93e-102	0.2769	0.255	0.099	3e-97
TMEM173	1.52e-101	0.305541	0.469	0.263	5.09e-97
RAB1B	4.17e-101	0.273392	0.428	0.225	1.4e-96
UBE2L3	4.22e-101	0.26697	0.527	0.306	1.41e-96
TMED9	7.16e-101	0.270346	0.456	0.249	2.4e-96
HSPB11	1.03e-100	0.254956	0.345	0.162	3.44e-96
CCR6	1.18e-100	-0.470675	0.127	0.262	3.95e-96
TXNDC17	4.01e-100	0.284112	0.372	0.187	1.35e-95
STAT3	1.26e-99	0.313697	0.453	0.254	4.22e-95
COPZ1	3.02e-99	0.261129	0.393	0.2	1.01e-94
IGFLR1	8.66e-99	0.266605	0.274	0.114	2.91e-94
SH3GLB1	3.19e-98	0.257895	0.396	0.204	1.07e-93
LYST	3.2e-98	0.250313	0.24	0.091	1.07e-93
PSMA4	3.85e-98	0.253287	0.385	0.195	1.29e-93
PLSCR1	5.81e-98	0.263898	0.14	0.031	1.95e-93
RAB11A	7.07e-97	0.272747	0.422	0.226	2.37e-92
EIF4B	8.38e-97	-0.357328	0.543	0.629	2.81e-92
CCR8	1.3e-96	0.251728	0.153	0.038	4.34e-92
TMEM50A	3.93e-96	0.273144	0.71	0.503	1.32e-91
SIRPG	7.96e-96	0.354541	0.396	0.217	2.67e-91
SASH3	2.48e-95	0.273051	0.42	0.226	8.31e-91
ARPC5	6.89e-95	0.264421	0.646	0.438	2.31e-90
CARHSP1	8.35e-95	0.268064	0.348	0.171	2.8e-90
CD4	1.7e-94	0.288066	0.453	0.259	5.71e-90
KAT2B	3.75e-94	0.258695	0.149	0.038	1.26e-89
NCF4	1.71e-93	0.268179	0.404	0.214	5.72e-89
GADD45A	3.34e-92	0.26289	0.217	0.081	1.12e-87
ATP5IF1	1.23e-91	0.252811	0.722	0.519	4.14e-87
ATP5F1B	3.39e-90	0.262021	0.646	0.443	1.14e-85
CCR7	3.83e-90	-0.481362	0.188	0.321	1.28e-85
DBI	3.83e-90	0.251781	0.711	0.496	1.29e-85
BTG1	2.32e-89	-0.341838	0.598	0.683	7.77e-85
CYTOR	3.07e-89	0.279459	0.602	0.39	1.03e-84
CD7	3.32e-88	0.456387	0.682	0.526	1.11e-83
ACAP1	5.81e-88	0.250578	0.562	0.348	1.95e-83
CBLB	6.22e-88	0.27789	0.242	0.102	2.09e-83
SUMO1	6.34e-88	0.254139	0.623	0.409	2.12e-83
MBP	7.44e-88	-0.439346	0.22	0.349	2.49e-83
EMP3	8.65e-88	0.305455	0.873	0.821	2.9e-83
ETHE1	2.56e-87	0.251663	0.358	0.186	8.59e-83
TUBA1C	8.8e-87	0.292623	0.261	0.115	2.95e-82
PDE4B	9.79e-87	0.266656	0.57	0.363	3.28e-82
RBX1	1.62e-86	0.266955	0.588	0.385	5.44e-82
RASGRP2	6.2e-85	-0.373686	0.162	0.287	2.08e-80
RTKN2	1.16e-84	0.286099	0.44	0.254	3.91e-80
RABAC1	1.5e-83	0.257315	0.563	0.364	5.01e-79
IL1R2	2.08e-83	0.256055	0.087	0.009	6.97e-79
CST3	4.2e-82	0.290589	0.104	0.018	1.41e-77
GZMA	4.64e-80	0.500206	0.179	0.066	1.56e-75
TRADD	4.86e-80	0.258885	0.367	0.201	1.63e-75
NEAT1	5.84e-80	0.436401	0.467	0.301	1.96e-75
MX2	1.76e-78	0.28844	0.239	0.107	5.9e-74
PIM1	9.94e-78	0.304628	0.449	0.271	3.33e-73
TRAT1	4.49e-77	-0.344557	0.074	0.174	1.51e-72
STK17B	2.96e-74	0.278261	0.62	0.433	9.92e-70
RPS27L	7.36e-74	0.25549	0.647	0.453	2.47e-69
GZMK	2.92e-71	0.397058	0.131	0.039	9.78e-67
TUBA1A	4.63e-70	0.271097	0.496	0.324	1.55e-65
NR4A1	5.53e-70	0.389105	0.075	0.009	1.85e-65
HERC5	6.65e-70	0.263536	0.265	0.131	2.23e-65
PGM2L1	3.73e-68	0.261374	0.23	0.107	1.25e-63
FOS	4.04e-68	0.284719	0.441	0.278	1.36e-63
AC119396.1	2.15e-67	-0.311481	0.078	0.172	7.23e-63
LINC00861	6.79e-65	-0.377663	0.242	0.349	2.28e-60
MT-ND4	9.69e-63	-0.256919	0.771	0.822	3.25e-58
NFKBIZ	1.11e-62	0.257133	0.243	0.121	3.73e-58
ANXA1	8.46e-61	0.537462	0.389	0.266	2.84e-56
ICAM2	4.58e-59	-0.330371	0.302	0.401	1.54e-54
SESN3	1.08e-57	-0.341048	0.112	0.206	3.62e-53
TUBA1B	2.63e-55	0.620533	0.45	0.305	8.81e-51
CDC25B	1.58e-54	-0.343448	0.298	0.389	5.31e-50
DUSP1	4.2e-53	-0.391592	0.292	0.381	1.41e-48
TUBB4B	7.57e-53	0.251599	0.341	0.208	2.54e-48
LEF1	1.98e-52	-0.335752	0.209	0.306	6.63e-48
FCER1G	6.29e-52	0.266711	0.078	0.018	2.11e-47
PLK3	1.76e-50	-0.298444	0.08	0.157	5.91e-46
PASK	5.02e-50	-0.337843	0.1	0.183	1.68e-45
TCF7	7.89e-50	-0.274244	0.056	0.126	2.65e-45
NOP53	7.69e-48	-0.311034	0.224	0.315	2.58e-43
RNASET2	1.36e-47	-0.293287	0.343	0.43	4.57e-43
SNHG8	2e-47	-0.321274	0.374	0.44	6.7e-43
TRAV12-2	1.13e-46	0.948761	0.125	0.053	3.8e-42
ABLIM1	2.45e-46	-0.269323	0.102	0.182	8.23e-42
HMGB2	8.92e-43	0.252385	0.607	0.445	2.99e-38
TUBB	5e-42	0.454299	0.526	0.396	1.68e-37
PHF20	1.59e-41	-0.320547	0.209	0.286	5.34e-37
KLF2	2.97e-41	-0.318625	0.215	0.298	9.94e-37
LDLRAP1	2.14e-39	-0.274574	0.137	0.214	7.18e-35
AC026979.2	4.3e-39	-0.256047	0.081	0.148	1.44e-34
TRBV4-2	1.66e-38	1.03621	0.082	0.028	5.56e-34
DDIT4	4.55e-38	-0.291438	0.526	0.578	1.53e-33
HMGN2	1.1e-37	0.261842	0.777	0.646	3.68e-33
LPAR6	3.12e-37	-0.250359	0.062	0.122	1.05e-32
SELENOM	1.25e-34	-0.273686	0.151	0.223	4.18e-30
DCXR	2.38e-31	-0.349336	0.31	0.361	8e-27
PPP2R5C	4.49e-29	-0.259203	0.247	0.313	1.51e-24
GABARAPL1	3.66e-27	-0.29827	0.149	0.207	1.23e-22
CCNH	1.37e-26	-0.28416	0.19	0.248	4.59e-22
FAM102A	3.22e-26	-0.254167	0.184	0.244	1.08e-21
CCR4	1.01e-24	-0.25827	0.11	0.166	3.37e-20
STMN1	5.76e-23	0.4604	0.204	0.138	1.93e-18
