# Supplementary material for: Single cell analysis of spondyloarthritis regulatory T cells identifies distinct synovial gene expression patterns and clonal fates
Source: Commun Biol. 2021 Dec 14;4:1395. doi: 10.1038/s42003-021-02931-3 (PMC8671562; doi:10.1038/s42003-021-02931-3)
Supplement: Supplementary file 5 — Supplementary Data 3 [file 42003_2021_2931_MOESM5_ESM.xlsx]

## Sheet: Sheet1
Enriched genes per cluster (selected among those expressed in at least 10% of the cells belonging to each cluster, and with a log fold change >0.1)
gene	p_val	avg_logFC	pct.1	pct.2	p_val_adj	cluster
HLA-DRB5	3.46533e-58	0.467392	0.821	0.586	1.16761e-53	canonical Tregs
HLA-DRB1	5.29313e-58	0.466102	0.849	0.629	1.78347e-53	canonical Tregs
CD74	9.3833e-57	0.440668	0.971	0.906	3.16161e-52	canonical Tregs
MYL6	6.43722e-55	0.315167	0.989	0.954	2.16896e-50	canonical Tregs
TMSB4X	8.19193e-53	0.211172	1	1	2.76019e-48	canonical Tregs
IL32	1.94366e-52	0.364404	0.996	0.983	6.54896e-48	canonical Tregs
TMSB10	4.70835e-52	0.263439	1	0.996	1.58643e-47	canonical Tregs
S100A4	2.47389e-43	0.313826	0.998	0.989	8.33554e-39	canonical Tregs
PFN1	2.28365e-41	0.224466	0.998	0.995	7.69454e-37	canonical Tregs
GAPDH	3.52772e-41	0.31718	0.995	0.984	1.18863e-36	canonical Tregs
CD27	7.16622e-41	0.349602	0.873	0.741	2.41458e-36	canonical Tregs
HLA-DQA1	1.14892e-40	0.450627	0.477	0.246	3.87119e-36	canonical Tregs
SUMO2	1.64078e-40	0.249102	0.975	0.912	5.52844e-36	canonical Tregs
MIR4435-2HG	1.31712e-37	0.388736	0.686	0.452	4.43791e-33	canonical Tregs
CARD16	9.06742e-36	0.382564	0.66	0.46	3.05518e-31	canonical Tregs
TNFRSF18	2.74971e-35	0.545962	0.48	0.283	9.26487e-31	canonical Tregs
CLIC1	4.76436e-35	0.277742	0.952	0.876	1.6053e-30	canonical Tregs
SERF2	6.05422e-35	0.216522	0.989	0.961	2.03991e-30	canonical Tregs
HLA-DRA	6.20067e-35	0.442591	0.546	0.327	2.08926e-30	canonical Tregs
HLA-DPA1	3.46948e-34	0.348939	0.782	0.593	1.16901e-29	canonical Tregs
SH3BGRL3	9.29451e-34	0.206427	1	0.988	3.13169e-29	canonical Tregs
COX5A	2.17642e-33	0.358357	0.814	0.681	7.33322e-29	canonical Tregs
S100A10	5.28389e-32	0.288851	0.987	0.955	1.78035e-27	canonical Tregs
HLA-DPB1	8.36217e-31	0.36085	0.733	0.556	2.81755e-26	canonical Tregs
ARPC2	1.59941e-30	0.224676	0.985	0.933	5.38907e-26	canonical Tregs
B2M	1.82448e-30	0.112685	1	1	6.14739e-26	canonical Tregs
ISG20	3.73145e-30	0.304717	0.931	0.843	1.25727e-25	canonical Tregs
ACTB	1.74715e-29	0.222356	1	1	5.88686e-25	canonical Tregs
FKBP1A	1.25388e-28	0.293487	0.758	0.609	4.22484e-24	canonical Tregs
ARHGDIB	1.53404e-28	0.166841	0.998	0.989	5.1688e-24	canonical Tregs
UCP2	2.08562e-28	0.305125	0.952	0.872	7.0273e-24	canonical Tregs
C9orf16	2.23713e-28	0.295353	0.839	0.698	7.53779e-24	canonical Tregs
LGALS1	2.08669e-27	0.385943	0.781	0.657	7.03089e-23	canonical Tregs
SRGN	3.56578e-27	0.323525	0.912	0.824	1.20145e-22	canonical Tregs
SAT1	3.65929e-27	0.373048	0.754	0.608	1.23296e-22	canonical Tregs
OAZ1	6.11979e-26	0.210041	0.983	0.952	2.062e-21	canonical Tregs
SUB1	1.67806e-25	0.223764	0.935	0.86	5.65407e-21	canonical Tregs
FOXP3	2.78914e-25	0.299522	0.842	0.691	9.39772e-21	canonical Tregs
HLA-DMA	3.29994e-25	0.304106	0.41	0.24	1.11188e-20	canonical Tregs
RHOA	4.69153e-25	0.213128	0.963	0.916	1.58076e-20	canonical Tregs
LAYN	7.03266e-25	0.320042	0.241	0.102	2.36959e-20	canonical Tregs
DYNLL1	8.11001e-25	0.306658	0.714	0.566	2.73259e-20	canonical Tregs
AC133644.2	1.44615e-24	0.440606	0.404	0.241	4.87266e-20	canonical Tregs
ATP5E	4.24059e-24	0.206244	0.984	0.935	1.42883e-19	canonical Tregs
LINC00152	1.25451e-23	0.296787	0.685	0.511	4.22695e-19	canonical Tregs
TXN	1.54816e-23	0.296658	0.757	0.627	5.21636e-19	canonical Tregs
GLRX	4.17709e-23	0.322168	0.731	0.573	1.40743e-18	canonical Tregs
TIGIT	4.33799e-23	0.347597	0.672	0.512	1.46164e-18	canonical Tregs
SOD1	4.57591e-23	0.216405	0.925	0.831	1.54181e-18	canonical Tregs
CFL1	7.29085e-23	0.167723	0.991	0.966	2.45658e-18	canonical Tregs
PTTG1	1.05172e-22	0.293998	0.384	0.224	3.54368e-18	canonical Tregs
H3F3A	1.97061e-22	0.166325	0.988	0.964	6.63977e-18	canonical Tregs
CTSC	2.51514e-22	0.298631	0.681	0.53	8.47451e-18	canonical Tregs
HLA-DQA2	4.69643e-22	0.316847	0.329	0.175	1.58242e-17	canonical Tregs
MT2A	6.32647e-22	0.337919	0.712	0.562	2.13164e-17	canonical Tregs
LCK	1.09183e-21	0.190772	0.917	0.833	3.6788e-17	canonical Tregs
LSP1	1.23838e-21	0.201826	0.938	0.879	4.17261e-17	canonical Tregs
ATPIF1	7.02198e-21	0.252932	0.757	0.635	2.36599e-16	canonical Tregs
ETV7	8.12557e-21	0.225167	0.224	0.099	2.73783e-16	canonical Tregs
ISG15	9.03158e-21	0.425958	0.67	0.522	3.0431e-16	canonical Tregs
ARPC3	2.39415e-20	0.196349	0.934	0.863	8.06685e-16	canonical Tregs
HLA-A	2.42694e-20	0.155039	0.998	0.999	8.17732e-16	canonical Tregs
BATF	3.84298e-20	0.34675	0.631	0.503	1.29485e-15	canonical Tregs
RAC2	6.59941e-20	0.179056	0.968	0.926	2.22361e-15	canonical Tregs
S100A6	7.45344e-20	0.194955	0.986	0.968	2.51136e-15	canonical Tregs
CORO1B	8.28757e-20	0.293128	0.731	0.585	2.79242e-15	canonical Tregs
HN1	6.01512e-19	0.249336	0.692	0.545	2.02673e-14	canonical Tregs
LY6E	6.49629e-19	0.349858	0.839	0.773	2.18886e-14	canonical Tregs
CALM3	9.00511e-19	0.233933	0.785	0.659	3.03418e-14	canonical Tregs
TPI1	3.00244e-18	0.232882	0.827	0.739	1.01164e-13	canonical Tregs
HLA-DQB1	3.12952e-18	0.255483	0.506	0.348	1.05446e-13	canonical Tregs
TYMP	1.73739e-17	0.314153	0.451	0.314	5.85396e-13	canonical Tregs
AC017002.1	2.147e-17	0.270095	0.241	0.125	7.2341e-13	canonical Tregs
PMAIP1	2.84651e-17	0.247286	0.391	0.245	9.59104e-13	canonical Tregs
SH2D2A	4.56991e-17	0.251671	0.537	0.387	1.53978e-12	canonical Tregs
GYPC	1.11952e-16	0.228915	0.731	0.603	3.77211e-12	canonical Tregs
FTH1	1.62672e-16	0.146992	0.999	0.972	5.48108e-12	canonical Tregs
RGS10	3.22497e-16	0.224293	0.7	0.577	1.08662e-11	canonical Tregs
MT1E	3.64688e-16	0.294894	0.303	0.18	1.22878e-11	canonical Tregs
PPP1R18	4.06499e-16	0.218398	0.774	0.654	1.36966e-11	canonical Tregs
RPS27L	6.2598e-16	0.215446	0.785	0.659	2.10918e-11	canonical Tregs
UBE2D2	6.52593e-16	0.177534	0.886	0.802	2.19885e-11	canonical Tregs
GABARAP	7.32078e-16	0.172179	0.915	0.836	2.46666e-11	canonical Tregs
PRDX1	7.3761e-16	0.218576	0.78	0.669	2.4853e-11	canonical Tregs
CST7	7.85995e-16	0.254858	0.691	0.565	2.64833e-11	canonical Tregs
CHCHD2	9.52136e-16	0.153394	0.93	0.882	3.20813e-11	canonical Tregs
GBP5	1.23845e-15	0.169761	0.727	0.582	4.17283e-11	canonical Tregs
TNFRSF4	1.49287e-15	0.448427	0.43	0.308	5.03007e-11	canonical Tregs
PSMB8	1.7797e-15	0.193248	0.827	0.719	5.99654e-11	canonical Tregs
IAH1	2.63436e-15	0.203335	0.466	0.325	8.87621e-11	canonical Tregs
DRAP1	2.95152e-15	0.214551	0.673	0.527	9.94484e-11	canonical Tregs
COX7A2	3.85055e-15	0.163311	0.865	0.772	1.29741e-10	canonical Tregs
PGM2L1	7.22531e-15	0.289531	0.345	0.222	2.43449e-10	canonical Tregs
POMP	8.2255e-15	0.206881	0.617	0.479	2.7715e-10	canonical Tregs
BRK1	1.51843e-14	0.190769	0.796	0.695	5.11621e-10	canonical Tregs
NDUFB2	1.87992e-14	0.184565	0.748	0.627	6.33419e-10	canonical Tregs
NDUFV2	1.88862e-14	0.232223	0.69	0.587	6.36353e-10	canonical Tregs
VAMP5	2.2213e-14	0.23789	0.513	0.386	7.48446e-10	canonical Tregs
C4orf48	2.41915e-14	0.241434	0.505	0.373	8.15108e-10	canonical Tregs
MX1	3.78501e-14	0.27274	0.487	0.354	1.27532e-09	canonical Tregs
ACP5	3.8347e-14	0.309858	0.405	0.29	1.29206e-09	canonical Tregs
GNG5	4.33283e-14	0.192253	0.79	0.683	1.4599e-09	canonical Tregs
MRPS6	4.36572e-14	0.221424	0.607	0.476	1.47099e-09	canonical Tregs
ACTG1	4.43591e-14	0.130947	0.995	0.985	1.49464e-09	canonical Tregs
ATP5L	7.43965e-14	0.14858	0.968	0.906	2.50672e-09	canonical Tregs
H3F3B	1.03575e-13	0.148024	0.99	0.985	3.48987e-09	canonical Tregs
GUK1	1.04065e-13	0.17776	0.813	0.726	3.50638e-09	canonical Tregs
PPDPF	1.14962e-13	0.142952	0.984	0.928	3.87351e-09	canonical Tregs
OAS1	1.27669e-13	0.298562	0.423	0.298	4.30166e-09	canonical Tregs
DYNLRB1	1.87781e-13	0.213099	0.71	0.611	6.3271e-09	canonical Tregs
CREM	1.91627e-13	0.247557	0.271	0.165	6.45667e-09	canonical Tregs
SCAND1	2.44507e-13	0.196811	0.656	0.543	8.23842e-09	canonical Tregs
GTF3C6	2.56306e-13	0.207045	0.556	0.425	8.63596e-09	canonical Tregs
DUSP4	3.49832e-13	0.225164	0.394	0.271	1.17872e-08	canonical Tregs
TCEB2	4.97413e-13	0.165353	0.87	0.764	1.67598e-08	canonical Tregs
IFI6	5.0902e-13	0.296716	0.532	0.409	1.71509e-08	canonical Tregs
HPRT1	5.10444e-13	0.241178	0.426	0.307	1.71989e-08	canonical Tregs
CTLA4	5.73798e-13	0.176205	0.711	0.595	1.93336e-08	canonical Tregs
CD3D	5.88507e-13	0.143016	0.952	0.902	1.98291e-08	canonical Tregs
PARK7	7.32032e-13	0.166653	0.812	0.716	2.46651e-08	canonical Tregs
LMNA	7.78558e-13	0.305502	0.592	0.46	2.62327e-08	canonical Tregs
CRADD	9.09645e-13	0.157129	0.129	0.056	3.06496e-08	canonical Tregs
PHLDA1	1.21336e-12	0.234436	0.228	0.132	4.08828e-08	canonical Tregs
CMC2	1.24499e-12	0.175204	0.417	0.293	4.19487e-08	canonical Tregs
COX8A	1.3405e-12	0.165008	0.83	0.729	4.51669e-08	canonical Tregs
TBC1D4	2.78377e-12	0.217114	0.477	0.35	9.37964e-08	canonical Tregs
CXCR6	2.84135e-12	0.210789	0.238	0.141	9.57364e-08	canonical Tregs
COX5B	3.16466e-12	0.157772	0.857	0.755	1.0663e-07	canonical Tregs
COX7C	3.2006e-12	0.13031	0.96	0.9	1.07841e-07	canonical Tregs
COX6B1	3.37056e-12	0.158248	0.875	0.795	1.13568e-07	canonical Tregs
YWHAB	3.67737e-12	0.140959	0.943	0.913	1.23905e-07	canonical Tregs
CTSD	4.24446e-12	0.184841	0.486	0.369	1.43013e-07	canonical Tregs
ICA1	5.57194e-12	0.162645	0.154	0.075	1.87741e-07	canonical Tregs
UQCR10	5.8537e-12	0.1679	0.781	0.679	1.97234e-07	canonical Tregs
ITM2A	7.25556e-12	0.224353	0.4	0.279	2.44469e-07	canonical Tregs
UTS2	7.91026e-12	0.14191	0.124	0.055	2.66528e-07	canonical Tregs
PPP1CA	7.99183e-12	0.153797	0.843	0.735	2.69277e-07	canonical Tregs
AC002331.1	8.22399e-12	0.169212	0.177	0.094	2.77099e-07	canonical Tregs
LGALS3	1.29793e-11	0.206506	0.753	0.65	4.37323e-07	canonical Tregs
SVBP	1.59456e-11	0.191571	0.393	0.28	5.37272e-07	canonical Tregs
MYL6B	1.8161e-11	0.16783	0.184	0.101	6.11917e-07	canonical Tregs
UBE2N	1.86342e-11	0.175224	0.623	0.498	6.27862e-07	canonical Tregs
ENTPD1	2.69634e-11	0.15251	0.136	0.064	9.08505e-07	canonical Tregs
DOK2	2.71605e-11	0.20412	0.71	0.611	9.15146e-07	canonical Tregs
PSMB9	2.75079e-11	0.167097	0.838	0.745	9.26851e-07	canonical Tregs
PSMB6	2.82491e-11	0.167851	0.631	0.508	9.51824e-07	canonical Tregs
CALM1	3.05958e-11	0.122356	0.981	0.968	1.03089e-06	canonical Tregs
NDUFA6	4.08843e-11	0.181165	0.577	0.461	1.37756e-06	canonical Tregs
ANXA2	4.37421e-11	0.182875	0.834	0.753	1.47385e-06	canonical Tregs
UBB	4.66951e-11	0.179074	0.767	0.705	1.57335e-06	canonical Tregs
MYL12A	4.85377e-11	0.144529	0.977	0.953	1.63543e-06	canonical Tregs
PRR13	4.87174e-11	0.15813	0.848	0.75	1.64148e-06	canonical Tregs
CAPZA2	5.8241e-11	0.166186	0.472	0.346	1.96237e-06	canonical Tregs
CD3E	6.29237e-11	0.107227	0.992	0.979	2.12015e-06	canonical Tregs
CCDC53	6.70735e-11	0.190891	0.48	0.369	2.25997e-06	canonical Tregs
MAP1LC3B	8.04753e-11	0.169248	0.595	0.488	2.71153e-06	canonical Tregs
HIGD2A	8.68771e-11	0.152476	0.853	0.762	2.92724e-06	canonical Tregs
DBI	8.73649e-11	0.142207	0.761	0.669	2.94367e-06	canonical Tregs
BTG3	9.2645e-11	0.170664	0.342	0.234	3.12158e-06	canonical Tregs
SPATS2L	1.00588e-10	0.165074	0.22	0.13	3.38922e-06	canonical Tregs
PCBP1	1.11997e-10	0.190071	0.534	0.424	3.77364e-06	canonical Tregs
ATP6V1G1	1.27209e-10	0.137901	0.891	0.824	4.28618e-06	canonical Tregs
COX6C	1.32324e-10	0.145177	0.865	0.771	4.45851e-06	canonical Tregs
GABARAPL2	1.58234e-10	0.147418	0.76	0.647	5.33153e-06	canonical Tregs
SEC61B	1.62687e-10	0.143957	0.763	0.643	5.48159e-06	canonical Tregs
RHOG	1.69373e-10	0.169349	0.761	0.667	5.70685e-06	canonical Tregs
IFITM2	1.8563e-10	0.211142	0.808	0.724	6.25461e-06	canonical Tregs
SNRPG	1.9906e-10	0.171613	0.641	0.533	6.70714e-06	canonical Tregs
DNPH1	2.07342e-10	0.205461	0.527	0.427	6.9862e-06	canonical Tregs
COTL1	2.25352e-10	0.171364	0.679	0.578	7.59303e-06	canonical Tregs
RHOF	2.32898e-10	0.174445	0.704	0.603	7.84725e-06	canonical Tregs
EMC6	2.89041e-10	0.161647	0.43	0.32	9.73894e-06	canonical Tregs
CXCR3	3.28128e-10	0.167019	0.493	0.371	1.10559e-05	canonical Tregs
APOBEC3C	3.29387e-10	0.180259	0.325	0.224	1.10984e-05	canonical Tregs
SURF4	3.3058e-10	0.167661	0.491	0.376	1.11386e-05	canonical Tregs
CD2	3.48915e-10	0.148549	0.843	0.777	1.17563e-05	canonical Tregs
IL2RG	3.7291e-10	0.102384	0.905	0.841	1.25648e-05	canonical Tregs
SHFM1	5.65726e-10	0.174065	0.627	0.53	1.90616e-05	canonical Tregs
SRP14	5.91948e-10	0.12086	0.946	0.904	1.99451e-05	canonical Tregs
ANXA11	5.93588e-10	0.150353	0.771	0.679	2.00004e-05	canonical Tregs
ALDOA	9.10279e-10	0.120799	0.916	0.867	3.06709e-05	canonical Tregs
NOP10	9.53839e-10	0.16032	0.609	0.507	3.21386e-05	canonical Tregs
COX17	9.5529e-10	0.170888	0.501	0.39	3.21875e-05	canonical Tregs
PSMB3	9.56651e-10	0.166166	0.588	0.478	3.22334e-05	canonical Tregs
TMEM258	1.11443e-09	0.164417	0.703	0.593	3.75497e-05	canonical Tregs
RBX1	1.18429e-09	0.145077	0.72	0.611	3.99035e-05	canonical Tregs
UBE2D3	1.30478e-09	0.142054	0.853	0.797	4.39634e-05	canonical Tregs
UQCRB	1.3524e-09	0.149494	0.918	0.855	4.55679e-05	canonical Tregs
ARF5	1.38113e-09	0.143111	0.735	0.641	4.65359e-05	canonical Tregs
ANXA5	1.41946e-09	0.170447	0.603	0.503	4.78272e-05	canonical Tregs
EIF1	1.4714e-09	0.100965	0.999	0.995	4.95773e-05	canonical Tregs
CSTB	1.48998e-09	0.154975	0.771	0.662	5.02035e-05	canonical Tregs
TRAPPC1	1.76537e-09	0.133061	0.799	0.702	5.94823e-05	canonical Tregs
OST4	1.83749e-09	0.140678	0.903	0.825	6.19125e-05	canonical Tregs
FIS1	1.9348e-09	0.150961	0.666	0.561	6.5191e-05	canonical Tregs
GMFG	2.23427e-09	0.125176	0.902	0.824	7.52814e-05	canonical Tregs
SCP2	2.64915e-09	0.152894	0.523	0.41	8.92606e-05	canonical Tregs
ARPC1B	2.82847e-09	0.163571	0.749	0.661	9.53024e-05	canonical Tregs
MAGEH1	2.89018e-09	0.264975	0.202	0.126	9.73818e-05	canonical Tregs
EPSTI1	2.92634e-09	0.213548	0.414	0.311	9.86002e-05	canonical Tregs
TMEM219	2.9267e-09	0.174272	0.603	0.495	9.86121e-05	canonical Tregs
LAT	3.00425e-09	0.125064	0.826	0.757	0.000101225	canonical Tregs
RAB33A	3.45045e-09	0.133703	0.168	0.095	0.000116259	canonical Tregs
SH3BGRL	3.91364e-09	0.140035	0.742	0.65	0.000131866	canonical Tregs
MRPL54	4.11205e-09	0.156649	0.539	0.427	0.000138552	canonical Tregs
AGTRAP	4.13043e-09	0.155431	0.289	0.196	0.000139171	canonical Tregs
TPM3	4.15159e-09	0.126319	0.904	0.862	0.000139884	canonical Tregs
FBXO7	4.15377e-09	0.157609	0.441	0.336	0.000139957	canonical Tregs
NDFIP2	4.28614e-09	0.167508	0.143	0.079	0.000144417	canonical Tregs
JAKMIP1	4.38216e-09	0.166735	0.472	0.36	0.000147652	canonical Tregs
MAPKAPK3	4.38308e-09	0.168099	0.3	0.207	0.000147684	canonical Tregs
CORO1A	4.53294e-09	0.109805	0.963	0.946	0.000152733	canonical Tregs
MIEN1	5.11339e-09	0.142676	0.495	0.389	0.000172291	canonical Tregs
SEC61G	5.98256e-09	0.160607	0.636	0.527	0.000201576	canonical Tregs
TNFRSF9	6.07801e-09	0.146894	0.129	0.067	0.000204792	canonical Tregs
EZR	6.8688e-09	0.145629	0.855	0.793	0.000231437	canonical Tregs
SF3B6	6.98731e-09	0.143982	0.622	0.509	0.000235431	canonical Tregs
ATP6V0E1	7.40546e-09	0.124613	0.826	0.75	0.00024952	canonical Tregs
TBCB	7.47058e-09	0.147548	0.695	0.602	0.000251714	canonical Tregs
C4orf3	8.43909e-09	0.140148	0.744	0.66	0.000284347	canonical Tregs
TAGLN2	8.6163e-09	0.165764	0.934	0.885	0.000290318	canonical Tregs
NT5C	8.82678e-09	0.176583	0.498	0.396	0.000297409	canonical Tregs
TMEM134	8.94308e-09	0.174093	0.393	0.293	0.000301328	canonical Tregs
COX7B	1.0368e-08	0.15382	0.627	0.535	0.000349338	canonical Tregs
POLD4	1.0741e-08	0.159083	0.526	0.425	0.000361908	canonical Tregs
TSPO	1.10987e-08	0.134341	0.743	0.65	0.00037396	canonical Tregs
LAMTOR5	1.17276e-08	0.14932	0.5	0.393	0.000395151	canonical Tregs
HTATIP2	1.29762e-08	0.148845	0.481	0.38	0.00043722	canonical Tregs
WDR1	1.48099e-08	0.122028	0.717	0.616	0.000499004	canonical Tregs
ATP6V1F	1.5214e-08	0.141794	0.605	0.511	0.000512622	canonical Tregs
NDUFA12	1.57054e-08	0.140479	0.577	0.468	0.000529177	canonical Tregs
HCST	1.67419e-08	0.140273	0.868	0.816	0.0005641	canonical Tregs
OASL	1.74346e-08	0.155585	0.214	0.137	0.000587442	canonical Tregs
C7orf73	1.76895e-08	0.142838	0.46	0.352	0.000596031	canonical Tregs
C12orf75	1.77889e-08	0.196091	0.5	0.398	0.000599381	canonical Tregs
CKLF	1.80756e-08	0.177276	0.37	0.276	0.000609038	canonical Tregs
MCL1	1.86629e-08	0.139753	0.586	0.479	0.000628827	canonical Tregs
IFI27L2	1.96662e-08	0.167355	0.353	0.262	0.000662633	canonical Tregs
SELK	2.35673e-08	0.143434	0.517	0.401	0.000794076	canonical Tregs
ILK	2.37811e-08	0.125837	0.347	0.246	0.000801281	canonical Tregs
SUMO3	2.4026e-08	0.165988	0.45	0.357	0.00080953	canonical Tregs
UBE2B	2.4083e-08	0.149159	0.622	0.519	0.000811453	canonical Tregs
ATP5G2	2.52598e-08	0.10994	0.973	0.926	0.000851105	canonical Tregs
FANK1	3.00163e-08	0.136775	0.234	0.153	0.00101137	canonical Tregs
H2AFJ	3.20334e-08	0.163204	0.324	0.235	0.00107933	canonical Tregs
UBE2A	3.67613e-08	0.151395	0.378	0.288	0.00123864	canonical Tregs
PKM	3.67862e-08	0.194552	0.785	0.731	0.00123948	canonical Tregs
RAB11FIP1	3.70423e-08	0.107983	0.376	0.274	0.0012481	canonical Tregs
FRMD4B	3.80665e-08	0.135246	0.265	0.18	0.00128261	canonical Tregs
NDUFS5	4.11677e-08	0.128241	0.762	0.668	0.0013871	canonical Tregs
PPM1G	4.14735e-08	0.162128	0.652	0.559	0.00139741	canonical Tregs
TBCA	4.32754e-08	0.147841	0.684	0.585	0.00145812	canonical Tregs
PRELID1	4.53603e-08	0.13351	0.716	0.614	0.00152837	canonical Tregs
PRDX3	5.44816e-08	0.14173	0.403	0.304	0.0018357	canonical Tregs
SNX5	5.82955e-08	0.151454	0.338	0.248	0.00196421	canonical Tregs
MRPL52	6.15981e-08	0.14553	0.441	0.346	0.00207549	canonical Tregs
LAMTOR2	6.6454e-08	0.141219	0.414	0.314	0.0022391	canonical Tregs
SNRPB	6.65859e-08	0.121009	0.55	0.439	0.00224354	canonical Tregs
MRPL13	6.85463e-08	0.127202	0.279	0.196	0.0023096	canonical Tregs
PTPRN2	7.16143e-08	0.11211	0.112	0.059	0.00241297	canonical Tregs
MRPL10	7.70681e-08	0.136342	0.219	0.146	0.00259673	canonical Tregs
PIM2	7.99095e-08	0.150292	0.747	0.673	0.00269247	canonical Tregs
PSMA7	8.00828e-08	0.137878	0.83	0.749	0.00269831	canonical Tregs
GADD45A	8.71483e-08	0.116052	0.124	0.067	0.00293637	canonical Tregs
IFI44L	9.29607e-08	0.193093	0.231	0.153	0.00313222	canonical Tregs
PSMB1	9.55219e-08	0.136587	0.702	0.611	0.00321852	canonical Tregs
SFT2D1	9.82945e-08	0.130987	0.337	0.242	0.00331194	canonical Tregs
ANKS1B	1.00311e-07	0.105647	0.14	0.079	0.00337989	canonical Tregs
COMT	1.02151e-07	0.123567	0.333	0.24	0.00344188	canonical Tregs
LAIR2	1.05208e-07	0.151623	0.183	0.115	0.00354488	canonical Tregs
PSMA5	1.05701e-07	0.138378	0.559	0.462	0.00356148	canonical Tregs
NINJ2	1.08261e-07	0.137879	0.266	0.184	0.00364773	canonical Tregs
CHMP5	1.17407e-07	0.140628	0.36	0.268	0.00395592	canonical Tregs
PIN1	1.29593e-07	0.132572	0.496	0.393	0.00436651	canonical Tregs
NDUFA4	1.39803e-07	0.123002	0.875	0.812	0.00471052	canonical Tregs
SEPW1	1.4592e-07	0.12262	0.688	0.601	0.00491664	canonical Tregs
ANAPC16	1.58217e-07	0.125136	0.741	0.657	0.00533097	canonical Tregs
MMADHC	1.76985e-07	0.122424	0.476	0.368	0.00596333	canonical Tregs
PDCD6	1.78414e-07	0.11896	0.631	0.522	0.00601148	canonical Tregs
SKA2	1.85528e-07	0.138324	0.288	0.206	0.00625117	canonical Tregs
NDUFS6	1.98187e-07	0.124541	0.55	0.456	0.00667773	canonical Tregs
VAMP8	1.99436e-07	0.135172	0.757	0.662	0.00671981	canonical Tregs
CARD19	2.06172e-07	0.126055	0.248	0.171	0.00694678	canonical Tregs
NDUFAB1	2.08496e-07	0.115659	0.572	0.463	0.00702505	canonical Tregs
NDUFB4	2.0872e-07	0.140279	0.679	0.587	0.0070326	canonical Tregs
TIMP1	2.12583e-07	0.2779	0.42	0.352	0.00716278	canonical Tregs
NAMPT	2.14678e-07	0.131333	0.27	0.188	0.00723337	canonical Tregs
SUMO1	2.17298e-07	0.128707	0.678	0.573	0.00732163	canonical Tregs
TNIP1	2.56512e-07	0.156207	0.594	0.489	0.00864292	canonical Tregs
SAMD9L	2.72974e-07	0.131741	0.362	0.274	0.00919759	canonical Tregs
PRDX5	2.76283e-07	0.159337	0.589	0.502	0.00930907	canonical Tregs
TADA3	2.77196e-07	0.129842	0.5	0.392	0.00933984	canonical Tregs
YPEL3	3.02561e-07	0.132896	0.264	0.185	0.0101945	canonical Tregs
EMP3	3.12228e-07	0.131735	0.963	0.951	0.0105202	canonical Tregs
CYCS	3.23448e-07	0.131591	0.495	0.399	0.0108983	canonical Tregs
IRF7	3.77372e-07	0.164072	0.405	0.315	0.0127152	canonical Tregs
APOBEC3G	4.01932e-07	0.141311	0.368	0.28	0.0135427	canonical Tregs
ATP5J2	4.1441e-07	0.135692	0.688	0.598	0.0139631	canonical Tregs
ATP5J	4.29003e-07	0.126923	0.669	0.575	0.0144548	canonical Tregs
CSK	4.29037e-07	0.147166	0.605	0.513	0.014456	canonical Tregs
NCF4	4.38694e-07	0.128162	0.413	0.323	0.0147814	canonical Tregs
ABRACL	4.39824e-07	0.134806	0.713	0.616	0.0148194	canonical Tregs
UBE2L6	4.48051e-07	0.166719	0.581	0.491	0.0150966	canonical Tregs
SHISA5	5.6339e-07	0.13304	0.782	0.713	0.0189829	canonical Tregs
USMG5	5.88152e-07	0.13674	0.687	0.597	0.0198172	canonical Tregs
CD53	6.09833e-07	0.106035	0.696	0.603	0.0205477	canonical Tregs
SSNA1	6.46544e-07	0.137598	0.482	0.389	0.0217846	canonical Tregs
PGAM1	6.8488e-07	0.16421	0.705	0.622	0.0230763	canonical Tregs
PSMD8	6.90224e-07	0.14362	0.579	0.499	0.0232564	canonical Tregs
CBX3	7.34555e-07	0.12656	0.489	0.395	0.0247501	canonical Tregs
ARF1	7.9985e-07	0.123993	0.823	0.76	0.0269501	canonical Tregs
NRBP1	8.55358e-07	0.126828	0.369	0.279	0.0288204	canonical Tregs
LSM3	8.74342e-07	0.132578	0.369	0.283	0.0294601	canonical Tregs
TCEB1	9.50365e-07	0.121241	0.46	0.367	0.0320216	canonical Tregs
RALY	9.59529e-07	0.132103	0.621	0.533	0.0323304	canonical Tregs
C16orf87	9.70088e-07	0.111233	0.214	0.145	0.0326862	canonical Tregs
MPST	1.00954e-06	0.108238	0.179	0.115	0.0340155	canonical Tregs
UBL5	1.04786e-06	0.10304	0.826	0.756	0.0353067	canonical Tregs
RAP1A	1.10527e-06	0.131878	0.6	0.509	0.0372409	canonical Tregs
RBM8A	1.123e-06	0.123117	0.589	0.493	0.0378384	canonical Tregs
COA3	1.13998e-06	0.124618	0.314	0.234	0.0384104	canonical Tregs
HPGD	1.17329e-06	0.195788	0.423	0.343	0.039533	canonical Tregs
CALM2	1.26993e-06	0.12236	0.817	0.734	0.042789	canonical Tregs
NAPA	1.28664e-06	0.119643	0.443	0.354	0.043352	canonical Tregs
DOK1	1.28715e-06	0.102497	0.133	0.079	0.0433693	canonical Tregs
LY96	1.39003e-06	0.100633	0.166	0.106	0.0468357	canonical Tregs
DCTN3	1.40507e-06	0.127056	0.513	0.414	0.0473426	canonical Tregs
HSPA1A	1.49732e-06	0.159537	0.347	0.268	0.0504507	canonical Tregs
TXNDC17	1.52173e-06	0.150151	0.379	0.301	0.051273	canonical Tregs
ITGB1BP1	1.5291e-06	0.122415	0.479	0.382	0.0515216	canonical Tregs
S100A11	1.54682e-06	0.139776	0.885	0.859	0.0521184	canonical Tregs
UBXN1	1.60544e-06	0.121114	0.806	0.741	0.0540938	canonical Tregs
SIRPG	1.62009e-06	0.106721	0.275	0.201	0.0545873	canonical Tregs
NCR3	1.72424e-06	0.17929	0.239	0.169	0.0580967	canonical Tregs
PTPRCAP	1.74591e-06	0.162137	0.595	0.509	0.0588267	canonical Tregs
ATP5G3	1.7547e-06	0.127993	0.767	0.701	0.0591227	canonical Tregs
RNF181	1.7952e-06	0.125369	0.465	0.379	0.0604875	canonical Tregs
FAM110A	1.80439e-06	0.134643	0.283	0.209	0.0607973	canonical Tregs
RTP4	1.8642e-06	0.115149	0.201	0.136	0.0628123	canonical Tregs
IGFLR1	1.90583e-06	0.103825	0.179	0.117	0.0642152	canonical Tregs
LPXN	1.90826e-06	0.112911	0.488	0.392	0.0642968	canonical Tregs
TAP1	1.92638e-06	0.118169	0.675	0.577	0.0649076	canonical Tregs
TOX	1.95914e-06	0.125301	0.301	0.221	0.0660111	canonical Tregs
DGKZ	1.96013e-06	0.120087	0.222	0.156	0.0660447	canonical Tregs
PHF11	1.98496e-06	0.1428	0.524	0.431	0.0668812	canonical Tregs
GCHFR	2.05643e-06	0.159393	0.373	0.294	0.0692893	canonical Tregs
SKAP1	2.06506e-06	0.105138	0.788	0.718	0.0695802	canonical Tregs
ENO1	2.18204e-06	0.145711	0.793	0.736	0.0735215	canonical Tregs
STX5	2.2354e-06	0.127053	0.237	0.169	0.0753194	canonical Tregs
VTI1B	2.25427e-06	0.116048	0.352	0.269	0.0759553	canonical Tregs
MRPL28	2.30714e-06	0.109147	0.29	0.212	0.0777368	canonical Tregs
TNFRSF1B	2.3444e-06	0.108367	0.729	0.651	0.0789923	canonical Tregs
COX14	2.4158e-06	0.124571	0.523	0.424	0.0813978	canonical Tregs
TMEM173	2.44666e-06	0.124224	0.535	0.445	0.0824378	canonical Tregs
IL12RB2	2.46721e-06	0.106285	0.142	0.087	0.0831301	canonical Tregs
NDUFA1	2.52422e-06	0.113423	0.694	0.614	0.085051	canonical Tregs
LAMTOR4	2.54675e-06	0.112672	0.713	0.617	0.0858103	canonical Tregs
SS18L2	2.55006e-06	0.108972	0.456	0.364	0.0859218	canonical Tregs
NPDC1	2.59059e-06	0.138317	0.175	0.115	0.0872873	canonical Tregs
UQCR11	2.70076e-06	0.117425	0.724	0.634	0.0909994	canonical Tregs
BST2	2.71114e-06	0.165554	0.536	0.458	0.0913492	canonical Tregs
MAD1L1	2.71414e-06	0.127177	0.559	0.467	0.0914503	canonical Tregs
HACD4	2.86641e-06	0.110249	0.369	0.281	0.0965808	canonical Tregs
TRBC2	2.91969e-06	0.133714	0.817	0.736	0.0983761	canonical Tregs
AP2S1	2.94882e-06	0.113633	0.487	0.387	0.0993576	canonical Tregs
CD58	2.97746e-06	0.117484	0.401	0.316	0.100322	canonical Tregs
PDAP1	2.99813e-06	0.116102	0.403	0.312	0.101019	canonical Tregs
IL2RA	3.11421e-06	0.198635	0.551	0.48	0.10493	canonical Tregs
ETHE1	3.2248e-06	0.135829	0.352	0.274	0.108656	canonical Tregs
ZDHHC12	3.23475e-06	0.116662	0.314	0.236	0.108992	canonical Tregs
KLF6	3.23705e-06	0.126808	0.861	0.817	0.109069	canonical Tregs
C14orf2	3.24994e-06	0.11072	0.623	0.537	0.109503	canonical Tregs
ASNA1	3.34316e-06	0.11428	0.324	0.248	0.112644	canonical Tregs
CHMP2A	3.60003e-06	0.123619	0.42	0.338	0.121299	canonical Tregs
ITGB2	3.61674e-06	0.10422	0.726	0.646	0.121862	canonical Tregs
MRPL41	3.73001e-06	0.120476	0.523	0.433	0.125679	canonical Tregs
ZNF706	4.05283e-06	0.111983	0.659	0.558	0.136556	canonical Tregs
GTF2A2	4.39146e-06	0.110593	0.526	0.435	0.147966	canonical Tregs
FAM96B	4.45553e-06	0.115958	0.602	0.517	0.150124	canonical Tregs
RHBDD2	4.52959e-06	0.147974	0.488	0.406	0.15262	canonical Tregs
ARPP19	4.57825e-06	0.115397	0.292	0.22	0.15426	canonical Tregs
ZCRB1	4.6749e-06	0.117907	0.332	0.257	0.157516	canonical Tregs
MED8	4.8904e-06	0.111596	0.202	0.14	0.164777	canonical Tregs
RPS19BP1	4.98113e-06	0.11826	0.432	0.349	0.167834	canonical Tregs
SLA2	5.205e-06	0.105274	0.245	0.176	0.175377	canonical Tregs
GNG2	5.2608e-06	0.121924	0.65	0.56	0.177257	canonical Tregs
FAM96A	5.2746e-06	0.120084	0.462	0.378	0.177722	canonical Tregs
LYPLA1	5.57712e-06	0.117639	0.456	0.379	0.187916	canonical Tregs
TEX264	5.57918e-06	0.100868	0.508	0.411	0.187985	canonical Tregs
H2AFV	5.6299e-06	0.121231	0.381	0.306	0.189694	canonical Tregs
TPM4	5.7535e-06	0.108656	0.618	0.528	0.193858	canonical Tregs
TRAC	5.80222e-06	0.117307	0.73	0.655	0.1955	canonical Tregs
YPEL5	6.41299e-06	0.105762	0.494	0.402	0.216079	canonical Tregs
HSPB11	6.46147e-06	0.12031	0.35	0.268	0.217713	canonical Tregs
CMTM7	6.55382e-06	0.128596	0.559	0.463	0.220824	canonical Tregs
STX8	6.68399e-06	0.10945	0.311	0.235	0.22521	canonical Tregs
IFI44	6.73087e-06	0.1334	0.21	0.147	0.22679	canonical Tregs
SAP18	7.30892e-06	0.122566	0.751	0.683	0.246267	canonical Tregs
SLC25A5	7.36516e-06	0.102488	0.717	0.635	0.248162	canonical Tregs
PPIB	7.36764e-06	0.110258	0.854	0.795	0.248245	canonical Tregs
NDUFB3	7.45781e-06	0.10628	0.438	0.343	0.251283	canonical Tregs
CFAP20	7.85216e-06	0.128048	0.224	0.16	0.264571	canonical Tregs
UQCRH	7.96463e-06	0.103532	0.741	0.643	0.26836	canonical Tregs
SYTL3	8.03213e-06	0.122991	0.302	0.23	0.270635	canonical Tregs
SZRD1	8.34032e-06	0.109178	0.363	0.283	0.281019	canonical Tregs
SQSTM1	8.40769e-06	0.127471	0.63	0.553	0.283289	canonical Tregs
ERH	8.46948e-06	0.109287	0.649	0.571	0.285371	canonical Tregs
PEX11B	8.75403e-06	0.101128	0.243	0.177	0.294958	canonical Tregs
SURF2	8.83377e-06	0.105554	0.251	0.184	0.297645	canonical Tregs
FIBP	9.3148e-06	0.115063	0.389	0.313	0.313853	canonical Tregs
ARHGAP9	9.7671e-06	0.111927	0.509	0.415	0.329093	canonical Tregs
MRPL51	1.02564e-05	0.120162	0.466	0.376	0.345579	canonical Tregs
FAM195B	1.06843e-05	0.106	0.333	0.254	0.359997	canonical Tregs
MRPS36	1.12281e-05	0.116552	0.395	0.316	0.378319	canonical Tregs
LCP2	1.15378e-05	0.101497	0.706	0.641	0.388754	canonical Tregs
POLR2E	1.15944e-05	0.111931	0.43	0.347	0.390661	canonical Tregs
CASP1	1.16465e-05	0.149138	0.389	0.324	0.392417	canonical Tregs
TUBB4B	1.25068e-05	0.109105	0.342	0.266	0.421405	canonical Tregs
LSM8	1.27056e-05	0.11604	0.528	0.445	0.428103	canonical Tregs
CACYBP	1.28257e-05	0.125547	0.503	0.424	0.432149	canonical Tregs
GBP2	1.30317e-05	0.119664	0.612	0.537	0.439089	canonical Tregs
SASH3	1.32219e-05	0.111718	0.482	0.396	0.445499	canonical Tregs
SDF2	1.3523e-05	0.101408	0.317	0.241	0.455643	canonical Tregs
CARHSP1	1.40068e-05	0.106124	0.324	0.247	0.471944	canonical Tregs
XAF1	1.40587e-05	0.173589	0.391	0.318	0.473695	canonical Tregs
PRNP	1.43287e-05	0.110523	0.456	0.369	0.482793	canonical Tregs
BAK1	1.48993e-05	0.1064	0.22	0.16	0.502016	canonical Tregs
PSMF1	1.4975e-05	0.102596	0.453	0.367	0.504567	canonical Tregs
RTN3	1.56203e-05	0.110617	0.296	0.226	0.526311	canonical Tregs
IFI35	1.68114e-05	0.128773	0.303	0.235	0.566444	canonical Tregs
UQCRC1	1.68841e-05	0.10312	0.41	0.332	0.568892	canonical Tregs
SEC11A	1.78292e-05	0.111692	0.573	0.495	0.600736	canonical Tregs
WDR83OS	1.81539e-05	0.1008	0.679	0.609	0.611676	canonical Tregs
LSM1	1.98661e-05	0.101952	0.322	0.247	0.669368	canonical Tregs
COPE	2.03781e-05	0.11954	0.537	0.466	0.686619	canonical Tregs
SEC11C	2.06761e-05	0.100868	0.555	0.467	0.696661	canonical Tregs
SPAG7	2.18404e-05	0.108237	0.358	0.285	0.735889	canonical Tregs
JOSD2	2.27959e-05	0.112094	0.285	0.221	0.768085	canonical Tregs
RAB11A	2.28392e-05	0.105875	0.453	0.371	0.769545	canonical Tregs
ADI1	2.32219e-05	0.120505	0.298	0.231	0.782438	canonical Tregs
LAP3	2.3638e-05	0.12887	0.345	0.267	0.796459	canonical Tregs
CD79B	2.39911e-05	0.102459	0.242	0.178	0.808357	canonical Tregs
MRPL33	2.39954e-05	0.113956	0.397	0.323	0.808501	canonical Tregs
CUTA	2.45144e-05	0.109131	0.794	0.735	0.825989	canonical Tregs
CENPM	2.61178e-05	0.11121	0.143	0.095	0.880015	canonical Tregs
ZNHIT1	2.64438e-05	0.113856	0.497	0.412	0.890999	canonical Tregs
DPY30	2.65932e-05	0.10996	0.339	0.268	0.896033	canonical Tregs
TIMM8B	2.74293e-05	0.110957	0.29	0.221	0.924204	canonical Tregs
MT1F	2.78256e-05	0.108651	0.245	0.182	0.937555	canonical Tregs
NDUFS4	3.04345e-05	0.111877	0.22	0.162	1	canonical Tregs
MTHFD2	3.12444e-05	0.126172	0.337	0.268	1	canonical Tregs
PIM3	3.22974e-05	0.117865	0.293	0.225	1	canonical Tregs
HMOX2	3.34371e-05	0.103976	0.484	0.405	1	canonical Tregs
CISD2	3.5296e-05	0.119709	0.284	0.221	1	canonical Tregs
MYL12B	3.53496e-05	0.101519	0.878	0.857	1	canonical Tregs
PCMT1	3.56029e-05	0.10699	0.369	0.295	1	canonical Tregs
ARPC5	3.61069e-05	0.113061	0.714	0.642	1	canonical Tregs
IFIT1	3.71322e-05	0.128863	0.17	0.117	1	canonical Tregs
BCL2L1	3.80314e-05	0.103944	0.26	0.193	1	canonical Tregs
POU2F2	3.85578e-05	0.119821	0.286	0.221	1	canonical Tregs
EAPP	3.87218e-05	0.101018	0.429	0.349	1	canonical Tregs
RALGDS	3.92919e-05	0.103355	0.325	0.259	1	canonical Tregs
PHPT1	4.19893e-05	0.105258	0.382	0.309	1	canonical Tregs
GLIPR2	4.41382e-05	0.124496	0.491	0.414	1	canonical Tregs
C11orf58	4.47255e-05	0.115377	0.64	0.562	1	canonical Tregs
UBE2L3	4.89067e-05	0.105497	0.534	0.446	1	canonical Tregs
ZYX	4.92142e-05	0.105138	0.609	0.521	1	canonical Tregs
EML2	4.94997e-05	0.105955	0.195	0.14	1	canonical Tregs
GPI	5.03066e-05	0.108107	0.441	0.372	1	canonical Tregs
ARHGAP30	5.14598e-05	0.109688	0.571	0.495	1	canonical Tregs
ATP5C1	5.29946e-05	0.100571	0.616	0.53	1	canonical Tregs
RALA	5.47658e-05	0.103662	0.305	0.237	1	canonical Tregs
CHCHD1	5.58808e-05	0.106905	0.267	0.207	1	canonical Tregs
OBFC1	5.83264e-05	0.104881	0.382	0.308	1	canonical Tregs
RAP1B	5.98451e-05	0.107009	0.672	0.608	1	canonical Tregs
REXO2	6.11588e-05	0.119061	0.459	0.385	1	canonical Tregs
ABI1	6.34899e-05	0.10114	0.452	0.378	1	canonical Tregs
AP3S1	6.87409e-05	0.105143	0.356	0.291	1	canonical Tregs
TCEA1	7.07691e-05	0.109861	0.688	0.635	1	canonical Tregs
MRPL34	7.42522e-05	0.105366	0.434	0.36	1	canonical Tregs
OCIAD2	7.51744e-05	0.112446	0.686	0.598	1	canonical Tregs
SH2D1A	7.57355e-05	0.126914	0.334	0.272	1	canonical Tregs
MAN1A2	8.23331e-05	0.10483	0.433	0.362	1	canonical Tregs
RAB2A	9.07372e-05	0.101709	0.432	0.36	1	canonical Tregs
GNAI2	9.28437e-05	0.10555	0.409	0.338	1	canonical Tregs
AKIRIN2	9.98856e-05	0.104066	0.419	0.356	1	canonical Tregs
MIIP	0.000101564	0.104742	0.332	0.266	1	canonical Tregs
POLR2K	0.000103732	0.100573	0.442	0.361	1	canonical Tregs
AKIP1	0.000105445	0.111966	0.31	0.248	1	canonical Tregs
MRPS7	0.000106102	0.108056	0.345	0.278	1	canonical Tregs
CD63	0.000118998	0.108825	0.328	0.264	1	canonical Tregs
SRI	0.000123549	0.103354	0.531	0.454	1	canonical Tregs
NDUFC1	0.000124922	0.10897	0.536	0.457	1	canonical Tregs
MAT2B	0.000124925	0.106649	0.64	0.57	1	canonical Tregs
SDF4	0.000130189	0.101278	0.493	0.425	1	canonical Tregs
RBCK1	0.000133322	0.104354	0.468	0.401	1	canonical Tregs
PRKAR1A	0.000135141	0.116586	0.485	0.421	1	canonical Tregs
ANKRD10	0.000139488	0.108699	0.368	0.3	1	canonical Tregs
FAM177A1	0.000151559	0.10472	0.41	0.336	1	canonical Tregs
DNAJA1	0.00015639	0.111889	0.383	0.319	1	canonical Tregs
NDUFA2	0.000179512	0.10069	0.515	0.45	1	canonical Tregs
MFF	0.000185807	0.101111	0.441	0.372	1	canonical Tregs
TPP1	0.000190602	0.119767	0.4	0.337	1	canonical Tregs
PTDSS1	0.000210164	0.103599	0.314	0.251	1	canonical Tregs
HMGN3	0.000217496	0.111042	0.454	0.392	1	canonical Tregs
RSAD2	0.000223949	0.118491	0.123	0.082	1	canonical Tregs
IL2RB	0.00028447	0.10284	0.545	0.48	1	canonical Tregs
CAPN2	0.000328801	0.106193	0.627	0.557	1	canonical Tregs
HOXB2	0.000412523	0.109738	0.261	0.207	1	canonical Tregs
AIMP1	0.000448032	0.106543	0.312	0.257	1	canonical Tregs
HINT2	0.000473804	0.106185	0.302	0.246	1	canonical Tregs
COPZ1	0.000479001	0.104729	0.37	0.311	1	canonical Tregs
SMC4	0.000489765	0.105223	0.218	0.17	1	canonical Tregs
MRPS26	0.000550995	0.100692	0.263	0.21	1	canonical Tregs
BAX	0.00149875	0.10666	0.338	0.285	1	canonical Tregs
EIF2AK2	0.00259292	0.110612	0.385	0.334	1	canonical Tregs
HIST1H1C	0.00500187	0.107362	0.236	0.195	1	canonical Tregs
MIR155HG	0.00501894	0.111909	0.136	0.103	1	canonical Tregs
RPS12	2.59105e-221	0.570426	1	0.991	8.73028e-217	CCR7+
RPL32	2.25314e-220	0.516642	1	0.988	7.59173e-216	CCR7+
RPL13	1.24184e-204	0.50818	1	0.997	4.18427e-200	CCR7+
RPS18	9.58761e-202	0.555839	1	0.993	3.23045e-197	CCR7+
RPL10	2.46561e-198	0.419928	1	0.999	8.30763e-194	CCR7+
RPL18A	5.16744e-191	0.44145	1	0.994	1.74112e-186	CCR7+
RPS27A	2.15948e-179	0.447504	1	0.995	7.27614e-175	CCR7+
RPS3	3.04642e-172	0.440453	1	0.994	1.02646e-167	CCR7+
RPL30	2.21522e-171	0.427126	1	0.992	7.46398e-167	CCR7+
RPS14	4.11581e-171	0.424374	1	0.986	1.38678e-166	CCR7+
RPL11	4.31987e-171	0.392696	1	0.994	1.45554e-166	CCR7+
RPL9	3.91467e-169	0.503088	1	0.969	1.31901e-164	CCR7+
EEF1A1	9.91869e-168	0.402025	1	1	3.342e-163	CCR7+
RPL19	1.12452e-167	0.396153	1	0.994	3.78896e-163	CCR7+
RPS6	1.32775e-166	0.533638	1	0.986	4.47373e-162	CCR7+
RPL12	1.63862e-166	0.461218	1	0.976	5.52117e-162	CCR7+
RPL8	5.06628e-158	0.447158	1	0.988	1.70703e-153	CCR7+
RPS8	5.49396e-157	0.439684	1	0.988	1.85113e-152	CCR7+
RPS5	8.93796e-155	0.467904	1	0.972	3.01156e-150	CCR7+
RPL3	2.52217e-153	0.487605	1	0.995	8.4982e-149	CCR7+
RPL34	4.05871e-149	0.459928	1	0.982	1.36754e-144	CCR7+
RPS23	5.55411e-146	0.405137	1	0.99	1.8714e-141	CCR7+
RPS25	3.5195e-135	0.385476	1	0.985	1.18586e-130	CCR7+
RPS15	1.3064e-132	0.342272	1	0.994	4.40177e-128	CCR7+
RPS9	9.37476e-132	0.394042	1	0.981	3.15873e-127	CCR7+
RPL21	1.91956e-130	0.499956	0.997	0.946	6.46778e-126	CCR7+
RPS13	3.2161e-129	0.398084	1	0.984	1.08363e-124	CCR7+
RPL29	3.07331e-128	0.364823	0.999	0.984	1.03552e-123	CCR7+
RPS3A	6.2168e-127	0.50069	1	0.989	2.09469e-122	CCR7+
RPL10A	8.73778e-123	0.450004	0.997	0.954	2.94411e-118	CCR7+
RPL35A	2.73373e-117	0.38207	1	0.969	9.21104e-113	CCR7+
RPLP1	2.58325e-115	0.340625	1	0.997	8.704e-111	CCR7+
RPL22	6.70759e-115	0.432156	0.996	0.939	2.26005e-110	CCR7+
RPL35	1.28024e-114	0.413187	0.999	0.954	4.31364e-110	CCR7+
RPL5	5.84489e-113	0.405404	1	0.982	1.96938e-108	CCR7+
RPL23A	1.32568e-112	0.402632	1	0.97	4.46674e-108	CCR7+
RPS19	2.13183e-111	0.365907	1	0.991	7.18297e-107	CCR7+
RPL39	2.76994e-111	0.446108	1	0.981	9.33305e-107	CCR7+
RPLP2	5.07523e-111	0.399993	0.999	0.966	1.71005e-106	CCR7+
EEF1B2	1.24733e-110	0.541862	0.972	0.901	4.20274e-106	CCR7+
RPL28	1.0947e-109	0.28551	1	0.995	3.68848e-105	CCR7+
RPL14	2.12083e-107	0.311115	0.999	0.991	7.14592e-103	CCR7+
RPS7	1.29583e-106	0.313478	1	0.986	4.36619e-102	CCR7+
RPS27	4.23037e-105	0.430341	1	0.993	1.42538e-100	CCR7+
RPL18	8.43433e-105	0.312229	1	0.991	2.84186e-100	CCR7+
RPL6	6.17485e-104	0.33776	1	0.98	2.08055e-99	CCR7+
RPS4X	3.66138e-99	0.380002	1	0.984	1.23366e-94	CCR7+
RPL37	1.04061e-98	0.371309	1	0.974	3.50622e-94	CCR7+
RPL7A	1.14775e-96	0.303049	1	0.991	3.86724e-92	CCR7+
RPSA	2.15808e-95	0.375782	0.998	0.982	7.27143e-91	CCR7+
RPS21	2.7861e-92	0.424709	1	0.971	9.38749e-88	CCR7+
RPL36	2.83195e-92	0.405889	1	0.971	9.54196e-88	CCR7+
RPS26	2.99717e-84	0.2639	1	0.995	1.00987e-79	CCR7+
TPT1	3.43138e-84	0.310732	1	0.993	1.15617e-79	CCR7+
RPLP0	1.32377e-81	0.343626	0.999	0.987	4.46032e-77	CCR7+
RPL41	5.6587e-80	0.366373	1	0.991	1.90664e-75	CCR7+
RPL37A	1.14474e-78	0.374286	0.991	0.931	3.85709e-74	CCR7+
RPS16	1.05426e-72	0.323051	0.999	0.973	3.55222e-68	CCR7+
RPS28	3.69278e-72	0.337726	1	0.982	1.24425e-67	CCR7+
FAU	2.78495e-70	0.243403	1	0.987	9.38359e-66	CCR7+
RPL27	2.25249e-62	0.326292	0.991	0.939	7.58953e-58	CCR7+
GNB2L1	6.07829e-62	0.248207	1	0.987	2.04802e-57	CCR7+
NACA	7.1222e-62	0.254893	0.999	0.973	2.39975e-57	CCR7+
RPS29	2.2681e-61	0.376162	0.981	0.909	7.64214e-57	CCR7+
RPL4	2.81814e-61	0.346153	0.986	0.955	9.49544e-57	CCR7+
RPS15A	5.85594e-60	0.270174	1	0.987	1.9731e-55	CCR7+
RPL15	1.17839e-54	0.225855	1	0.986	3.97046e-50	CCR7+
RPL24	1.5658e-53	0.247801	0.999	0.969	5.2758e-49	CCR7+
RPS2	2.57007e-53	0.399933	0.932	0.815	8.65958e-49	CCR7+
RPL27A	1.44348e-52	0.343474	0.954	0.869	4.86366e-48	CCR7+
RPL38	3.38582e-52	0.358073	0.936	0.844	1.14082e-47	CCR7+
MAL	6.03076e-52	0.460568	0.496	0.232	2.03201e-47	CCR7+
EEF1D	1.73608e-50	0.240983	0.995	0.971	5.84955e-46	CCR7+
PABPC1	6.79029e-47	0.268858	0.997	0.98	2.28792e-42	CCR7+
PFDN5	1.9153e-46	0.254429	0.99	0.955	6.45341e-42	CCR7+
UBA52	3.23726e-45	0.248229	0.993	0.954	1.09076e-40	CCR7+
MT-ND3	5.09806e-43	0.277622	0.994	0.993	1.71774e-38	CCR7+
RPL36A	6.74933e-43	0.452826	0.681	0.487	2.27412e-38	CCR7+
PTGER2	1.44095e-42	0.458955	0.301	0.108	4.85513e-38	CCR7+
MT-ND4L	1.85424e-42	0.235356	1	1	6.24767e-38	CCR7+
RPL26	7.82677e-42	0.357812	0.963	0.887	2.63715e-37	CCR7+
RPL7	1.63521e-35	0.269416	0.966	0.896	5.50968e-31	CCR7+
CRIP2	1.70465e-34	0.438795	0.419	0.216	5.74365e-30	CCR7+
FTL	9.67803e-32	0.218695	0.998	0.96	3.26091e-27	CCR7+
RPL13A	6.6136e-31	0.304036	0.944	0.89	2.22839e-26	CCR7+
TOMM7	1.09338e-29	0.264509	0.91	0.845	3.68403e-25	CCR7+
C12orf57	2.37997e-29	0.29116	0.842	0.716	8.01908e-25	CCR7+
RPS11	4.80498e-28	0.223558	0.962	0.908	1.61899e-23	CCR7+
PTMA	1.36842e-24	0.150968	1	0.995	4.61074e-20	CCR7+
NBEAL1	1.58622e-24	0.322893	0.668	0.535	5.34461e-20	CCR7+
EEF2	2.80123e-24	0.188034	0.987	0.976	9.43847e-20	CCR7+
AC090498.1	4.72276e-24	0.330044	0.916	0.851	1.59129e-19	CCR7+
MT-ND4	9.39248e-24	0.212604	0.95	0.935	3.1647e-19	CCR7+
MT-ND1	1.13979e-23	0.233869	0.997	0.99	3.84042e-19	CCR7+
IL7R	7.64136e-23	0.291432	0.546	0.37	2.57468e-18	CCR7+
RPL31	6.18508e-22	0.21576	0.934	0.882	2.084e-17	CCR7+
FXYD7	1.75188e-20	0.260827	0.136	0.045	5.9028e-16	CCR7+
MT-CYB	1.84028e-20	0.211976	0.995	0.997	6.20063e-16	CCR7+
EIF3L	1.88718e-19	0.24054	0.771	0.678	6.35867e-15	CCR7+
RPS24	6.22553e-19	0.139566	1	0.981	2.09763e-14	CCR7+
EIF3E	1.10952e-18	0.230755	0.829	0.755	3.7384e-14	CCR7+
RPL17	3.09556e-16	0.241802	0.71	0.634	1.04302e-11	CCR7+
IFITM1	4.26923e-15	0.21957	0.928	0.841	1.43847e-10	CCR7+
SELM	4.83538e-15	0.214305	0.319	0.199	1.62923e-10	CCR7+
MT-ND2	1.81075e-14	0.179867	0.93	0.892	6.10114e-10	CCR7+
RPS20	2.57332e-14	0.24943	0.631	0.551	8.67055e-10	CCR7+
MT-ATP6	3.80497e-14	0.118279	0.998	0.998	1.28205e-09	CCR7+
LEF1	4.7523e-14	0.192153	0.443	0.315	1.60124e-09	CCR7+
SARAF	9.10568e-14	0.122162	0.99	0.984	3.06807e-09	CCR7+
GLTSCR2	9.68524e-14	0.221678	0.629	0.546	3.26334e-09	CCR7+
ZFAS1	2.75264e-13	0.210241	0.707	0.626	9.27473e-09	CCR7+
GIMAP7	2.82637e-13	0.227677	0.617	0.507	9.52319e-09	CCR7+
TCF7	2.4061e-12	0.201443	0.175	0.091	8.10713e-08	CCR7+
RPS17	1.22666e-11	0.184026	0.729	0.667	4.1331e-07	CCR7+
HNRNPA1	2.40421e-11	0.120569	0.981	0.97	8.10075e-07	CCR7+
SNHG8	2.64762e-11	0.233873	0.488	0.401	8.9209e-07	CCR7+
RPL23	2.96635e-11	0.167514	0.839	0.785	9.99482e-07	CCR7+
SNRPD2	3.83227e-11	0.149962	0.852	0.776	1.29125e-06	CCR7+
MT-ATP8	4.55428e-11	0.105304	0.996	0.992	1.53452e-06	CCR7+
MT-ND5	5.36697e-11	0.163756	0.96	0.953	1.80835e-06	CCR7+
MT-CO3	5.41174e-11	0.131748	0.996	0.995	1.82343e-06	CCR7+
C1orf162	2.24237e-10	0.1545	0.109	0.049	7.55545e-06	CCR7+
TGIF1	3.76161e-10	0.178063	0.158	0.086	1.26744e-05	CCR7+
SPINT2	5.85883e-10	0.133816	0.104	0.047	1.97407e-05	CCR7+
UXT	7.17862e-10	0.176501	0.674	0.597	2.41876e-05	CCR7+
RSL1D1	2.54842e-09	0.193037	0.53	0.472	8.58665e-05	CCR7+
MYC	3.6078e-09	0.244769	0.302	0.217	0.000121561	CCR7+
GPX4	4.84116e-09	0.181423	0.63	0.569	0.000163118	CCR7+
LDHB	6.8344e-09	0.126285	0.921	0.894	0.000230278	CCR7+
ZFP36L2	1.07204e-08	0.209699	0.537	0.46	0.000361214	CCR7+
RPS10	1.30672e-08	0.232796	0.45	0.376	0.000440287	CCR7+
COMMD6	2.61189e-08	0.138604	0.91	0.875	0.00088005	CCR7+
FBL	3.78728e-08	0.176796	0.395	0.323	0.00127609	CCR7+
HSP90AB1	1.31065e-07	0.104724	0.767	0.704	0.00441611	CCR7+
C6orf48	1.41147e-07	0.169626	0.295	0.22	0.0047558	CCR7+
TFAP4	1.43161e-07	0.122786	0.117	0.064	0.00482365	CCR7+
C1QBP	1.7445e-07	0.140115	0.456	0.384	0.00587792	CCR7+
RP11-1399P15.1	2.62947e-07	0.153216	0.119	0.067	0.00885974	CCR7+
SH3YL1	3.39801e-07	0.142285	0.337	0.258	0.0114493	CCR7+
NXT1	2.72458e-06	0.124287	0.191	0.132	0.0918022	CCR7+
JUNB	4.47459e-06	0.144758	0.847	0.837	0.150767	CCR7+
RP11-290D2.6	5.50274e-06	0.349246	0.29	0.233	0.185409	CCR7+
YBX1	6.76718e-06	0.117062	0.661	0.627	0.228013	CCR7+
EIF4B	7.91799e-06	0.102992	0.798	0.766	0.266789	CCR7+
NME2	9.63072e-06	0.152758	0.524	0.479	0.324497	CCR7+
EIF4A2	1.33325e-05	0.13189	0.671	0.625	0.449226	CCR7+
DCXR	1.37486e-05	0.113789	0.381	0.316	0.463245	CCR7+
FKBP5	1.89234e-05	0.105832	0.185	0.13	0.637607	CCR7+
CD48	2.42169e-05	0.133368	0.62	0.597	0.815964	CCR7+
RP11-18H21.1	7.75646e-05	0.112179	0.173	0.124	1	CCR7+
KLF2	9.97449e-05	0.101301	0.465	0.408	1	CCR7+
IMPDH2	0.000131804	0.130264	0.241	0.191	1	CCR7+
BEX4	0.000146934	0.129009	0.201	0.154	1	CCR7+
POLD2	0.000279808	0.100133	0.149	0.109	1	CCR7+
ALKBH7	0.000415578	0.114258	0.414	0.373	1	CCR7+
SIVA1	0.000420392	0.101334	0.463	0.433	1	CCR7+
TOMM20	0.000568797	0.100572	0.669	0.639	1	CCR7+
PDCD4	0.0017693	0.106696	0.357	0.319	1	CCR7+
EIF1AX	0.00185732	0.108239	0.283	0.245	1	CCR7+
TOPORS-AS1	0.00229476	0.108654	0.207	0.171	1	CCR7+
EEF1G	0.00252247	0.119302	0.175	0.14	1	CCR7+
EIF2S3	0.00261214	0.110191	0.544	0.532	1	CCR7+
HMGA1	0.00441895	0.108903	0.271	0.239	1	CCR7+
PTPRC	2.81306e-113	1.09631	1	0.958	9.47832e-109	CCR4/Helios+
HLA-B	7.61029e-60	0.600834	0.996	0.998	2.56421e-55	CCR4/Helios+
KIAA1551	3.91399e-52	1.07044	0.834	0.624	1.31878e-47	CCR4/Helios+
SLFN5	9.73579e-48	0.950075	0.83	0.619	3.28038e-43	CCR4/Helios+
ACTR2	1.18076e-47	0.866046	0.77	0.508	3.97844e-43	CCR4/Helios+
SYNE2	1.23558e-47	1.08342	0.872	0.769	4.16316e-43	CCR4/Helios+
MT-CO1	2.25225e-46	0.486925	1	1	7.58874e-42	CCR4/Helios+
MALAT1	7.27591e-45	0.527553	1	1	2.45155e-40	CCR4/Helios+
AHNAK	5.11261e-43	0.880371	0.951	0.847	1.72264e-38	CCR4/Helios+
B2M	5.31886e-43	0.312056	1	1	1.79214e-38	CCR4/Helios+
SF3B1	5.42805e-43	0.820738	0.785	0.586	1.82893e-38	CCR4/Helios+
MT-ATP6	7.0016e-42	0.463037	0.996	0.998	2.35912e-37	CCR4/Helios+
HLA-C	5.07223e-41	0.468502	1	0.998	1.70904e-36	CCR4/Helios+
PAG1	5.63575e-40	0.891456	0.702	0.44	1.89891e-35	CCR4/Helios+
MACF1	3.19658e-39	0.979722	0.63	0.357	1.07705e-34	CCR4/Helios+
IL2RG	4.3962e-39	0.652777	0.928	0.86	1.48126e-34	CCR4/Helios+
SMCHD1	2.2582e-38	0.725441	0.879	0.725	7.60879e-34	CCR4/Helios+
SPTAN1	8.88867e-38	0.756381	0.762	0.547	2.99495e-33	CCR4/Helios+
DDX5	2.4784e-37	0.556877	0.958	0.929	8.35073e-33	CCR4/Helios+
HLA-E	7.20687e-37	0.502438	0.989	0.98	2.42828e-32	CCR4/Helios+
CCR4	1.81238e-36	0.939874	0.657	0.406	6.10662e-32	CCR4/Helios+
NEAT1	8.16455e-36	1.00779	0.849	0.729	2.75096e-31	CCR4/Helios+
DDX17	9.91975e-36	0.785029	0.796	0.64	3.34236e-31	CCR4/Helios+
LCP1	1.17016e-34	0.721321	0.849	0.739	3.94275e-30	CCR4/Helios+
RNF213	2.18348e-34	0.760515	0.815	0.684	7.357e-30	CCR4/Helios+
HLA-A	3.60465e-34	0.515309	1	0.999	1.21455e-29	CCR4/Helios+
JAK1	2.98646e-33	0.605214	0.86	0.816	1.00626e-28	CCR4/Helios+
ZNF292	5.71239e-33	0.800177	0.649	0.426	1.92473e-28	CCR4/Helios+
MT-ND4L	6.15761e-31	0.380984	1	1	2.07474e-26	CCR4/Helios+
SPOCK2	4.31279e-30	0.627888	0.86	0.76	1.45315e-25	CCR4/Helios+
FAS	2.34112e-29	0.705205	0.694	0.487	7.88816e-25	CCR4/Helios+
STK17B	2.90576e-29	0.650777	0.774	0.624	9.79067e-25	CCR4/Helios+
ADAM10	5.24498e-29	0.727099	0.525	0.28	1.76724e-24	CCR4/Helios+
VPS13C	1.05264e-28	0.791367	0.604	0.377	3.54677e-24	CCR4/Helios+
MT-CO2	1.3593e-28	0.361693	1	1	4.58001e-24	CCR4/Helios+
MT-ATP8	1.5191e-28	0.440556	0.992	0.993	5.11844e-24	CCR4/Helios+
GLG1	3.8392e-28	0.656997	0.619	0.392	1.29358e-23	CCR4/Helios+
MT-CO3	5.95735e-28	0.393864	0.996	0.995	2.00727e-23	CCR4/Helios+
STK4	9.24419e-28	0.554752	0.86	0.798	3.11474e-23	CCR4/Helios+
RNF149	1.32728e-27	0.717018	0.736	0.583	4.47214e-23	CCR4/Helios+
IL10RA	5.41078e-27	0.553209	0.917	0.882	1.82311e-22	CCR4/Helios+
ITGB1	9.55806e-27	0.74084	0.815	0.72	3.22049e-22	CCR4/Helios+
MYH9	1.28476e-26	0.545163	0.879	0.8	4.32886e-22	CCR4/Helios+
SAMHD1	1.57082e-26	0.531358	0.86	0.763	5.29271e-22	CCR4/Helios+
DOCK10	1.93099e-26	0.742706	0.54	0.318	6.50628e-22	CCR4/Helios+
ITK	2.30184e-26	0.679001	0.694	0.53	7.75581e-22	CCR4/Helios+
TMBIM6	4.08808e-26	0.499918	0.853	0.741	1.37744e-21	CCR4/Helios+
MT-CYB	5.34916e-26	0.380842	0.996	0.996	1.80235e-21	CCR4/Helios+
ANKRD44	6.98272e-26	0.646793	0.63	0.429	2.35276e-21	CCR4/Helios+
ATP2B4	3.71033e-25	0.70311	0.638	0.451	1.25016e-20	CCR4/Helios+
RSRP1	4.18339e-25	0.706942	0.713	0.589	1.40955e-20	CCR4/Helios+
IQGAP1	4.52222e-25	0.753882	0.675	0.546	1.52372e-20	CCR4/Helios+
CDKN1B	4.65415e-25	0.666463	0.743	0.621	1.56817e-20	CCR4/Helios+
ATRX	5.61799e-25	0.640623	0.687	0.523	1.89292e-20	CCR4/Helios+
RORA	1.14264e-24	0.726299	0.672	0.521	3.85e-20	CCR4/Helios+
HNRNPA2B1	1.17773e-24	0.476107	0.909	0.909	3.96824e-20	CCR4/Helios+
PRRC2C	1.64713e-24	0.65443	0.743	0.645	5.54985e-20	CCR4/Helios+
CD28	1.85391e-24	0.698902	0.623	0.443	6.24657e-20	CCR4/Helios+
TXNIP	2.37203e-24	0.74031	0.898	0.821	7.9923e-20	CCR4/Helios+
LNPEP	3.65992e-24	0.713054	0.581	0.375	1.23317e-19	CCR4/Helios+
ARL6IP5	8.10288e-24	0.531236	0.853	0.799	2.73018e-19	CCR4/Helios+
CLTC	1.64165e-23	0.59765	0.453	0.229	5.53136e-19	CCR4/Helios+
USP15	2.60443e-23	0.624394	0.796	0.718	8.77537e-19	CCR4/Helios+
TRIP12	3.86419e-23	0.639174	0.411	0.198	1.302e-18	CCR4/Helios+
PBXIP1	1.60708e-22	0.595922	0.789	0.713	5.4149e-18	CCR4/Helios+
RBM39	4.09102e-22	0.506581	0.781	0.674	1.37843e-17	CCR4/Helios+
MBNL1	4.60266e-22	0.593406	0.774	0.723	1.55082e-17	CCR4/Helios+
GBP5	7.79207e-22	0.673735	0.747	0.629	2.62546e-17	CCR4/Helios+
HIST1H1D	9.32226e-22	0.859396	0.4	0.197	3.14104e-17	CCR4/Helios+
SMARCA5	1.10797e-21	0.620274	0.502	0.29	3.73318e-17	CCR4/Helios+
PRPF8	1.36997e-21	0.668806	0.536	0.343	4.61598e-17	CCR4/Helios+
PIK3IP1	1.96937e-21	0.726702	0.615	0.456	6.63559e-17	CCR4/Helios+
CELF2	2.39346e-21	0.617622	0.672	0.528	8.06453e-17	CCR4/Helios+
ARHGEF6	2.77011e-21	0.62654	0.494	0.297	9.3336e-17	CCR4/Helios+
IL2RA	4.0225e-21	0.815384	0.664	0.493	1.35534e-16	CCR4/Helios+
MT-ND5	4.52341e-21	0.482873	0.977	0.953	1.52412e-16	CCR4/Helios+
ITM2B	4.55186e-21	0.485615	0.917	0.891	1.5337e-16	CCR4/Helios+
LINC00657	5.03986e-21	0.61743	0.562	0.363	1.69813e-16	CCR4/Helios+
DDX6	1.16003e-20	0.595898	0.619	0.45	3.90862e-16	CCR4/Helios+
EIF3A	1.84219e-20	0.56	0.702	0.602	6.20708e-16	CCR4/Helios+
TTN	2.29352e-20	0.982534	0.525	0.337	7.72779e-16	CCR4/Helios+
EML4	5.37247e-20	0.594035	0.709	0.605	1.8102e-15	CCR4/Helios+
NIPBL	5.37398e-20	0.663178	0.536	0.36	1.81071e-15	CCR4/Helios+
SLC38A1	7.44839e-20	0.712029	0.63	0.511	2.50966e-15	CCR4/Helios+
NCOR1	7.56917e-20	0.574254	0.694	0.586	2.55036e-15	CCR4/Helios+
XPO1	8.9938e-20	0.649382	0.411	0.218	3.03037e-15	CCR4/Helios+
DOCK8	1.46488e-19	0.584978	0.592	0.431	4.93575e-15	CCR4/Helios+
CDC42	2.15756e-19	0.472812	0.8	0.754	7.26969e-15	CCR4/Helios+
IKZF3	3.66359e-19	0.631987	0.645	0.501	1.23441e-14	CCR4/Helios+
IKZF2	3.71494e-19	0.740496	0.555	0.388	1.25171e-14	CCR4/Helios+
CHD1	3.95447e-19	0.563506	0.498	0.304	1.33242e-14	CCR4/Helios+
ARID5B	4.224e-19	0.589849	0.717	0.61	1.42323e-14	CCR4/Helios+
ANKRD12	6.94358e-19	0.540062	0.796	0.738	2.33957e-14	CCR4/Helios+
ARGLU1	9.29014e-19	0.568661	0.717	0.629	3.13022e-14	CCR4/Helios+
B4GALT1	1.3706e-18	0.590887	0.411	0.224	4.61809e-14	CCR4/Helios+
HUWE1	1.60886e-18	0.581056	0.404	0.215	5.42088e-14	CCR4/Helios+
CTLA4	1.61921e-18	0.592257	0.717	0.634	5.45578e-14	CCR4/Helios+
TNFRSF1B	1.62602e-18	0.610091	0.751	0.675	5.47871e-14	CCR4/Helios+
SETX	2.74494e-18	0.720958	0.438	0.263	9.2488e-14	CCR4/Helios+
FTX	2.78377e-18	0.470419	0.196	0.059	9.37963e-14	CCR4/Helios+
SYNRG	2.80835e-18	0.557559	0.517	0.33	9.46246e-14	CCR4/Helios+
N4BP2L2	2.89352e-18	0.530118	0.743	0.661	9.74942e-14	CCR4/Helios+
IL6R	3.31105e-18	0.629307	0.453	0.267	1.11562e-13	CCR4/Helios+
EIF4G2	3.5941e-18	0.492058	0.766	0.722	1.211e-13	CCR4/Helios+
FAM65B	3.64432e-18	0.761583	0.536	0.371	1.22792e-13	CCR4/Helios+
AKAP13	4.53223e-18	0.542389	0.645	0.521	1.52709e-13	CCR4/Helios+
XRN1	4.56144e-18	0.626683	0.464	0.275	1.53693e-13	CCR4/Helios+
ASH1L	5.23643e-18	0.569003	0.498	0.323	1.76436e-13	CCR4/Helios+
KMT2E	5.67133e-18	0.424049	0.758	0.696	1.9109e-13	CCR4/Helios+
OGT	6.89436e-18	0.632188	0.562	0.404	2.32299e-13	CCR4/Helios+
SPTBN1	1.17436e-17	0.611171	0.374	0.193	3.95688e-13	CCR4/Helios+
PTBP3	1.60396e-17	0.590938	0.54	0.378	5.40439e-13	CCR4/Helios+
FLNA	2.5203e-17	0.539399	0.815	0.735	8.49189e-13	CCR4/Helios+
CASP8	2.88043e-17	0.565688	0.619	0.491	9.70531e-13	CCR4/Helios+
CD4	3.31529e-17	0.552976	0.536	0.367	1.11705e-12	CCR4/Helios+
TGOLN2	3.54201e-17	0.56626	0.513	0.355	1.19344e-12	CCR4/Helios+
EPB41	4.41236e-17	0.590105	0.664	0.557	1.4867e-12	CCR4/Helios+
RUNX1	4.87622e-17	0.541566	0.332	0.16	1.64299e-12	CCR4/Helios+
PRKCH	1.04029e-16	0.501189	0.66	0.552	3.50516e-12	CCR4/Helios+
SYNE1	1.25025e-16	0.607998	0.438	0.267	4.21259e-12	CCR4/Helios+
UTRN	2.25754e-16	0.640498	0.457	0.293	7.60657e-12	CCR4/Helios+
PCSK7	2.3616e-16	0.548945	0.562	0.409	7.95716e-12	CCR4/Helios+
PAK2	2.36204e-16	0.481997	0.698	0.626	7.95865e-12	CCR4/Helios+
PHF3	2.99244e-16	0.584562	0.517	0.357	1.00827e-11	CCR4/Helios+
MT-ND1	3.38081e-16	0.313474	0.989	0.993	1.13913e-11	CCR4/Helios+
ATM	3.39768e-16	0.586999	0.449	0.272	1.14481e-11	CCR4/Helios+
ZAP70	3.76371e-16	0.556432	0.615	0.498	1.26815e-11	CCR4/Helios+
PDIA3	3.77105e-16	0.584126	0.623	0.512	1.27062e-11	CCR4/Helios+
MYCBP2	3.97603e-16	0.606946	0.558	0.4	1.33968e-11	CCR4/Helios+
ELF1	4.05049e-16	0.521161	0.63	0.526	1.36477e-11	CCR4/Helios+
CD46	5.33201e-16	0.539095	0.472	0.305	1.79657e-11	CCR4/Helios+
PHTF2	5.33807e-16	0.585315	0.513	0.363	1.79861e-11	CCR4/Helios+
ATF7IP	7.60515e-16	0.52994	0.487	0.314	2.56248e-11	CCR4/Helios+
APBB1IP	8.08878e-16	0.522337	0.664	0.558	2.72543e-11	CCR4/Helios+
EMB	8.73901e-16	0.493601	0.687	0.599	2.94452e-11	CCR4/Helios+
KMT2A	9.42764e-16	0.616588	0.438	0.27	3.17655e-11	CCR4/Helios+
STK38	1.03902e-15	0.615613	0.555	0.414	3.50086e-11	CCR4/Helios+
HIST1H1E	1.04819e-15	0.520047	0.487	0.296	3.53179e-11	CCR4/Helios+
NLRP1	1.57116e-15	0.624722	0.453	0.29	5.29387e-11	CCR4/Helios+
LBR	1.72458e-15	0.551769	0.532	0.392	5.81079e-11	CCR4/Helios+
CANX	1.80256e-15	0.579921	0.513	0.366	6.07353e-11	CCR4/Helios+
PRDM1	2.01198e-15	0.650369	0.555	0.411	6.77917e-11	CCR4/Helios+
TAPBP	2.12524e-15	0.461862	0.706	0.651	7.16079e-11	CCR4/Helios+
STX16	2.53183e-15	0.532144	0.355	0.19	8.53076e-11	CCR4/Helios+
ETS1	2.53853e-15	0.538448	0.691	0.605	8.55333e-11	CCR4/Helios+
SRSF11	2.74944e-15	0.498968	0.668	0.561	9.26396e-11	CCR4/Helios+
TMPO	2.84187e-15	0.599863	0.457	0.297	9.57541e-11	CCR4/Helios+
MT-ND4	2.94703e-15	0.382912	0.951	0.94	9.92972e-11	CCR4/Helios+
CD47	4.32348e-15	0.57195	0.702	0.63	1.45675e-10	CCR4/Helios+
LRBA	4.96665e-15	0.545173	0.438	0.271	1.67346e-10	CCR4/Helios+
SON	5.37976e-15	0.444137	0.725	0.662	1.81266e-10	CCR4/Helios+
UBC	5.88599e-15	0.327108	0.94	0.916	1.98323e-10	CCR4/Helios+
TMEM2	6.01476e-15	0.539634	0.408	0.238	2.02661e-10	CCR4/Helios+
BCL11B	7.89464e-15	0.619692	0.464	0.307	2.66002e-10	CCR4/Helios+
LONP2	1.04201e-14	0.529691	0.377	0.214	3.51093e-10	CCR4/Helios+
SELPLG	1.11545e-14	0.456822	0.777	0.722	3.75841e-10	CCR4/Helios+
CD164	1.32397e-14	0.439163	0.664	0.571	4.461e-10	CCR4/Helios+
PARP15	1.77131e-14	0.563448	0.358	0.197	5.96825e-10	CCR4/Helios+
KIAA0922	2.0734e-14	0.541876	0.343	0.187	6.98611e-10	CCR4/Helios+
PHC3	2.20909e-14	0.554532	0.423	0.258	7.44329e-10	CCR4/Helios+
P2RY8	2.31422e-14	0.632238	0.517	0.392	7.79754e-10	CCR4/Helios+
SMG1	2.39576e-14	0.530111	0.528	0.377	8.07229e-10	CCR4/Helios+
CD3G	2.54219e-14	0.43477	0.785	0.739	8.56565e-10	CCR4/Helios+
SENP6	3.56915e-14	0.527402	0.426	0.271	1.20259e-09	CCR4/Helios+
KAT6A	3.82362e-14	0.535641	0.415	0.253	1.28833e-09	CCR4/Helios+
PPP1R12A	4.4671e-14	0.509673	0.6	0.504	1.50515e-09	CCR4/Helios+
STK10	5.10099e-14	0.53428	0.558	0.434	1.71873e-09	CCR4/Helios+
TNFAIP3	5.52369e-14	0.655844	0.562	0.438	1.86115e-09	CCR4/Helios+
IL1R1	6.33018e-14	0.360148	0.147	0.044	2.13289e-09	CCR4/Helios+
PAFAH1B1	7.20107e-14	0.514539	0.498	0.359	2.42633e-09	CCR4/Helios+
SGMS1	7.85197e-14	0.491737	0.419	0.256	2.64564e-09	CCR4/Helios+
HNRNPU	9.38101e-14	0.526568	0.6	0.507	3.16084e-09	CCR4/Helios+
RAD21	9.41122e-14	0.495631	0.638	0.562	3.17102e-09	CCR4/Helios+
KIF2A	1.19527e-13	0.504139	0.619	0.513	4.02736e-09	CCR4/Helios+
CAMK4	1.35899e-13	0.474568	0.679	0.601	4.57899e-09	CCR4/Helios+
STAT3	2.3499e-13	0.486438	0.589	0.482	7.91777e-09	CCR4/Helios+
ZNF148	2.68363e-13	0.507682	0.381	0.229	9.04223e-09	CCR4/Helios+
AIM1	2.79276e-13	0.540487	0.445	0.288	9.40991e-09	CCR4/Helios+
CCPG1	3.42682e-13	0.506858	0.294	0.149	1.15463e-08	CCR4/Helios+
SF1	3.76215e-13	0.455934	0.785	0.767	1.26762e-08	CCR4/Helios+
ATP8B2	3.91909e-13	0.5533	0.347	0.197	1.3205e-08	CCR4/Helios+
RLF	3.93709e-13	0.470609	0.291	0.144	1.32656e-08	CCR4/Helios+
RANBP2	4.98101e-13	0.505593	0.392	0.246	1.6783e-08	CCR4/Helios+
RBL2	5.02599e-13	0.541042	0.63	0.532	1.69346e-08	CCR4/Helios+
RNF125	5.74747e-13	0.535723	0.464	0.32	1.93655e-08	CCR4/Helios+
JMJD1C	5.8528e-13	0.502511	0.426	0.273	1.97204e-08	CCR4/Helios+
MTRNR2L12	6.02606e-13	0.545555	0.962	0.948	2.03042e-08	CCR4/Helios+
UBR2	8.1335e-13	0.485388	0.358	0.209	2.7405e-08	CCR4/Helios+
CDC14A	8.15589e-13	0.52063	0.366	0.216	2.74805e-08	CCR4/Helios+
HLA-DRB1	9.41065e-13	0.700263	0.762	0.713	3.17083e-08	CCR4/Helios+
NCOA3	9.43166e-13	0.465764	0.426	0.276	3.1779e-08	CCR4/Helios+
CYLD	1.23771e-12	0.504658	0.585	0.499	4.17034e-08	CCR4/Helios+
PDCD6IP	1.28581e-12	0.511808	0.449	0.329	4.33241e-08	CCR4/Helios+
IFNAR2	1.30799e-12	0.502989	0.547	0.444	4.40713e-08	CCR4/Helios+
GPRIN3	1.36783e-12	0.559108	0.46	0.323	4.60876e-08	CCR4/Helios+
CD44	1.50737e-12	0.325098	0.891	0.883	5.07894e-08	CCR4/Helios+
TAX1BP1	1.50769e-12	0.439793	0.638	0.562	5.08002e-08	CCR4/Helios+
HS3ST3B1	1.81714e-12	0.488228	0.332	0.184	6.12268e-08	CCR4/Helios+
IL2RB	1.94975e-12	0.485576	0.6	0.497	6.5695e-08	CCR4/Helios+
RAB3GAP1	2.32978e-12	0.452714	0.298	0.155	7.84997e-08	CCR4/Helios+
CD53	2.80895e-12	0.413227	0.683	0.636	9.46447e-08	CCR4/Helios+
ARHGAP4	2.87603e-12	0.446617	0.589	0.488	9.69051e-08	CCR4/Helios+
FAM129A	2.95719e-12	0.508683	0.592	0.495	9.96397e-08	CCR4/Helios+
ZBTB38	3.24254e-12	0.565706	0.513	0.404	1.09254e-07	CCR4/Helios+
ACAP2	4.13498e-12	0.437013	0.581	0.477	1.39324e-07	CCR4/Helios+
KIAA1109	4.21875e-12	0.574596	0.343	0.196	1.42147e-07	CCR4/Helios+
USP34	5.65558e-12	0.566016	0.389	0.249	1.90559e-07	CCR4/Helios+
ETNK1	6.78058e-12	0.518449	0.358	0.22	2.28465e-07	CCR4/Helios+
SMC5	7.03136e-12	0.486144	0.385	0.239	2.36915e-07	CCR4/Helios+
BCL2	7.36682e-12	0.527169	0.404	0.263	2.48218e-07	CCR4/Helios+
RNF111	8.23721e-12	0.438127	0.272	0.137	2.77545e-07	CCR4/Helios+
HLA-DRB5	8.58706e-12	0.583146	0.751	0.673	2.89332e-07	CCR4/Helios+
PRKDC	9.22358e-12	0.543333	0.411	0.271	3.10779e-07	CCR4/Helios+
CCND2	9.53952e-12	0.580416	0.479	0.365	3.21425e-07	CCR4/Helios+
ZZEF1	1.01079e-11	0.422433	0.26	0.127	3.40576e-07	CCR4/Helios+
MAF	1.4396e-11	0.508754	0.37	0.231	4.8506e-07	CCR4/Helios+
ITGAL	1.44046e-11	0.446211	0.423	0.28	4.85349e-07	CCR4/Helios+
TPR	1.96916e-11	0.505762	0.645	0.59	6.63489e-07	CCR4/Helios+
TNRC6B	2.25463e-11	0.492652	0.46	0.338	7.59675e-07	CCR4/Helios+
NSD1	2.37356e-11	0.490304	0.385	0.252	7.99747e-07	CCR4/Helios+
CD84	2.45625e-11	0.480344	0.309	0.172	8.27609e-07	CCR4/Helios+
ZC3HAV1	2.68323e-11	0.507225	0.574	0.488	9.04087e-07	CCR4/Helios+
TRAF3IP3	2.7596e-11	0.41475	0.796	0.782	9.29818e-07	CCR4/Helios+
TAP1	2.86391e-11	0.361187	0.675	0.61	9.64966e-07	CCR4/Helios+
HECTD1	2.88563e-11	0.491682	0.434	0.306	9.72283e-07	CCR4/Helios+
PJA2	2.98143e-11	0.510185	0.374	0.239	1.00456e-06	CCR4/Helios+
RASA1	3.2185e-11	0.374067	0.242	0.114	1.08444e-06	CCR4/Helios+
G3BP2	3.38672e-11	0.46896	0.551	0.452	1.14112e-06	CCR4/Helios+
LINC00861	3.40269e-11	0.492071	0.574	0.479	1.1465e-06	CCR4/Helios+
G3BP1	3.79364e-11	0.495433	0.498	0.379	1.27823e-06	CCR4/Helios+
ROCK1	3.95345e-11	0.494662	0.551	0.476	1.33207e-06	CCR4/Helios+
JAK3	4.04282e-11	0.508256	0.509	0.414	1.36219e-06	CCR4/Helios+
CNST	4.09131e-11	0.499819	0.445	0.32	1.37853e-06	CCR4/Helios+
SRGN	4.14711e-11	0.438095	0.842	0.861	1.39733e-06	CCR4/Helios+
FCMR	4.29083e-11	0.412156	0.728	0.674	1.44575e-06	CCR4/Helios+
ZDHHC5	4.46821e-11	0.343934	0.196	0.082	1.50552e-06	CCR4/Helios+
UBR5	4.52946e-11	0.42488	0.294	0.16	1.52616e-06	CCR4/Helios+
ARHGEF1	4.65934e-11	0.451551	0.702	0.659	1.56992e-06	CCR4/Helios+
MT-ND3	5.49979e-11	0.348232	0.989	0.994	1.8531e-06	CCR4/Helios+
ERC1	5.55638e-11	0.379842	0.196	0.083	1.87217e-06	CCR4/Helios+
TRPM7	5.67684e-11	0.466604	0.306	0.169	1.91275e-06	CCR4/Helios+
KDM5A	5.70139e-11	0.50955	0.404	0.28	1.92103e-06	CCR4/Helios+
ZMYM2	5.78597e-11	0.485706	0.362	0.229	1.94952e-06	CCR4/Helios+
SPN	5.93261e-11	0.560307	0.464	0.34	1.99893e-06	CCR4/Helios+
CFLAR	6.76248e-11	0.439134	0.585	0.494	2.27855e-06	CCR4/Helios+
DYNC1H1	7.13953e-11	0.51127	0.472	0.368	2.40559e-06	CCR4/Helios+
PSAP	7.97993e-11	0.468376	0.562	0.469	2.68876e-06	CCR4/Helios+
TMF1	7.99694e-11	0.505539	0.411	0.285	2.69449e-06	CCR4/Helios+
KDM6A	8.48301e-11	0.435951	0.302	0.171	2.85826e-06	CCR4/Helios+
MGEA5	9.35098e-11	0.545933	0.415	0.293	3.15072e-06	CCR4/Helios+
LAMP2	9.60094e-11	0.452396	0.245	0.124	3.23494e-06	CCR4/Helios+
PCM1	9.85006e-11	0.467292	0.472	0.358	3.31888e-06	CCR4/Helios+
PCNX	1.11429e-10	0.499486	0.313	0.183	3.7545e-06	CCR4/Helios+
CCDC141	1.11658e-10	0.507387	0.291	0.16	3.7622e-06	CCR4/Helios+
CD58	1.16007e-10	0.487352	0.457	0.34	3.90875e-06	CCR4/Helios+
KIAA0430	1.20209e-10	0.515521	0.298	0.169	4.05033e-06	CCR4/Helios+
PARP4	1.26221e-10	0.459974	0.321	0.192	4.25288e-06	CCR4/Helios+
HAUS6	1.29191e-10	0.39626	0.17	0.067	4.35295e-06	CCR4/Helios+
TM9SF2	1.2956e-10	0.471727	0.498	0.397	4.36539e-06	CCR4/Helios+
TLK1	1.31636e-10	0.559331	0.483	0.382	4.43533e-06	CCR4/Helios+
IQGAP2	1.39656e-10	0.547011	0.46	0.347	4.70557e-06	CCR4/Helios+
SRPRA	1.42908e-10	0.52776	0.438	0.326	4.81513e-06	CCR4/Helios+
TBC1D5	1.43071e-10	0.417846	0.298	0.169	4.82062e-06	CCR4/Helios+
STAM	1.48578e-10	0.525142	0.521	0.414	5.00618e-06	CCR4/Helios+
SACM1L	1.69567e-10	0.365023	0.264	0.137	5.7134e-06	CCR4/Helios+
CCR6	1.74939e-10	0.556057	0.351	0.213	5.89441e-06	CCR4/Helios+
DUSP16	1.85019e-10	0.462867	0.347	0.216	6.23403e-06	CCR4/Helios+
IGF2R	2.14396e-10	0.387044	0.185	0.077	7.22386e-06	CCR4/Helios+
UGGT1	2.22774e-10	0.335614	0.177	0.073	7.50614e-06	CCR4/Helios+
ACTR3	2.25707e-10	0.41514	0.725	0.732	7.60499e-06	CCR4/Helios+
HELB	2.35449e-10	0.410441	0.374	0.239	7.93323e-06	CCR4/Helios+
HSPA5	2.382e-10	0.576261	0.408	0.282	8.02593e-06	CCR4/Helios+
RBM25	2.51857e-10	0.448185	0.547	0.463	8.48606e-06	CCR4/Helios+
CCNL1	2.54704e-10	0.420195	0.574	0.514	8.58198e-06	CCR4/Helios+
FAM160B1	2.77122e-10	0.459031	0.381	0.252	9.33736e-06	CCR4/Helios+
HSP90B1	3.15655e-10	0.480944	0.555	0.453	1.06357e-05	CCR4/Helios+
TMEM59	3.20695e-10	0.367252	0.675	0.649	1.08055e-05	CCR4/Helios+
BCLAF1	3.22104e-10	0.470548	0.513	0.408	1.0853e-05	CCR4/Helios+
EZR	3.24719e-10	0.344215	0.823	0.817	1.09411e-05	CCR4/Helios+
ZNF207	3.26038e-10	0.46317	0.521	0.422	1.09855e-05	CCR4/Helios+
BACH1	3.34404e-10	0.478449	0.336	0.205	1.12674e-05	CCR4/Helios+
ACSL4	3.61203e-10	0.417739	0.223	0.107	1.21704e-05	CCR4/Helios+
DDX3X	3.66523e-10	0.505283	0.449	0.331	1.23496e-05	CCR4/Helios+
CD247	3.6682e-10	0.379135	0.736	0.708	1.23596e-05	CCR4/Helios+
CD74	3.78231e-10	0.523652	0.917	0.933	1.27441e-05	CCR4/Helios+
UHMK1	4.18669e-10	0.474202	0.457	0.349	1.41066e-05	CCR4/Helios+
HNRNPK	4.41211e-10	0.33605	0.785	0.784	1.48661e-05	CCR4/Helios+
RAB11FIP1	5.13146e-10	0.612596	0.419	0.305	1.72899e-05	CCR4/Helios+
TRANK1	5.69777e-10	0.451173	0.313	0.187	1.91981e-05	CCR4/Helios+
CTDSPL2	5.8945e-10	0.377456	0.234	0.117	1.98609e-05	CCR4/Helios+
TMED5	6.41196e-10	0.459397	0.445	0.326	2.16045e-05	CCR4/Helios+
NSF	6.42485e-10	0.460029	0.291	0.171	2.16479e-05	CCR4/Helios+
MYO5A	6.46356e-10	0.537432	0.272	0.151	2.17783e-05	CCR4/Helios+
DPYD	6.48696e-10	0.550633	0.419	0.315	2.18572e-05	CCR4/Helios+
ANTXR2	6.5991e-10	0.588496	0.449	0.354	2.2235e-05	CCR4/Helios+
TCAF2	6.61974e-10	0.44686	0.309	0.186	2.23046e-05	CCR4/Helios+
DIAPH1	6.64983e-10	0.520658	0.468	0.365	2.24059e-05	CCR4/Helios+
UBA6	7.25111e-10	0.376005	0.226	0.112	2.44319e-05	CCR4/Helios+
SDHA	7.36087e-10	0.406315	0.442	0.33	2.48017e-05	CCR4/Helios+
VPS13B	7.74928e-10	0.457471	0.253	0.134	2.61104e-05	CCR4/Helios+
SLC16A1	7.78354e-10	0.389946	0.208	0.097	2.62259e-05	CCR4/Helios+
NPTN	7.90211e-10	0.386945	0.264	0.143	2.66254e-05	CCR4/Helios+
EVL	8.34206e-10	0.336108	0.894	0.898	2.81077e-05	CCR4/Helios+
TPP1	8.8894e-10	0.426523	0.457	0.353	2.9952e-05	CCR4/Helios+
TP53INP1	9.34941e-10	0.426161	0.219	0.108	3.15019e-05	CCR4/Helios+
CYP20A1	9.86705e-10	0.465007	0.355	0.23	3.3246e-05	CCR4/Helios+
LAT	1.07197e-09	0.373313	0.792	0.783	3.6119e-05	CCR4/Helios+
ERBB2IP	1.10901e-09	0.459488	0.336	0.211	3.73671e-05	CCR4/Helios+
PPP1R15B	1.11701e-09	0.37009	0.204	0.094	3.76366e-05	CCR4/Helios+
TMEM30A	1.13058e-09	0.453961	0.355	0.232	3.80936e-05	CCR4/Helios+
WDR44	1.17473e-09	0.345188	0.17	0.071	3.95813e-05	CCR4/Helios+
ZNF217	1.21942e-09	0.42882	0.272	0.151	4.10873e-05	CCR4/Helios+
SYNCRIP	1.22991e-09	0.429469	0.34	0.22	4.14407e-05	CCR4/Helios+
TRRAP	1.27316e-09	0.379037	0.204	0.096	4.28978e-05	CCR4/Helios+
PDE4B	1.48444e-09	0.495366	0.479	0.378	5.00166e-05	CCR4/Helios+
CD96	1.77506e-09	0.567837	0.434	0.323	5.98089e-05	CCR4/Helios+
SPCS3	1.79741e-09	0.479288	0.434	0.338	6.0562e-05	CCR4/Helios+
PDE3B	1.88221e-09	0.497939	0.453	0.339	6.34192e-05	CCR4/Helios+
COL4A3BP	1.88349e-09	0.450707	0.298	0.178	6.34623e-05	CCR4/Helios+
ARCN1	1.89625e-09	0.409257	0.287	0.164	6.38922e-05	CCR4/Helios+
SCAF11	1.97445e-09	0.47101	0.513	0.426	6.65272e-05	CCR4/Helios+
EP400	2.02382e-09	0.415272	0.283	0.163	6.81907e-05	CCR4/Helios+
KIAA1033	2.0695e-09	0.472445	0.245	0.132	6.97298e-05	CCR4/Helios+
FUT8	2.09214e-09	0.45535	0.257	0.14	7.04927e-05	CCR4/Helios+
MORC3	2.292e-09	0.481987	0.419	0.304	7.72268e-05	CCR4/Helios+
SLC30A6	2.32201e-09	0.358306	0.215	0.104	7.82379e-05	CCR4/Helios+
MIER1	2.62251e-09	0.37671	0.408	0.289	8.83627e-05	CCR4/Helios+
BAZ2A	2.91283e-09	0.403862	0.426	0.311	9.81449e-05	CCR4/Helios+
NKTR	2.98537e-09	0.475492	0.521	0.433	0.000100589	CCR4/Helios+
VPS13A	3.09332e-09	0.461855	0.245	0.132	0.000104226	CCR4/Helios+
ARID4A	3.14058e-09	0.454808	0.355	0.236	0.000105819	CCR4/Helios+
RASA2	3.23617e-09	0.497212	0.43	0.318	0.00010904	CCR4/Helios+
DDHD1	3.31871e-09	0.460574	0.366	0.246	0.000111821	CCR4/Helios+
CBLB	3.40053e-09	0.504688	0.404	0.291	0.000114577	CCR4/Helios+
PTPN11	3.59202e-09	0.467209	0.264	0.15	0.00012103	CCR4/Helios+
ST8SIA4	4.08848e-09	0.454571	0.294	0.176	0.000137757	CCR4/Helios+
MED23	4.40692e-09	0.348259	0.208	0.1	0.000148487	CCR4/Helios+
SNRK	4.54111e-09	0.415289	0.332	0.213	0.000153008	CCR4/Helios+
FAM46C	4.7478e-09	0.461218	0.445	0.339	0.000159973	CCR4/Helios+
RAB8B	4.85708e-09	0.448341	0.343	0.227	0.000163655	CCR4/Helios+
WNK1	5.02954e-09	0.54738	0.449	0.341	0.000169465	CCR4/Helios+
RIF1	5.08985e-09	0.485703	0.257	0.143	0.000171497	CCR4/Helios+
PNN	5.09526e-09	0.47162	0.438	0.339	0.00017168	CCR4/Helios+
CREB1	5.22965e-09	0.453712	0.343	0.223	0.000176208	CCR4/Helios+
VCP	5.46797e-09	0.428485	0.536	0.465	0.000184238	CCR4/Helios+
ANKRD11	5.50764e-09	0.493122	0.374	0.263	0.000185575	CCR4/Helios+
ASB3	5.52913e-09	0.308818	0.155	0.064	0.000186298	CCR4/Helios+
OSBPL8	5.69846e-09	0.492603	0.525	0.454	0.000192004	CCR4/Helios+
DOCK11	6.21431e-09	0.424544	0.294	0.176	0.000209385	CCR4/Helios+
GPCPD1	6.40068e-09	0.46182	0.294	0.179	0.000215665	CCR4/Helios+
MATR3.1	6.62365e-09	0.395435	0.268	0.154	0.000223177	CCR4/Helios+
NLRC3	7.19168e-09	0.44103	0.392	0.278	0.000242317	CCR4/Helios+
DOCK2	7.75347e-09	0.443337	0.351	0.233	0.000261245	CCR4/Helios+
NPEPPS	8.07979e-09	0.434264	0.362	0.242	0.00027224	CCR4/Helios+
SEL1L	8.18809e-09	0.396074	0.26	0.147	0.000275889	CCR4/Helios+
WSB1	8.22051e-09	0.414625	0.547	0.486	0.000276982	CCR4/Helios+
TCP11L2	8.55044e-09	0.425363	0.257	0.145	0.000288098	CCR4/Helios+
SPTLC2	8.58068e-09	0.377183	0.204	0.101	0.000289117	CCR4/Helios+
MT-ND6	8.97727e-09	0.323833	0.808	0.737	0.00030248	CCR4/Helios+
TAF15	9.52246e-09	0.428033	0.449	0.348	0.00032085	CCR4/Helios+
CEP192	9.66787e-09	0.349329	0.181	0.084	0.000325749	CCR4/Helios+
TMX4	9.83831e-09	0.382145	0.543	0.464	0.000331492	CCR4/Helios+
AAK1	1.03459e-08	0.477574	0.464	0.371	0.000348595	CCR4/Helios+
CNTRL	1.08469e-08	0.514446	0.4	0.294	0.000365475	CCR4/Helios+
TRIP11	1.11087e-08	0.3896	0.17	0.076	0.000374297	CCR4/Helios+
RNF19A	1.13322e-08	0.454165	0.419	0.312	0.000381828	CCR4/Helios+
GPR15	1.18313e-08	0.437747	0.147	0.06	0.000398644	CCR4/Helios+
SLFN12L	1.31545e-08	0.481742	0.302	0.189	0.000443229	CCR4/Helios+
TMED10	1.31964e-08	0.385987	0.506	0.432	0.00044464	CCR4/Helios+
ARHGAP15	1.35716e-08	0.399506	0.574	0.508	0.000457282	CCR4/Helios+
VPS8	1.38989e-08	0.312465	0.196	0.095	0.000468309	CCR4/Helios+
PELI1	1.39925e-08	0.472674	0.404	0.306	0.000471465	CCR4/Helios+
TIPARP	1.40724e-08	0.355841	0.226	0.119	0.000474156	CCR4/Helios+
MYO1F	1.41242e-08	0.473659	0.464	0.382	0.000475901	CCR4/Helios+
ATP2B1	1.5204e-08	0.475827	0.54	0.463	0.000512283	CCR4/Helios+
LMNB1	1.59996e-08	0.360393	0.249	0.138	0.000539091	CCR4/Helios+
CD2	1.85229e-08	0.34991	0.808	0.803	0.000624111	CCR4/Helios+
AKAP9	1.90624e-08	0.502488	0.453	0.347	0.000642288	CCR4/Helios+
EXOC2	1.98926e-08	0.376277	0.242	0.134	0.000670262	CCR4/Helios+
CNOT1	2.03735e-08	0.362165	0.343	0.223	0.000686465	CCR4/Helios+
UBXN4	2.06589e-08	0.372826	0.574	0.524	0.000696082	CCR4/Helios+
BMPR2	2.11699e-08	0.285436	0.136	0.054	0.000713298	CCR4/Helios+
FOXP1	2.27464e-08	0.518053	0.596	0.543	0.000766418	CCR4/Helios+
NFKBIZ	2.45414e-08	0.477135	0.392	0.281	0.000826898	CCR4/Helios+
HNRNPA3	2.55711e-08	0.345085	0.698	0.683	0.000861592	CCR4/Helios+
ZNF407	2.57629e-08	0.262409	0.117	0.043	0.000868056	CCR4/Helios+
TBC1D14	2.71682e-08	0.429861	0.302	0.195	0.000915405	CCR4/Helios+
AKAP11	2.73772e-08	0.540752	0.309	0.206	0.000922448	CCR4/Helios+
LEMD3	2.76077e-08	0.358769	0.185	0.09	0.000930214	CCR4/Helios+
ESYT1	2.84767e-08	0.458926	0.434	0.336	0.000959493	CCR4/Helios+
PIK3R1	2.87385e-08	0.574348	0.453	0.368	0.000968314	CCR4/Helios+
ZDHHC20	2.98216e-08	0.38581	0.257	0.145	0.00100481	CCR4/Helios+
ZCCHC6	3.11276e-08	0.445939	0.264	0.155	0.00104881	CCR4/Helios+
VCPIP1	3.28101e-08	0.407709	0.253	0.146	0.0011055	CCR4/Helios+
MSN	3.34483e-08	0.368195	0.6	0.543	0.00112701	CCR4/Helios+
TSPAN14	3.38296e-08	0.371517	0.46	0.365	0.00113985	CCR4/Helios+
USP47	3.451e-08	0.427322	0.287	0.182	0.00116278	CCR4/Helios+
FRYL	3.49806e-08	0.44384	0.347	0.241	0.00117864	CCR4/Helios+
ZC3H13	3.57036e-08	0.447251	0.374	0.263	0.001203	CCR4/Helios+
SLC39A7	3.59357e-08	0.319727	0.196	0.098	0.00121082	CCR4/Helios+
PIAS1	3.66547e-08	0.442664	0.445	0.361	0.00123504	CCR4/Helios+
PTPN22	3.71223e-08	0.454618	0.377	0.278	0.0012508	CCR4/Helios+
MSL2	3.71389e-08	0.324983	0.192	0.093	0.00125136	CCR4/Helios+
SERINC1	3.80437e-08	0.413758	0.434	0.349	0.00128184	CCR4/Helios+
CYTIP	3.86043e-08	0.364749	0.649	0.647	0.00130073	CCR4/Helios+
CEP350	4.01603e-08	0.562618	0.343	0.243	0.00135316	CCR4/Helios+
YWHAZ	4.02775e-08	0.217178	0.936	0.956	0.00135711	CCR4/Helios+
PUM1	4.10599e-08	0.450132	0.351	0.248	0.00138347	CCR4/Helios+
PYHIN1	4.14751e-08	0.453609	0.411	0.318	0.00139746	CCR4/Helios+
LMTK2	4.27273e-08	0.316245	0.155	0.069	0.00143965	CCR4/Helios+
RTKN2	4.52963e-08	0.718333	0.513	0.445	0.00152621	CCR4/Helios+
CHIC1	4.69717e-08	0.260941	0.113	0.041	0.00158266	CCR4/Helios+
CLCN3	4.83698e-08	0.399271	0.242	0.137	0.00162977	CCR4/Helios+
ARID4B	5.17058e-08	0.374996	0.604	0.552	0.00174217	CCR4/Helios+
POLR2A	5.32211e-08	0.454232	0.392	0.295	0.00179323	CCR4/Helios+
UBXN7	5.41747e-08	0.389604	0.223	0.122	0.00182536	CCR4/Helios+
INPP5D	5.44106e-08	0.404198	0.392	0.288	0.00183331	CCR4/Helios+
TNKS2	5.759e-08	0.348498	0.223	0.119	0.00194044	CCR4/Helios+
ZC3H11A	6.23552e-08	0.417359	0.328	0.222	0.002101	CCR4/Helios+
MSI2	6.48066e-08	0.373351	0.257	0.15	0.00218359	CCR4/Helios+
MON2	6.52591e-08	0.4202	0.302	0.194	0.00219884	CCR4/Helios+
FAM13B	6.89665e-08	0.416314	0.336	0.229	0.00232376	CCR4/Helios+
SLA	6.91488e-08	0.4273	0.408	0.312	0.0023299	CCR4/Helios+
USP48	6.9394e-08	0.420224	0.366	0.263	0.00233816	CCR4/Helios+
HK1	7.05233e-08	0.408606	0.355	0.251	0.00237621	CCR4/Helios+
FYB	7.12996e-08	0.33804	0.845	0.864	0.00240237	CCR4/Helios+
NUFIP2	7.16553e-08	0.380829	0.245	0.139	0.00241435	CCR4/Helios+
ADAM19	7.28817e-08	0.374763	0.2	0.102	0.00245567	CCR4/Helios+
BIRC3	7.32628e-08	0.438055	0.589	0.557	0.00246852	CCR4/Helios+
SMC3	7.3437e-08	0.477089	0.374	0.276	0.00247439	CCR4/Helios+
SCAMP2	7.85055e-08	0.383261	0.558	0.522	0.00264516	CCR4/Helios+
MAST4	7.87354e-08	0.399047	0.355	0.245	0.00265291	CCR4/Helios+
RIOK3	7.9439e-08	0.423402	0.396	0.3	0.00267662	CCR4/Helios+
SLC38A2	8.46623e-08	0.395629	0.313	0.203	0.00285261	CCR4/Helios+
XIAP	8.58774e-08	0.36128	0.223	0.122	0.00289355	CCR4/Helios+
ARMCX3	8.6126e-08	0.314001	0.189	0.095	0.00290193	CCR4/Helios+
C18orf25	8.69859e-08	0.289091	0.177	0.085	0.0029309	CCR4/Helios+
FBXL20	9.00297e-08	0.298893	0.192	0.096	0.00303346	CCR4/Helios+
BIRC6	9.90823e-08	0.472446	0.366	0.271	0.00333848	CCR4/Helios+
MARCH7	9.94592e-08	0.384185	0.374	0.276	0.00335118	CCR4/Helios+
USP33	1.00787e-07	0.369938	0.283	0.177	0.00339592	CCR4/Helios+
TULP4	1.03491e-07	0.371095	0.211	0.113	0.00348702	CCR4/Helios+
LCP2	1.06654e-07	0.294169	0.702	0.663	0.00359361	CCR4/Helios+
MT-ND2	1.13718e-07	0.257651	0.887	0.908	0.00383161	CCR4/Helios+
SLC6A6	1.18615e-07	0.343068	0.211	0.115	0.00399661	CCR4/Helios+
PAM	1.25599e-07	0.39297	0.264	0.161	0.00423194	CCR4/Helios+
XIST	1.25712e-07	0.485085	0.215	0.116	0.00423575	CCR4/Helios+
HCLS1	1.26166e-07	0.256334	0.781	0.808	0.00425102	CCR4/Helios+
ACIN1	1.29669e-07	0.427114	0.408	0.317	0.00436908	CCR4/Helios+
ACAP1	1.30176e-07	0.34906	0.732	0.738	0.00438617	CCR4/Helios+
LDLRAD4	1.32579e-07	0.409967	0.332	0.227	0.00446712	CCR4/Helios+
BPTF	1.3284e-07	0.500522	0.411	0.32	0.00447592	CCR4/Helios+
KDM5B	1.33508e-07	0.384987	0.257	0.154	0.00449842	CCR4/Helios+
NPC1	1.37018e-07	0.374752	0.196	0.102	0.00461668	CCR4/Helios+
WIPF1	1.37686e-07	0.359019	0.619	0.612	0.00463921	CCR4/Helios+
PPP1R10	1.42311e-07	0.409332	0.313	0.205	0.00479502	CCR4/Helios+
LUC7L2	1.44128e-07	0.375464	0.411	0.313	0.00485625	CCR4/Helios+
MICAL2	1.51245e-07	0.32547	0.211	0.112	0.00509606	CCR4/Helios+
CAPZA1	1.52235e-07	0.38862	0.562	0.529	0.00512939	CCR4/Helios+
YIPF4	1.76133e-07	0.397999	0.321	0.216	0.00593464	CCR4/Helios+
ATG7	1.79324e-07	0.246261	0.121	0.048	0.00604215	CCR4/Helios+
APAF1	1.80353e-07	0.328807	0.17	0.082	0.00607682	CCR4/Helios+
ATG2B	1.80363e-07	0.328494	0.174	0.085	0.00607716	CCR4/Helios+
AP1G1	1.92877e-07	0.298034	0.245	0.138	0.0064988	CCR4/Helios+
EP300	1.94957e-07	0.390845	0.26	0.161	0.00656888	CCR4/Helios+
ERCC5	1.96292e-07	0.37929	0.34	0.242	0.00661387	CCR4/Helios+
SEP15	2.10296e-07	0.334208	0.574	0.54	0.00708571	CCR4/Helios+
ENTPD4	2.15882e-07	0.397359	0.219	0.122	0.00727394	CCR4/Helios+
CAMK2D	2.2014e-07	0.403633	0.257	0.154	0.0074174	CCR4/Helios+
ZFX	2.2115e-07	0.350651	0.219	0.121	0.00745144	CCR4/Helios+
HELZ	2.21443e-07	0.431043	0.325	0.223	0.00746129	CCR4/Helios+
IL6ST	2.25808e-07	0.503696	0.287	0.187	0.00760837	CCR4/Helios+
CLIP1	2.35103e-07	0.4286	0.317	0.22	0.00792155	CCR4/Helios+
AFTPH	2.41061e-07	0.377106	0.283	0.178	0.00812229	CCR4/Helios+
NF1	2.41663e-07	0.389403	0.185	0.096	0.00814258	CCR4/Helios+
SELL	2.43037e-07	0.415926	0.777	0.792	0.0081889	CCR4/Helios+
PNISR	2.47132e-07	0.362877	0.694	0.699	0.00832686	CCR4/Helios+
RB1CC1	2.49663e-07	0.457856	0.404	0.311	0.00841213	CCR4/Helios+
CAND1	2.53464e-07	0.359562	0.313	0.209	0.00854022	CCR4/Helios+
TMEM33	2.61782e-07	0.321639	0.211	0.115	0.00882049	CCR4/Helios+
ATP13A3	2.62169e-07	0.402093	0.2	0.109	0.00883351	CCR4/Helios+
GTF2I	2.73965e-07	0.395185	0.317	0.216	0.00923099	CCR4/Helios+
BDP1	2.768e-07	0.524345	0.392	0.305	0.00932649	CCR4/Helios+
SGSH	2.81106e-07	0.336633	0.234	0.134	0.00947158	CCR4/Helios+
HERPUD1	2.86428e-07	0.449985	0.585	0.556	0.00965092	CCR4/Helios+
HERC2	2.89173e-07	0.416917	0.257	0.157	0.00974339	CCR4/Helios+
APC	2.8926e-07	0.332981	0.226	0.126	0.00974632	CCR4/Helios+
WDR11	3.14879e-07	0.284797	0.177	0.089	0.0106095	CCR4/Helios+
SLC35A3	3.50767e-07	0.291064	0.151	0.07	0.0118188	CCR4/Helios+
TBL1XR1	3.51504e-07	0.390591	0.264	0.163	0.0118436	CCR4/Helios+
CCDC84	3.51811e-07	0.307475	0.196	0.103	0.0118539	CCR4/Helios+
FNDC3A	3.61974e-07	0.381075	0.219	0.124	0.0121963	CCR4/Helios+
HLA-F	3.67365e-07	0.367301	0.589	0.532	0.012378	CCR4/Helios+
STIM1	3.74845e-07	0.382633	0.374	0.276	0.01263	CCR4/Helios+
HEATR5B	3.84005e-07	0.338272	0.204	0.109	0.0129387	CCR4/Helios+
KIDINS220	3.85544e-07	0.410964	0.226	0.129	0.0129905	CCR4/Helios+
PPP4R3B	3.88314e-07	0.384174	0.434	0.348	0.0130839	CCR4/Helios+
HNRNPR	3.96881e-07	0.386296	0.498	0.448	0.0133725	CCR4/Helios+
KAT6B	4.23076e-07	0.399422	0.275	0.178	0.0142551	CCR4/Helios+
PARP1	4.4361e-07	0.406642	0.502	0.45	0.014947	CCR4/Helios+
SPSB3	4.4781e-07	0.361207	0.547	0.506	0.0150885	CCR4/Helios+
KTN1	4.7363e-07	0.517903	0.434	0.355	0.0159585	CCR4/Helios+
SYNJ1	4.77296e-07	0.348505	0.132	0.059	0.016082	CCR4/Helios+
ZNF770	4.82826e-07	0.36487	0.234	0.139	0.0162684	CCR4/Helios+
CTSC	4.88713e-07	0.423158	0.626	0.586	0.0164667	CCR4/Helios+
TMC8	4.92254e-07	0.368641	0.472	0.403	0.016586	CCR4/Helios+
ITPR1	5.28044e-07	0.349074	0.174	0.089	0.0177919	CCR4/Helios+
REV3L	5.29794e-07	0.386072	0.211	0.119	0.0178509	CCR4/Helios+
CLASP2	5.57407e-07	0.334427	0.189	0.1	0.0187813	CCR4/Helios+
EIF4G1	5.6557e-07	0.410806	0.328	0.236	0.0190563	CCR4/Helios+
SFT2D2	5.7835e-07	0.345369	0.257	0.157	0.0194869	CCR4/Helios+
ARHGAP5	5.90328e-07	0.339472	0.174	0.087	0.0198905	CCR4/Helios+
SMARCC2	5.93308e-07	0.403888	0.362	0.275	0.0199909	CCR4/Helios+
CDK5RAP3	5.99831e-07	0.367365	0.377	0.282	0.0202107	CCR4/Helios+
ARID2	6.01084e-07	0.365734	0.257	0.157	0.0202529	CCR4/Helios+
GOLGB1	6.12149e-07	0.461184	0.332	0.237	0.0206258	CCR4/Helios+
SLC4A7	6.283e-07	0.360921	0.253	0.156	0.0211699	CCR4/Helios+
MED13	6.64985e-07	0.336595	0.204	0.112	0.022406	CCR4/Helios+
SOS1	6.83472e-07	0.28601	0.136	0.061	0.0230289	CCR4/Helios+
MICAL1	7.05589e-07	0.367867	0.328	0.228	0.0237741	CCR4/Helios+
GTF3C1	7.31997e-07	0.295462	0.192	0.104	0.0246639	CCR4/Helios+
ADAT2	7.38946e-07	0.245411	0.166	0.081	0.024898	CCR4/Helios+
IKZF1	7.66515e-07	0.380728	0.54	0.485	0.025827	CCR4/Helios+
ZNF224	7.79208e-07	0.344402	0.219	0.128	0.0262546	CCR4/Helios+
GPBP1	8.0812e-07	0.348225	0.551	0.509	0.0272288	CCR4/Helios+
SUGP2	8.10629e-07	0.278294	0.208	0.114	0.0273133	CCR4/Helios+
MBNL2	8.16532e-07	0.364065	0.234	0.14	0.0275122	CCR4/Helios+
MYO9A	8.71789e-07	0.262259	0.155	0.074	0.0293741	CCR4/Helios+
SEPT7	9.09657e-07	0.327358	0.642	0.643	0.03065	CCR4/Helios+
SLC5A3	9.11817e-07	0.343555	0.23	0.138	0.0307228	CCR4/Helios+
VTI1A	9.60107e-07	0.336617	0.283	0.185	0.0323499	CCR4/Helios+
NUP98	1.02621e-06	0.382756	0.294	0.196	0.0345771	CCR4/Helios+
SNRNP200	1.04752e-06	0.478173	0.408	0.331	0.035295	CCR4/Helios+
OSBPL3	1.05706e-06	0.341096	0.223	0.129	0.0356167	CCR4/Helios+
WDR33	1.06942e-06	0.452298	0.321	0.23	0.0360331	CCR4/Helios+
SKAP1	1.07528e-06	0.30892	0.717	0.749	0.0362306	CCR4/Helios+
SGTB	1.07843e-06	0.40299	0.34	0.25	0.0363366	CCR4/Helios+
RAP1GDS1	1.08383e-06	0.304201	0.385	0.289	0.0365186	CCR4/Helios+
ARL15	1.10105e-06	0.297089	0.147	0.07	0.0370988	CCR4/Helios+
TMEM50A	1.15323e-06	0.265803	0.645	0.68	0.038857	CCR4/Helios+
FUS	1.18053e-06	0.366959	0.615	0.587	0.0397766	CCR4/Helios+
RABGAP1	1.19228e-06	0.259934	0.155	0.076	0.0401728	CCR4/Helios+
BTG2	1.20821e-06	0.386152	0.525	0.462	0.0407094	CCR4/Helios+
NCKAP1L	1.24599e-06	0.400113	0.392	0.308	0.0419825	CCR4/Helios+
NUP153	1.24896e-06	0.287725	0.204	0.114	0.0420826	CCR4/Helios+
FAF2	1.26399e-06	0.306301	0.166	0.085	0.042589	CCR4/Helios+
SEPT2	1.27766e-06	0.304199	0.506	0.445	0.0430495	CCR4/Helios+
ATF6	1.31029e-06	0.282655	0.185	0.098	0.0441488	CCR4/Helios+
ZBTB1	1.4475e-06	0.391923	0.268	0.175	0.048772	CCR4/Helios+
NAAA	1.46593e-06	0.367494	0.43	0.361	0.0493929	CCR4/Helios+
INO80D	1.539e-06	0.349483	0.204	0.115	0.051855	CCR4/Helios+
CCDC47	1.54614e-06	0.355356	0.238	0.147	0.0520955	CCR4/Helios+
GRB2	1.55743e-06	0.356291	0.536	0.512	0.0524762	CCR4/Helios+
SMG7	1.56812e-06	0.301811	0.242	0.147	0.0528361	CCR4/Helios+
CCNT2	1.56891e-06	0.365913	0.242	0.15	0.0528628	CCR4/Helios+
EFCAB14	1.57123e-06	0.420103	0.374	0.291	0.052941	CCR4/Helios+
CXCR4	1.60519e-06	0.427957	0.604	0.567	0.0540852	CCR4/Helios+
TCF12	1.62522e-06	0.401023	0.309	0.218	0.0547603	CCR4/Helios+
SLAMF1	1.76686e-06	0.448817	0.389	0.308	0.0595326	CCR4/Helios+
TNFRSF10A	1.8451e-06	0.356676	0.219	0.129	0.0621689	CCR4/Helios+
KIF5B	1.85075e-06	0.337642	0.54	0.493	0.0623593	CCR4/Helios+
STAM2	1.88241e-06	0.253764	0.117	0.05	0.0634258	CCR4/Helios+
ASXL2	1.88565e-06	0.364088	0.302	0.208	0.063535	CCR4/Helios+
SESN3	1.89548e-06	0.359228	0.287	0.19	0.0638664	CCR4/Helios+
ARHGAP25	1.93158e-06	0.39459	0.355	0.267	0.0650827	CCR4/Helios+
TP53BP1	2.01236e-06	0.259483	0.147	0.071	0.0678044	CCR4/Helios+
GGNBP2	2.02319e-06	0.33669	0.411	0.332	0.0681694	CCR4/Helios+
ZCCHC11	2.02704e-06	0.366938	0.332	0.24	0.0682992	CCR4/Helios+
ATP6AP2	2.04312e-06	0.383542	0.377	0.302	0.0688408	CCR4/Helios+
STAG2	2.06949e-06	0.39992	0.313	0.223	0.0697295	CCR4/Helios+
CNOT6L	2.08072e-06	0.398884	0.362	0.271	0.0701077	CCR4/Helios+
SLC3A2	2.17318e-06	0.38454	0.4	0.322	0.0732231	CCR4/Helios+
ATXN1	2.19322e-06	0.31932	0.257	0.16	0.0738985	CCR4/Helios+
CSGALNACT1	2.24577e-06	0.484287	0.347	0.265	0.0756689	CCR4/Helios+
MAGT1	2.29574e-06	0.284443	0.17	0.089	0.0773526	CCR4/Helios+
OXR1	2.30548e-06	0.358435	0.189	0.104	0.0776808	CCR4/Helios+
LDAH	2.31933e-06	0.244382	0.132	0.061	0.0781474	CCR4/Helios+
RICTOR	2.39087e-06	0.383317	0.275	0.184	0.080558	CCR4/Helios+
SUPT5H	2.46193e-06	0.370075	0.34	0.248	0.0829522	CCR4/Helios+
PABPC1L	2.49703e-06	0.201212	0.106	0.043	0.0841349	CCR4/Helios+
MKL1	2.50493e-06	0.346752	0.283	0.188	0.084401	CCR4/Helios+
TMX3	2.57211e-06	0.305244	0.2	0.114	0.0866645	CCR4/Helios+
POLR2J3	2.63086e-06	0.38636	0.219	0.13	0.0886441	CCR4/Helios+
CD3D	2.63169e-06	0.239728	0.887	0.925	0.0886722	CCR4/Helios+
SP4	2.82391e-06	0.363689	0.2	0.115	0.0951489	CCR4/Helios+
PRPF38B	2.85266e-06	0.345574	0.491	0.435	0.0961175	CCR4/Helios+
TBC1D4	2.9152e-06	0.461431	0.457	0.395	0.0982247	CCR4/Helios+
RALGAPA1	2.93485e-06	0.316295	0.208	0.12	0.0988867	CCR4/Helios+
ZNF708	2.93662e-06	0.34385	0.17	0.09	0.0989463	CCR4/Helios+
HIST2H2AC	2.94899e-06	0.188105	0.102	0.041	0.0993633	CCR4/Helios+
RABGAP1L	3.00342e-06	0.423986	0.392	0.303	0.101197	CCR4/Helios+
GLIPR1	3.0352e-06	0.442881	0.426	0.356	0.102268	CCR4/Helios+
PDIA6	3.09206e-06	0.399497	0.438	0.377	0.104184	CCR4/Helios+
ARHGAP12	3.1263e-06	0.370801	0.2	0.116	0.105338	CCR4/Helios+
FOXN3	3.1493e-06	0.344641	0.472	0.395	0.106113	CCR4/Helios+
NIN	3.23761e-06	0.27779	0.162	0.084	0.109088	CCR4/Helios+
OSBPL9	3.29095e-06	0.347727	0.242	0.155	0.110885	CCR4/Helios+
NEMF	3.43155e-06	0.370056	0.343	0.254	0.115623	CCR4/Helios+
APOL6	3.46311e-06	0.390609	0.347	0.259	0.116686	CCR4/Helios+
ZNF430	3.52496e-06	0.342609	0.253	0.164	0.11877	CCR4/Helios+
CAST	3.54328e-06	0.30584	0.645	0.649	0.119387	CCR4/Helios+
ITCH	3.65597e-06	0.325606	0.208	0.122	0.123184	CCR4/Helios+
GSTK1	3.73867e-06	0.244541	0.879	0.884	0.125971	CCR4/Helios+
GBF1	3.75983e-06	0.328659	0.2	0.114	0.126684	CCR4/Helios+
ZNF451	3.8299e-06	0.367859	0.234	0.147	0.129045	CCR4/Helios+
SLC16A7	3.97943e-06	0.394868	0.226	0.14	0.134083	CCR4/Helios+
TTC31	4.0351e-06	0.286972	0.166	0.087	0.135959	CCR4/Helios+
CHD2	4.18132e-06	0.493144	0.43	0.36	0.140885	CCR4/Helios+
DMTF1	4.19891e-06	0.366464	0.275	0.188	0.141478	CCR4/Helios+
CCR8	4.27076e-06	0.376086	0.143	0.071	0.143899	CCR4/Helios+
ZC2HC1A	4.37044e-06	0.42038	0.332	0.237	0.147258	CCR4/Helios+
F5	4.39516e-06	0.404561	0.377	0.298	0.148091	CCR4/Helios+
DENND4C	4.48819e-06	0.314787	0.26	0.167	0.151225	CCR4/Helios+
FNBP1	4.652e-06	0.374008	0.453	0.4	0.156744	CCR4/Helios+
AHR	4.71007e-06	0.451681	0.291	0.203	0.158701	CCR4/Helios+
AFF1	4.76086e-06	0.389792	0.257	0.171	0.160412	CCR4/Helios+
MAML2	4.76649e-06	0.350919	0.245	0.155	0.160602	CCR4/Helios+
RFX7	4.78342e-06	0.238948	0.109	0.046	0.161172	CCR4/Helios+
DGKA	4.87403e-06	0.409009	0.494	0.429	0.164226	CCR4/Helios+
FEM1B	4.9614e-06	0.306499	0.192	0.108	0.167169	CCR4/Helios+
PTGER4	5.02795e-06	0.406494	0.245	0.158	0.169412	CCR4/Helios+
KIF3B	5.0388e-06	0.304268	0.158	0.083	0.169777	CCR4/Helios+
ARHGEF12	5.24559e-06	0.195384	0.109	0.047	0.176745	CCR4/Helios+
DIDO1	5.29008e-06	0.414203	0.321	0.235	0.178244	CCR4/Helios+
PIK3R5	5.32665e-06	0.368489	0.381	0.302	0.179476	CCR4/Helios+
CHD8	5.54039e-06	0.337116	0.238	0.151	0.186678	CCR4/Helios+
CENPC	5.75006e-06	0.348048	0.374	0.291	0.193742	CCR4/Helios+
ITPR2	5.96525e-06	0.412894	0.23	0.145	0.200993	CCR4/Helios+
CASK	6.21063e-06	0.264653	0.166	0.087	0.209261	CCR4/Helios+
CMTM6	6.27066e-06	0.513447	0.57	0.535	0.211283	CCR4/Helios+
PDE4D	6.36601e-06	0.344349	0.17	0.091	0.214496	CCR4/Helios+
CALU	6.41548e-06	0.309186	0.17	0.093	0.216163	CCR4/Helios+
ARL6IP1	6.54102e-06	0.333085	0.245	0.156	0.220393	CCR4/Helios+
TTC17	6.56714e-06	0.346674	0.37	0.292	0.221273	CCR4/Helios+
NRDC	6.66604e-06	0.394551	0.411	0.345	0.224605	CCR4/Helios+
PIGG	6.79311e-06	0.315585	0.177	0.099	0.228887	CCR4/Helios+
ZFC3H1	6.9387e-06	0.378769	0.321	0.241	0.233793	CCR4/Helios+
HSP90AA1	6.96603e-06	0.25533	0.77	0.782	0.234714	CCR4/Helios+
TMEM131	6.98552e-06	0.286371	0.128	0.061	0.23537	CCR4/Helios+
CAP1	7.06442e-06	0.277162	0.706	0.697	0.238029	CCR4/Helios+
AC058791.1	7.20737e-06	0.222809	0.109	0.047	0.242845	CCR4/Helios+
SLC9A9	8.04019e-06	0.330669	0.234	0.149	0.270906	CCR4/Helios+
TAGAP	8.13252e-06	0.399743	0.562	0.531	0.274017	CCR4/Helios+
CRY1	8.15203e-06	0.402508	0.298	0.21	0.274674	CCR4/Helios+
TTC14	8.3082e-06	0.372688	0.34	0.252	0.279936	CCR4/Helios+
WDR7	8.47945e-06	0.280762	0.17	0.092	0.285707	CCR4/Helios+
FBXO42	8.51013e-06	0.273226	0.155	0.081	0.28674	CCR4/Helios+
CDC42SE2	8.64556e-06	0.302672	0.642	0.612	0.291304	CCR4/Helios+
SCFD1	8.74152e-06	0.281267	0.23	0.146	0.294537	CCR4/Helios+
SSH2	8.74237e-06	0.365424	0.408	0.336	0.294565	CCR4/Helios+
EPS15	8.79637e-06	0.397687	0.426	0.364	0.296385	CCR4/Helios+
CENPT	9.0887e-06	0.344223	0.226	0.144	0.306235	CCR4/Helios+
SREK1	9.21616e-06	0.377417	0.313	0.232	0.310529	CCR4/Helios+
SRSF5	9.37589e-06	0.209377	0.868	0.871	0.315911	CCR4/Helios+
PHF8	9.47728e-06	0.27453	0.155	0.082	0.319327	CCR4/Helios+
DGKE	9.55641e-06	0.326018	0.219	0.134	0.321994	CCR4/Helios+
ZNF518B	9.70139e-06	0.283615	0.121	0.057	0.326879	CCR4/Helios+
XRCC5	1.0116e-05	0.356014	0.506	0.484	0.340848	CCR4/Helios+
MIA3	1.02146e-05	0.43686	0.283	0.206	0.344172	CCR4/Helios+
NABP1	1.05381e-05	0.380336	0.294	0.209	0.35507	CCR4/Helios+
RELL1	1.06717e-05	0.280562	0.128	0.062	0.359574	CCR4/Helios+
APLP2	1.10588e-05	0.366483	0.253	0.167	0.372616	CCR4/Helios+
AKNA	1.1323e-05	0.327038	0.487	0.425	0.381517	CCR4/Helios+
ZNF721	1.16889e-05	0.322551	0.249	0.166	0.393846	CCR4/Helios+
PPP2R2A	1.16927e-05	0.317365	0.287	0.204	0.393973	CCR4/Helios+
EDEM3	1.17067e-05	0.349354	0.317	0.237	0.394446	CCR4/Helios+
IL18R1	1.19005e-05	0.386703	0.174	0.099	0.400975	CCR4/Helios+
MTM1	1.20595e-05	0.272534	0.196	0.116	0.406333	CCR4/Helios+
USP3	1.2182e-05	0.360722	0.321	0.244	0.410459	CCR4/Helios+
SRSF7	1.23766e-05	0.258873	0.675	0.687	0.417018	CCR4/Helios+
RNF38	1.25536e-05	0.311114	0.192	0.115	0.422982	CCR4/Helios+
ANKRD10	1.26111e-05	0.358756	0.396	0.32	0.424919	CCR4/Helios+
HELLS	1.26458e-05	0.298762	0.158	0.085	0.426089	CCR4/Helios+
DPP7	1.28279e-05	0.277266	0.592	0.593	0.432224	CCR4/Helios+
PAXIP1-AS2	1.29765e-05	0.240812	0.109	0.049	0.437232	CCR4/Helios+
RCSD1	1.3165e-05	0.270028	0.611	0.589	0.443581	CCR4/Helios+
PIGK	1.3212e-05	0.275144	0.158	0.085	0.445164	CCR4/Helios+
EIF4B	1.32942e-05	0.247639	0.74	0.782	0.447936	CCR4/Helios+
IFI16	1.34831e-05	0.351757	0.502	0.48	0.4543	CCR4/Helios+
KLF12	1.36684e-05	0.334255	0.249	0.166	0.460543	CCR4/Helios+
SLK	1.42521e-05	0.312469	0.158	0.086	0.480211	CCR4/Helios+
GOLGA4	1.50329e-05	0.471421	0.404	0.333	0.506517	CCR4/Helios+
CUL2	1.51187e-05	0.31383	0.204	0.123	0.50941	CCR4/Helios+
TMEM168	1.51429e-05	0.233193	0.132	0.065	0.510226	CCR4/Helios+
NUP155	1.51611e-05	0.277361	0.128	0.063	0.510837	CCR4/Helios+
BTAF1	1.51841e-05	0.302878	0.211	0.13	0.511614	CCR4/Helios+
IVD	1.5645e-05	0.245634	0.136	0.069	0.527142	CCR4/Helios+
IDS	1.68502e-05	0.308068	0.615	0.607	0.56775	CCR4/Helios+
SEPT6	1.69255e-05	0.287987	0.717	0.767	0.570287	CCR4/Helios+
SMARCAD1	1.69619e-05	0.329769	0.177	0.102	0.571514	CCR4/Helios+
RPN2	1.72968e-05	0.3599	0.415	0.363	0.582798	CCR4/Helios+
LIMS1	1.73763e-05	0.431904	0.438	0.376	0.585477	CCR4/Helios+
TUBGCP3	1.74432e-05	0.239038	0.143	0.074	0.58773	CCR4/Helios+
STAG1	1.79529e-05	0.338429	0.238	0.157	0.604904	CCR4/Helios+
PRRC2B	1.80232e-05	0.390089	0.294	0.217	0.607274	CCR4/Helios+
RRBP1	1.81443e-05	0.28101	0.147	0.077	0.611355	CCR4/Helios+
CTSS	1.82565e-05	0.383333	0.423	0.369	0.615135	CCR4/Helios+
FTO	1.84951e-05	0.283993	0.162	0.09	0.623174	CCR4/Helios+
C2CD5	1.88453e-05	0.302257	0.17	0.096	0.634975	CCR4/Helios+
ITGB2	1.90493e-05	0.270644	0.694	0.676	0.641848	CCR4/Helios+
CYTH1	1.90546e-05	0.311841	0.547	0.498	0.642027	CCR4/Helios+
SRSF1	1.91733e-05	0.318426	0.392	0.315	0.646024	CCR4/Helios+
SNX13	1.92232e-05	0.270014	0.155	0.083	0.647706	CCR4/Helios+
UHRF1BP1L	2.02944e-05	0.305491	0.208	0.126	0.683801	CCR4/Helios+
IL7R	2.04084e-05	0.570298	0.487	0.432	0.68764	CCR4/Helios+
AQP3	2.09274e-05	0.34104	0.694	0.655	0.705129	CCR4/Helios+
RP11-159G9.5	2.09354e-05	0.242368	0.132	0.066	0.705397	CCR4/Helios+
GPATCH8	2.22042e-05	0.347069	0.294	0.214	0.74815	CCR4/Helios+
SAFB2	2.26976e-05	0.287009	0.306	0.221	0.764772	CCR4/Helios+
CELF1	2.30385e-05	0.287595	0.317	0.235	0.77626	CCR4/Helios+
INPP4A	2.30759e-05	0.236633	0.158	0.085	0.777518	CCR4/Helios+
STAMBPL1	2.39838e-05	0.289256	0.23	0.149	0.808111	CCR4/Helios+
CLEC2D	2.48349e-05	0.393987	0.475	0.439	0.836789	CCR4/Helios+
ATP9B	2.56773e-05	0.305409	0.174	0.099	0.865172	CCR4/Helios+
TNIK	2.62331e-05	0.343513	0.317	0.245	0.883898	CCR4/Helios+
TRIB2	2.6623e-05	0.413168	0.347	0.277	0.897037	CCR4/Helios+
MANEA-AS1	2.72598e-05	0.262193	0.14	0.072	0.918491	CCR4/Helios+
IRF1	2.82621e-05	0.357503	0.502	0.444	0.952262	CCR4/Helios+
KIAA0040	2.91569e-05	0.354473	0.343	0.272	0.982413	CCR4/Helios+
OS9	2.9668e-05	0.310422	0.37	0.299	0.999633	CCR4/Helios+
PPP2R1B	3.01271e-05	0.208923	0.113	0.053	1	CCR4/Helios+
ZMYND8	3.03874e-05	0.321454	0.174	0.101	1	CCR4/Helios+
ELMO1	3.0849e-05	0.365263	0.272	0.195	1	CCR4/Helios+
TIAL1	3.17351e-05	0.32175	0.442	0.39	1	CCR4/Helios+
TRAPPC11	3.22567e-05	0.238118	0.125	0.062	1	CCR4/Helios+
SUMF2	3.27909e-05	0.333087	0.362	0.288	1	CCR4/Helios+
SCAMP1	3.31217e-05	0.278735	0.2	0.122	1	CCR4/Helios+
ZNF280D	3.33748e-05	0.337847	0.192	0.118	1	CCR4/Helios+
CEP95	3.37142e-05	0.314864	0.204	0.127	1	CCR4/Helios+
FAM208A	3.40649e-05	0.329427	0.34	0.263	1	CCR4/Helios+
MDM4	3.45455e-05	0.385594	0.245	0.171	1	CCR4/Helios+
PGK1	3.49804e-05	0.288677	0.626	0.662	1	CCR4/Helios+
RASAL3	3.53453e-05	0.277622	0.253	0.171	1	CCR4/Helios+
ANGEL2	3.54207e-05	0.291671	0.219	0.14	1	CCR4/Helios+
SLC2A3	3.58272e-05	0.406413	0.494	0.467	1	CCR4/Helios+
JAK2	3.60087e-05	0.301798	0.162	0.093	1	CCR4/Helios+
LMBRD2	3.62703e-05	0.260647	0.14	0.074	1	CCR4/Helios+
AGAP2	3.6788e-05	0.306478	0.2	0.127	1	CCR4/Helios+
SLAMF6	3.67881e-05	0.312784	0.245	0.169	1	CCR4/Helios+
LTN1	3.69995e-05	0.348086	0.189	0.115	1	CCR4/Helios+
MOB1A	3.70239e-05	0.329507	0.457	0.419	1	CCR4/Helios+
TAB2	3.70776e-05	0.332314	0.275	0.197	1	CCR4/Helios+
TFRC	3.7337e-05	0.355423	0.223	0.146	1	CCR4/Helios+
ADAM8	3.75571e-05	0.362698	0.317	0.242	1	CCR4/Helios+
TMEM175	3.82746e-05	0.294543	0.177	0.106	1	CCR4/Helios+
USP9X	3.90795e-05	0.348576	0.249	0.175	1	CCR4/Helios+
STAT1	3.92005e-05	0.400132	0.521	0.457	1	CCR4/Helios+
PTPRJ	3.92448e-05	0.22933	0.181	0.105	1	CCR4/Helios+
ZBTB20	3.96555e-05	0.346874	0.215	0.139	1	CCR4/Helios+
SH3KBP1	3.98176e-05	0.304916	0.562	0.557	1	CCR4/Helios+
LUC7L3	4.03332e-05	0.366231	0.491	0.451	1	CCR4/Helios+
TAOK1	4.14354e-05	0.316213	0.234	0.154	1	CCR4/Helios+
CDK6	4.18029e-05	0.307632	0.174	0.102	1	CCR4/Helios+
APMAP	4.25257e-05	0.374754	0.264	0.191	1	CCR4/Helios+
LINC-PINT	4.28068e-05	0.343906	0.453	0.397	1	CCR4/Helios+
HEATR1	4.29132e-05	0.247486	0.14	0.074	1	CCR4/Helios+
LIMA1	4.31564e-05	0.366349	0.257	0.179	1	CCR4/Helios+
FAM214A	4.37712e-05	0.303296	0.185	0.11	1	CCR4/Helios+
SAMD3	4.47246e-05	0.382242	0.325	0.248	1	CCR4/Helios+
ERAP1	4.58411e-05	0.339314	0.208	0.134	1	CCR4/Helios+
GPR155	4.62551e-05	0.330839	0.234	0.155	1	CCR4/Helios+
SOAT1	4.65885e-05	0.302608	0.196	0.123	1	CCR4/Helios+
RAD50	4.72404e-05	0.38229	0.253	0.177	1	CCR4/Helios+
PPP4R3A	4.83387e-05	0.296018	0.268	0.19	1	CCR4/Helios+
VPS39	4.87876e-05	0.30773	0.204	0.129	1	CCR4/Helios+
AKIRIN2	5.04654e-05	0.363301	0.43	0.376	1	CCR4/Helios+
CNOT4	5.07822e-05	0.299406	0.279	0.2	1	CCR4/Helios+
SYT11	5.09783e-05	0.341455	0.26	0.18	1	CCR4/Helios+
ATXN7L3B	5.15907e-05	0.362661	0.291	0.216	1	CCR4/Helios+
EPC1	5.22276e-05	0.314926	0.657	0.698	1	CCR4/Helios+
EHMT1	5.2665e-05	0.336873	0.306	0.232	1	CCR4/Helios+
SP3	5.28903e-05	0.286692	0.264	0.182	1	CCR4/Helios+
ATF6B	5.30204e-05	0.347916	0.389	0.334	1	CCR4/Helios+
TMED4	5.3717e-05	0.333537	0.396	0.332	1	CCR4/Helios+
HIST1H1C	5.42514e-05	0.385678	0.279	0.205	1	CCR4/Helios+
C6orf89	5.43641e-05	0.334083	0.291	0.216	1	CCR4/Helios+
FNBP4	5.51223e-05	0.340537	0.438	0.386	1	CCR4/Helios+
IFNGR1	5.53267e-05	0.30267	0.204	0.131	1	CCR4/Helios+
TIAM1	5.57812e-05	0.355837	0.226	0.151	1	CCR4/Helios+
KDM3A	5.77029e-05	0.293311	0.185	0.112	1	CCR4/Helios+
ADHFE1	5.85199e-05	0.246016	0.109	0.053	1	CCR4/Helios+
LPAR6	5.90651e-05	0.495331	0.26	0.185	1	CCR4/Helios+
CD69	5.9923e-05	0.417862	0.442	0.396	1	CCR4/Helios+
ZC3H7A	6.01314e-05	0.366823	0.272	0.195	1	CCR4/Helios+
CXCR6	6.35535e-05	0.394106	0.253	0.173	1	CCR4/Helios+
TOR1AIP1	6.52712e-05	0.331512	0.291	0.216	1	CCR4/Helios+
RPS6KA3	6.56087e-05	0.298113	0.185	0.114	1	CCR4/Helios+
UBASH3B	6.87339e-05	0.259665	0.196	0.122	1	CCR4/Helios+
DPP8	6.89226e-05	0.291909	0.23	0.156	1	CCR4/Helios+
COG5	7.03486e-05	0.311421	0.174	0.104	1	CCR4/Helios+
KIAA1429	7.08058e-05	0.255016	0.181	0.11	1	CCR4/Helios+
CLPX	7.40502e-05	0.294228	0.219	0.142	1	CCR4/Helios+
MGA	7.8015e-05	0.271396	0.174	0.105	1	CCR4/Helios+
SNRNP70	7.81523e-05	0.420306	0.298	0.233	1	CCR4/Helios+
UBQLN2	7.90638e-05	0.308191	0.291	0.221	1	CCR4/Helios+
ZBTB11	7.92071e-05	0.293611	0.143	0.079	1	CCR4/Helios+
CEP290	8.50995e-05	0.329066	0.174	0.105	1	CCR4/Helios+
SAMD9	8.53382e-05	0.330583	0.438	0.385	1	CCR4/Helios+
ZNF107	8.59404e-05	0.253904	0.155	0.089	1	CCR4/Helios+
PAPD4	8.69479e-05	0.386126	0.257	0.187	1	CCR4/Helios+
PRKACB	8.76268e-05	0.380464	0.328	0.262	1	CCR4/Helios+
CTB-133G6.1	8.86245e-05	0.454156	0.358	0.298	1	CCR4/Helios+
UBTF	9.03101e-05	0.355613	0.242	0.172	1	CCR4/Helios+
KANSL1	9.03383e-05	0.351759	0.257	0.183	1	CCR4/Helios+
ARL4C	9.05446e-05	0.278254	0.57	0.556	1	CCR4/Helios+
USP38	9.11331e-05	0.263648	0.196	0.123	1	CCR4/Helios+
CLINT1	9.18214e-05	0.312693	0.37	0.305	1	CCR4/Helios+
HLA-DPA1	9.27831e-05	0.266996	0.66	0.669	1	CCR4/Helios+
TRAV8-3	9.31563e-05	0.271278	0.132	0.069	1	CCR4/Helios+
GBP4	9.3202e-05	0.318204	0.245	0.17	1	CCR4/Helios+
ZNF394	9.37082e-05	0.315939	0.275	0.2	1	CCR4/Helios+
TET2	9.43038e-05	0.252328	0.151	0.086	1	CCR4/Helios+
KIAA0141	9.43067e-05	0.27173	0.242	0.167	1	CCR4/Helios+
MTMR6	9.59541e-05	0.304079	0.2	0.13	1	CCR4/Helios+
MAN1A2	9.62594e-05	0.315485	0.438	0.386	1	CCR4/Helios+
HBS1L	9.66872e-05	0.314751	0.253	0.178	1	CCR4/Helios+
RHOH	9.66927e-05	0.275994	0.619	0.643	1	CCR4/Helios+
CREBRF	9.74933e-05	0.336989	0.275	0.208	1	CCR4/Helios+
HERC4	9.87505e-05	0.300083	0.238	0.164	1	CCR4/Helios+
ITSN2	9.8879e-05	0.388247	0.438	0.412	1	CCR4/Helios+
PPP2R5C	0.000102746	0.464676	0.426	0.396	1	CCR4/Helios+
AGK	0.000103382	0.256603	0.166	0.099	1	CCR4/Helios+
HERC1	0.000103506	0.352942	0.313	0.246	1	CCR4/Helios+
HSP90AB1	0.000103558	0.264318	0.709	0.729	1	CCR4/Helios+
SORL1	0.000104703	0.37553	0.4	0.342	1	CCR4/Helios+
ACSL5	0.000105666	0.316287	0.279	0.208	1	CCR4/Helios+
GATAD2B	0.000108054	0.305341	0.23	0.156	1	CCR4/Helios+
ICOS	0.000108722	0.423803	0.332	0.269	1	CCR4/Helios+
TNPO1	0.000108764	0.26586	0.189	0.119	1	CCR4/Helios+
PIKFYVE	0.000111707	0.334806	0.17	0.105	1	CCR4/Helios+
MICU2	0.000112082	0.337095	0.306	0.243	1	CCR4/Helios+
IRAK4	0.000112406	0.312779	0.358	0.289	1	CCR4/Helios+
DENND6A	0.000112443	0.28904	0.204	0.134	1	CCR4/Helios+
POLR2B	0.000112468	0.306495	0.291	0.223	1	CCR4/Helios+
PCF11	0.000114472	0.394148	0.291	0.225	1	CCR4/Helios+
CCDC88B	0.000114889	0.206705	0.151	0.085	1	CCR4/Helios+
ATG16L2	0.000116919	0.276991	0.181	0.112	1	CCR4/Helios+
PTPN4	0.000117606	0.401068	0.317	0.247	1	CCR4/Helios+
PRKCQ	0.000117904	0.307264	0.325	0.255	1	CCR4/Helios+
CSDE1	0.000120476	0.228898	0.683	0.703	1	CCR4/Helios+
TOR1AIP2	0.000121224	0.283054	0.151	0.086	1	CCR4/Helios+
DOPEY1	0.00012206	0.225747	0.102	0.049	1	CCR4/Helios+
AP1G2	0.000122638	0.294156	0.325	0.255	1	CCR4/Helios+
SYNE3	0.000122772	0.292574	0.192	0.123	1	CCR4/Helios+
TRIM73	0.000123257	0.288984	0.166	0.1	1	CCR4/Helios+
FBXO3	0.000126577	0.278662	0.226	0.151	1	CCR4/Helios+
POLR1A	0.000127026	0.193917	0.102	0.049	1	CCR4/Helios+
KLHL6	0.000128463	0.303685	0.162	0.097	1	CCR4/Helios+
CAPRIN1	0.00012877	0.354535	0.362	0.315	1	CCR4/Helios+
MDM2	0.000129493	0.310876	0.226	0.154	1	CCR4/Helios+
KLHL24	0.000131932	0.32596	0.253	0.182	1	CCR4/Helios+
GAPVD1	0.000134741	0.242223	0.189	0.118	1	CCR4/Helios+
FAAH2	0.000135702	0.294095	0.174	0.107	1	CCR4/Helios+
KLHL42	0.000137632	0.235728	0.14	0.078	1	CCR4/Helios+
PCYT1A	0.000138398	0.267353	0.162	0.097	1	CCR4/Helios+
THUMPD1	0.000140118	0.330968	0.302	0.233	1	CCR4/Helios+
SLC12A6	0.000141943	0.359757	0.223	0.152	1	CCR4/Helios+
DIP2A	0.000144084	0.358657	0.321	0.258	1	CCR4/Helios+
ITGA4	0.000146611	0.665552	0.404	0.356	1	CCR4/Helios+
VPS13D	0.000148385	0.331151	0.2	0.132	1	CCR4/Helios+
NAA25	0.000149925	0.275323	0.155	0.091	1	CCR4/Helios+
PDE4DIP	0.000150903	0.27654	0.211	0.141	1	CCR4/Helios+
GSK3B	0.000151772	0.301108	0.219	0.148	1	CCR4/Helios+
CASP3	0.000155221	0.271274	0.204	0.131	1	CCR4/Helios+
CMTR2	0.000160159	0.258223	0.132	0.074	1	CCR4/Helios+
MTR	0.000165028	0.263148	0.219	0.148	1	CCR4/Helios+
NNT	0.000166417	0.366115	0.2	0.133	1	CCR4/Helios+
FAM118A	0.000170041	0.378847	0.306	0.241	1	CCR4/Helios+
RBM26	0.000173576	0.31523	0.208	0.139	1	CCR4/Helios+
LSG1	0.000177585	0.222155	0.151	0.087	1	CCR4/Helios+
PHIP	0.00017823	0.405141	0.4	0.351	1	CCR4/Helios+
AMMECR1	0.00017895	0.311941	0.204	0.135	1	CCR4/Helios+
SUPT16H	0.000184001	0.304462	0.298	0.227	1	CCR4/Helios+
FIP1L1	0.000184546	0.275678	0.34	0.268	1	CCR4/Helios+
LRRC8C	0.000188415	0.278764	0.174	0.108	1	CCR4/Helios+
PRR14L	0.000194635	0.231252	0.174	0.105	1	CCR4/Helios+
TRAPPC6B	0.000195835	0.251116	0.204	0.133	1	CCR4/Helios+
CCNL2	0.000196722	0.294274	0.257	0.186	1	CCR4/Helios+
ANKFY1	0.000196873	0.24874	0.158	0.094	1	CCR4/Helios+
NUP50	0.000199157	0.333251	0.294	0.223	1	CCR4/Helios+
DDI2	0.000205112	0.23438	0.147	0.085	1	CCR4/Helios+
NFAT5	0.00021031	0.329073	0.268	0.202	1	CCR4/Helios+
NEK1	0.000211786	0.29581	0.166	0.101	1	CCR4/Helios+
NF2	0.000213989	0.231076	0.143	0.083	1	CCR4/Helios+
CRTC3	0.000214401	0.333851	0.287	0.222	1	CCR4/Helios+
KLF6	0.000216131	0.335974	0.815	0.836	1	CCR4/Helios+
HSPD1	0.000218021	0.305393	0.4	0.348	1	CCR4/Helios+
TRPS1	0.000218163	0.244928	0.113	0.059	1	CCR4/Helios+
BOD1L1	0.000223384	0.32921	0.234	0.165	1	CCR4/Helios+
SLAIN2	0.000224412	0.326888	0.219	0.15	1	CCR4/Helios+
SLC30A7	0.000224736	0.254064	0.189	0.121	1	CCR4/Helios+
PPIP5K2	0.000231623	0.32928	0.211	0.141	1	CCR4/Helios+
ANO6	0.000231894	0.291305	0.204	0.136	1	CCR4/Helios+
RINT1	0.000236141	0.16829	0.102	0.051	1	CCR4/Helios+
KIAA0907	0.000238925	0.254643	0.151	0.091	1	CCR4/Helios+
USP10	0.000244676	0.288454	0.275	0.21	1	CCR4/Helios+
SMCR8	0.00024477	0.194975	0.106	0.054	1	CCR4/Helios+
PRNP	0.000248221	0.305836	0.434	0.401	1	CCR4/Helios+
NCL	0.000253532	0.267284	0.668	0.679	1	CCR4/Helios+
UBQLN1	0.000255945	0.321746	0.317	0.256	1	CCR4/Helios+
DNAJC13	0.000257645	0.195972	0.128	0.07	1	CCR4/Helios+
ZRANB2	0.000263804	0.332969	0.426	0.382	1	CCR4/Helios+
JAML	0.000264126	0.339739	0.264	0.201	1	CCR4/Helios+
FLII	0.000264361	0.31172	0.306	0.237	1	CCR4/Helios+
MAP3K1	0.000265406	0.337239	0.287	0.218	1	CCR4/Helios+
TMEM135	0.000274624	0.224218	0.113	0.06	1	CCR4/Helios+
CPEB4	0.000276657	0.190442	0.102	0.051	1	CCR4/Helios+
MPHOSPH9	0.000280368	0.295427	0.155	0.094	1	CCR4/Helios+
PIGB	0.000285218	0.29718	0.177	0.115	1	CCR4/Helios+
M6PR	0.000286577	0.34957	0.468	0.453	1	CCR4/Helios+
CUL5	0.000287781	0.335719	0.268	0.199	1	CCR4/Helios+
COPA	0.000292373	0.315079	0.279	0.215	1	CCR4/Helios+
TCF20	0.000292849	0.20515	0.106	0.055	1	CCR4/Helios+
FAM21A	0.000306299	0.237616	0.166	0.102	1	CCR4/Helios+
BAZ1A	0.000310954	0.331665	0.325	0.268	1	CCR4/Helios+
ATP1B1	0.000312537	0.250486	0.147	0.086	1	CCR4/Helios+
ARL16	0.000318176	0.278247	0.223	0.156	1	CCR4/Helios+
MIAT	0.000322947	0.348161	0.279	0.214	1	CCR4/Helios+
ATG16L1	0.000326767	0.167116	0.113	0.059	1	CCR4/Helios+
PHACTR2	0.000327283	0.3298	0.253	0.187	1	CCR4/Helios+
MADD	0.000327384	0.301018	0.204	0.139	1	CCR4/Helios+
ZNF800	0.000327489	0.330242	0.385	0.341	1	CCR4/Helios+
SENP7	0.000333471	0.269713	0.219	0.15	1	CCR4/Helios+
DYRK1A	0.000335525	0.205363	0.132	0.075	1	CCR4/Helios+
DHX9	0.000337017	0.309291	0.279	0.216	1	CCR4/Helios+
MIB1	0.00033964	0.246639	0.151	0.09	1	CCR4/Helios+
SERPINB9	0.000340657	0.315776	0.298	0.229	1	CCR4/Helios+
GNPTAB	0.00034902	0.302476	0.2	0.135	1	CCR4/Helios+
KIAA0368	0.000349384	0.264414	0.158	0.097	1	CCR4/Helios+
PRMT3	0.000350162	0.205963	0.136	0.078	1	CCR4/Helios+
ACTN4	0.000351291	0.295836	0.415	0.383	1	CCR4/Helios+
ZHX1	0.000352433	0.27836	0.158	0.097	1	CCR4/Helios+
PCYOX1L	0.000353769	0.228277	0.14	0.081	1	CCR4/Helios+
SRSF2	0.000354325	0.227602	0.596	0.623	1	CCR4/Helios+
CSNK1A1	0.000361353	0.295346	0.453	0.436	1	CCR4/Helios+
TSC22D2	0.000365609	0.237584	0.136	0.079	1	CCR4/Helios+
LDLR	0.000367085	0.254849	0.189	0.122	1	CCR4/Helios+
IL27RA	0.000369221	0.284678	0.34	0.276	1	CCR4/Helios+
PDE12	0.000371884	0.245767	0.147	0.088	1	CCR4/Helios+
CALCOCO1	0.000375548	0.350347	0.317	0.258	1	CCR4/Helios+
CDS2	0.000376291	0.273587	0.309	0.246	1	CCR4/Helios+
PPIL4	0.000377767	0.255694	0.192	0.127	1	CCR4/Helios+
BTN3A3	0.000382771	0.335188	0.245	0.182	1	CCR4/Helios+
ANXA6	0.000384579	0.260943	0.581	0.563	1	CCR4/Helios+
MIS18BP1	0.000387397	0.363674	0.264	0.201	1	CCR4/Helios+
ATXN7L1	0.00038821	0.376188	0.245	0.186	1	CCR4/Helios+
TRMT1L	0.000391429	0.2646	0.132	0.076	1	CCR4/Helios+
SACS	0.000396791	0.314086	0.158	0.099	1	CCR4/Helios+
TRERF1	0.000400863	0.237305	0.155	0.094	1	CCR4/Helios+
ZNF484	0.000409052	0.215119	0.117	0.064	1	CCR4/Helios+
TIGIT	0.000409586	0.428255	0.574	0.576	1	CCR4/Helios+
RALGAPB	0.00041239	0.233572	0.143	0.086	1	CCR4/Helios+
NBEAL2	0.00042134	0.24048	0.177	0.114	1	CCR4/Helios+
ATP2C1	0.000421704	0.220842	0.155	0.094	1	CCR4/Helios+
DDX39B	0.000422611	0.260531	0.177	0.114	1	CCR4/Helios+
ATG13	0.000422786	0.27413	0.245	0.18	1	CCR4/Helios+
TRIM22	0.000424437	0.303068	0.574	0.563	1	CCR4/Helios+
MANEA	0.000425819	0.231144	0.113	0.061	1	CCR4/Helios+
GK	0.00042605	0.265285	0.192	0.125	1	CCR4/Helios+
TMEM173	0.000426896	0.415624	0.487	0.48	1	CCR4/Helios+
NAP1L4	0.000427851	0.281311	0.494	0.471	1	CCR4/Helios+
SPAST	0.000430633	0.292163	0.147	0.088	1	CCR4/Helios+
ZYG11B	0.000443141	0.241786	0.106	0.056	1	CCR4/Helios+
NHLRC2	0.000444618	0.224752	0.113	0.061	1	CCR4/Helios+
ABCC10	0.000445712	0.204212	0.147	0.088	1	CCR4/Helios+
METTL14	0.000446276	0.26164	0.166	0.104	1	CCR4/Helios+
C10orf54	0.000447683	0.351213	0.487	0.477	1	CCR4/Helios+
PLCL1	0.000449192	0.256964	0.136	0.079	1	CCR4/Helios+
CREBZF	0.000449911	0.327745	0.23	0.169	1	CCR4/Helios+
AP3B1	0.000452184	0.321766	0.272	0.21	1	CCR4/Helios+
C6orf62	0.000455948	0.314386	0.275	0.211	1	CCR4/Helios+
NSUN2	0.00046115	0.266599	0.181	0.119	1	CCR4/Helios+
SKIV2L2	0.00046334	0.29744	0.215	0.155	1	CCR4/Helios+
PLEKHM1	0.000463917	0.311508	0.185	0.124	1	CCR4/Helios+
HSPA1A	0.000464299	0.333496	0.351	0.295	1	CCR4/Helios+
THRAP3	0.000465895	0.331323	0.487	0.485	1	CCR4/Helios+
CDC42SE1	0.000467084	0.28268	0.592	0.615	1	CCR4/Helios+
KMT2C	0.000468097	0.330651	0.279	0.214	1	CCR4/Helios+
RCAN3	0.000472282	0.293111	0.453	0.424	1	CCR4/Helios+
BCOR	0.000476103	0.232396	0.132	0.077	1	CCR4/Helios+
TM9SF3	0.000476591	0.227055	0.181	0.118	1	CCR4/Helios+
KAT7	0.000477803	0.272247	0.215	0.152	1	CCR4/Helios+
SPATA13	0.000483479	0.297776	0.2	0.137	1	CCR4/Helios+
C3orf17	0.000483931	0.211194	0.196	0.13	1	CCR4/Helios+
FBXW11	0.000489783	0.290394	0.238	0.173	1	CCR4/Helios+
CBX5	0.000490926	0.310461	0.189	0.129	1	CCR4/Helios+
MARCH6	0.000500423	0.318097	0.287	0.226	1	CCR4/Helios+
IK	0.000506997	0.336328	0.442	0.423	1	CCR4/Helios+
SMC4	0.000517528	0.303839	0.249	0.183	1	CCR4/Helios+
EBLN3	0.000521046	0.334194	0.298	0.24	1	CCR4/Helios+
PIK3CG	0.000521124	0.176658	0.117	0.064	1	CCR4/Helios+
HLA-DRA	0.000549942	0.342789	0.464	0.41	1	CCR4/Helios+
PTPN1	0.000561928	0.262469	0.366	0.31	1	CCR4/Helios+
UBR1	0.000566171	0.298144	0.177	0.115	1	CCR4/Helios+
HMGCR	0.000578074	0.173633	0.102	0.053	1	CCR4/Helios+
BMS1	0.000579049	0.277313	0.189	0.125	1	CCR4/Helios+
STAT2	0.000583239	0.235794	0.238	0.171	1	CCR4/Helios+
GABPB1-AS1	0.000585112	0.385579	0.291	0.232	1	CCR4/Helios+
DIS3	0.000587415	0.256838	0.162	0.102	1	CCR4/Helios+
ATP8A1	0.000591561	0.293489	0.181	0.122	1	CCR4/Helios+
ASCC3	0.000597114	0.302013	0.23	0.166	1	CCR4/Helios+
ZKSCAN1	0.000600911	0.281	0.242	0.177	1	CCR4/Helios+
ANP32E	0.000602135	0.326356	0.355	0.305	1	CCR4/Helios+
SMU1	0.000603585	0.31151	0.253	0.194	1	CCR4/Helios+
TMEM94	0.00063059	0.162544	0.113	0.061	1	CCR4/Helios+
SLC39A6	0.000641363	0.284368	0.177	0.117	1	CCR4/Helios+
G2E3	0.00064815	0.268716	0.158	0.102	1	CCR4/Helios+
MAP3K4	0.000655105	0.310462	0.162	0.105	1	CCR4/Helios+
TLN1	0.000662998	0.345043	0.355	0.309	1	CCR4/Helios+
RNF10	0.000671708	0.272374	0.464	0.444	1	CCR4/Helios+
HNRNPH3	0.000675742	0.29612	0.457	0.428	1	CCR4/Helios+
SLC33A1	0.000676781	0.226475	0.136	0.081	1	CCR4/Helios+
ZNF506	0.000682147	0.260793	0.155	0.097	1	CCR4/Helios+
RAB3GAP2	0.000684604	0.260979	0.177	0.119	1	CCR4/Helios+
OGDH	0.000689273	0.326044	0.4	0.366	1	CCR4/Helios+
REL	0.000700201	0.341306	0.294	0.242	1	CCR4/Helios+
METTL16	0.000703963	0.240557	0.14	0.084	1	CCR4/Helios+
ZC3H18	0.000728058	0.30485	0.242	0.181	1	CCR4/Helios+
CAPN7	0.000745211	0.33171	0.253	0.192	1	CCR4/Helios+
BSG	0.000750286	0.234681	0.528	0.547	1	CCR4/Helios+
PTAR1	0.000756171	0.285917	0.189	0.129	1	CCR4/Helios+
RBM5	0.000766134	0.280205	0.219	0.155	1	CCR4/Helios+
IVNS1ABP	0.00077184	0.298817	0.411	0.373	1	CCR4/Helios+
COG4	0.00078826	0.266857	0.208	0.146	1	CCR4/Helios+
HBP1	0.000790581	0.311804	0.287	0.238	1	CCR4/Helios+
SECISBP2L	0.000790846	0.260785	0.275	0.217	1	CCR4/Helios+
SIPA1L1	0.000799768	0.236529	0.136	0.081	1	CCR4/Helios+
ARID1A	0.000800988	0.310089	0.23	0.167	1	CCR4/Helios+
DENND4B	0.000810183	0.220783	0.125	0.072	1	CCR4/Helios+
DCAF16	0.000815253	0.252729	0.143	0.088	1	CCR4/Helios+
ANKRD36B	0.000821097	0.306306	0.208	0.148	1	CCR4/Helios+
RASGRP1	0.000838784	0.338768	0.37	0.334	1	CCR4/Helios+
UBE4A	0.000842635	0.321043	0.23	0.165	1	CCR4/Helios+
FAM126A	0.000845701	0.275766	0.174	0.114	1	CCR4/Helios+
IKBKB	0.00084591	0.282571	0.219	0.156	1	CCR4/Helios+
GRPEL2	0.000850114	0.251148	0.155	0.099	1	CCR4/Helios+
RPS6KA5	0.000857558	0.366881	0.275	0.22	1	CCR4/Helios+
YTHDC2	0.000866936	0.233614	0.162	0.104	1	CCR4/Helios+
BAZ1B	0.000870028	0.331202	0.215	0.155	1	CCR4/Helios+
TNKS	0.000871805	0.25645	0.147	0.093	1	CCR4/Helios+
MYSM1	0.000872458	0.235277	0.136	0.083	1	CCR4/Helios+
SEC63	0.000873625	0.284995	0.23	0.168	1	CCR4/Helios+
STXBP3	0.000878125	0.246725	0.17	0.111	1	CCR4/Helios+
ARHGAP10	0.00087848	0.205846	0.113	0.063	1	CCR4/Helios+
NOL9	0.000881085	0.217141	0.121	0.069	1	CCR4/Helios+
TECPR1	0.000886279	0.279981	0.204	0.144	1	CCR4/Helios+
RSF1	0.000894424	0.307303	0.411	0.363	1	CCR4/Helios+
CDK12	0.000894548	0.281497	0.253	0.192	1	CCR4/Helios+
FLNB	0.000904156	0.190512	0.117	0.066	1	CCR4/Helios+
HAUS3	0.00092482	0.306328	0.204	0.146	1	CCR4/Helios+
PRDM2	0.00092968	0.316074	0.226	0.169	1	CCR4/Helios+
SFXN1	0.000930819	0.335771	0.362	0.329	1	CCR4/Helios+
DCAF8	0.000935739	0.301186	0.238	0.18	1	CCR4/Helios+
PAPOLA	0.000943957	0.307642	0.46	0.443	1	CCR4/Helios+
PYROXD1	0.000963213	0.269671	0.215	0.154	1	CCR4/Helios+
TMOD3	0.000964007	0.315267	0.377	0.341	1	CCR4/Helios+
SERINC3	0.00097086	0.365454	0.366	0.33	1	CCR4/Helios+
CREB3L2	0.000975068	0.260916	0.181	0.122	1	CCR4/Helios+
DIP2B	0.000987239	0.231201	0.155	0.099	1	CCR4/Helios+
SEL1L3	0.00100472	0.269385	0.185	0.126	1	CCR4/Helios+
CTAGE5	0.00100699	0.262474	0.181	0.123	1	CCR4/Helios+
NCOA2	0.00101137	0.288676	0.192	0.134	1	CCR4/Helios+
GPATCH2L	0.00101209	0.262127	0.166	0.109	1	CCR4/Helios+
PCMTD1	0.00101511	0.370861	0.313	0.262	1	CCR4/Helios+
ZFR	0.00102217	0.296036	0.298	0.243	1	CCR4/Helios+
KIFAP3	0.00103451	0.281174	0.196	0.14	1	CCR4/Helios+
FAM208B	0.00103513	0.204618	0.117	0.066	1	CCR4/Helios+
LRRFIP1	0.00104062	0.242441	0.66	0.687	1	CCR4/Helios+
CRLF3	0.00105181	0.314762	0.34	0.294	1	CCR4/Helios+
GSR	0.00106193	0.25565	0.158	0.103	1	CCR4/Helios+
BCAP29	0.00106489	0.291069	0.215	0.153	1	CCR4/Helios+
FAR1	0.00106939	0.226733	0.117	0.068	1	CCR4/Helios+
SMC1A	0.00107274	0.344973	0.257	0.204	1	CCR4/Helios+
ICE1	0.00107397	0.227423	0.158	0.102	1	CCR4/Helios+
NOTCH2	0.00107453	0.274262	0.147	0.093	1	CCR4/Helios+
DDX24	0.00108856	0.318601	0.506	0.529	1	CCR4/Helios+
HSPA9	0.00110589	0.296874	0.358	0.315	1	CCR4/Helios+
HMGXB3	0.00111666	0.308958	0.185	0.129	1	CCR4/Helios+
NOP58	0.0011301	0.293525	0.419	0.385	1	CCR4/Helios+
NEDD9	0.00113276	0.271236	0.155	0.101	1	CCR4/Helios+
PDIA4	0.00113727	0.259479	0.238	0.177	1	CCR4/Helios+
DYNC1LI1	0.00115475	0.226401	0.211	0.149	1	CCR4/Helios+
NUP58	0.00117183	0.248948	0.238	0.177	1	CCR4/Helios+
EFR3A	0.00118174	0.277634	0.275	0.216	1	CCR4/Helios+
NUP214	0.0011821	0.322431	0.2	0.146	1	CCR4/Helios+
CPSF2	0.00119223	0.245147	0.177	0.12	1	CCR4/Helios+
TMEM123	0.00119764	0.245827	0.683	0.744	1	CCR4/Helios+
PRPF40A	0.00120592	0.299539	0.434	0.409	1	CCR4/Helios+
KIAA1468	0.00120863	0.233817	0.185	0.126	1	CCR4/Helios+
E2F3	0.0012128	0.212728	0.143	0.089	1	CCR4/Helios+
WWP2	0.00121314	0.25851	0.192	0.135	1	CCR4/Helios+
AHCTF1	0.00123521	0.241446	0.158	0.104	1	CCR4/Helios+
GCNT1	0.00125293	0.204197	0.109	0.062	1	CCR4/Helios+
AVL9	0.00126054	0.256868	0.174	0.117	1	CCR4/Helios+
BCAP31	0.00126462	0.267152	0.46	0.454	1	CCR4/Helios+
CCR5	0.00126788	0.312828	0.174	0.115	1	CCR4/Helios+
NONO	0.00127896	0.277826	0.472	0.464	1	CCR4/Helios+
CLK1	0.00128471	0.325772	0.325	0.281	1	CCR4/Helios+
RNMT	0.00128522	0.30291	0.306	0.254	1	CCR4/Helios+
FAM21C	0.00129498	0.266821	0.166	0.111	1	CCR4/Helios+
NIPAL3	0.00130166	0.255846	0.219	0.161	1	CCR4/Helios+
PDK1	0.00130909	0.243054	0.219	0.159	1	CCR4/Helios+
SLC7A6	0.0013341	0.280561	0.23	0.174	1	CCR4/Helios+
NBR1	0.00134849	0.273544	0.287	0.232	1	CCR4/Helios+
NUP133	0.0013603	0.200765	0.174	0.115	1	CCR4/Helios+
FCHSD1	0.00136425	0.216739	0.155	0.099	1	CCR4/Helios+
DCAF7	0.00137176	0.303289	0.306	0.255	1	CCR4/Helios+
KDM2B	0.00137236	0.25232	0.192	0.134	1	CCR4/Helios+
TRAM1	0.00137424	0.290722	0.551	0.568	1	CCR4/Helios+
PRKAR1A	0.00137471	0.240309	0.464	0.445	1	CCR4/Helios+
POLR1B	0.00138696	0.19718	0.102	0.056	1	CCR4/Helios+
RP11-799D4.4	0.00140705	0.230744	0.14	0.089	1	CCR4/Helios+
PIP5K1A	0.00140988	0.198905	0.128	0.077	1	CCR4/Helios+
ARHGEF3	0.00141191	0.372352	0.283	0.235	1	CCR4/Helios+
THADA	0.00141573	0.249176	0.192	0.133	1	CCR4/Helios+
ABCC1	0.00141746	0.243082	0.14	0.087	1	CCR4/Helios+
BRWD3	0.00142313	0.228313	0.128	0.077	1	CCR4/Helios+
USO1	0.00142668	0.275141	0.249	0.187	1	CCR4/Helios+
HPS4	0.00144825	0.268984	0.162	0.109	1	CCR4/Helios+
UTP6	0.00145586	0.220811	0.136	0.084	1	CCR4/Helios+
ORAOV1	0.00145928	0.257842	0.136	0.085	1	CCR4/Helios+
EXOC4	0.00146105	0.311604	0.279	0.222	1	CCR4/Helios+
CHD4	0.00147694	0.344585	0.264	0.209	1	CCR4/Helios+
TOP2B	0.00149064	0.283776	0.192	0.134	1	CCR4/Helios+
TNRC6C	0.00151071	0.220281	0.128	0.079	1	CCR4/Helios+
ZNF141	0.00152329	0.214937	0.128	0.078	1	CCR4/Helios+
PRPF3	0.00152348	0.241894	0.166	0.111	1	CCR4/Helios+
SAMD8	0.00153814	0.205818	0.121	0.071	1	CCR4/Helios+
COPB1	0.00153927	0.289861	0.268	0.212	1	CCR4/Helios+
WDR36	0.00155154	0.227491	0.158	0.105	1	CCR4/Helios+
TTC39C	0.00155905	0.345125	0.392	0.365	1	CCR4/Helios+
AQR	0.00156382	0.252182	0.181	0.124	1	CCR4/Helios+
ADD3	0.0015987	0.215664	0.543	0.551	1	CCR4/Helios+
CUL4A	0.00160327	0.296076	0.257	0.201	1	CCR4/Helios+
CD5	0.00160965	0.304639	0.528	0.536	1	CCR4/Helios+
ZNF106	0.00162775	0.387416	0.272	0.223	1	CCR4/Helios+
DNAJB14	0.00163029	0.310478	0.351	0.305	1	CCR4/Helios+
FOXN2	0.00163678	0.287796	0.336	0.28	1	CCR4/Helios+
ABHD3	0.00166609	0.304478	0.253	0.203	1	CCR4/Helios+
CD82	0.00168332	0.331244	0.385	0.353	1	CCR4/Helios+
ITGA6	0.00169295	0.279633	0.158	0.105	1	CCR4/Helios+
CTR9	0.00171569	0.303152	0.242	0.185	1	CCR4/Helios+
ELP3	0.00171655	0.243866	0.155	0.101	1	CCR4/Helios+
RNF168	0.00172708	0.227924	0.185	0.13	1	CCR4/Helios+
RAPGEF6	0.00174944	0.282601	0.211	0.155	1	CCR4/Helios+
KDM5D	0.00175052	0.307274	0.155	0.102	1	CCR4/Helios+
KAT2B	0.00175087	0.277203	0.211	0.154	1	CCR4/Helios+
UTY	0.00175768	0.32915	0.181	0.127	1	CCR4/Helios+
KIAA0232	0.00176295	0.167332	0.113	0.066	1	CCR4/Helios+
RASSF5	0.00176752	0.248822	0.502	0.511	1	CCR4/Helios+
RFX3	0.00178483	0.220474	0.132	0.081	1	CCR4/Helios+
MICU1	0.00179007	0.236656	0.136	0.086	1	CCR4/Helios+
PARP14	0.00179119	0.296173	0.283	0.227	1	CCR4/Helios+
ARHGEF9	0.00181696	0.23612	0.166	0.112	1	CCR4/Helios+
USP14	0.00181864	0.285832	0.257	0.203	1	CCR4/Helios+
ZNF638	0.00182419	0.280354	0.351	0.31	1	CCR4/Helios+
SPPL2A	0.00183544	0.306985	0.291	0.237	1	CCR4/Helios+
PPP1R15A	0.00183908	0.279906	0.385	0.336	1	CCR4/Helios+
RARS2	0.00185518	0.236333	0.14	0.089	1	CCR4/Helios+
ZNF507	0.00187763	0.200052	0.125	0.075	1	CCR4/Helios+
PLAA	0.00188513	0.260443	0.23	0.173	1	CCR4/Helios+
CDC5L	0.00190606	0.237062	0.226	0.167	1	CCR4/Helios+
PREP	0.00191562	0.240882	0.174	0.12	1	CCR4/Helios+
C16orf54	0.00192305	0.281055	0.208	0.152	1	CCR4/Helios+
SAFB	0.00194436	0.258789	0.321	0.266	1	CCR4/Helios+
MALT1	0.00197725	0.231167	0.151	0.098	1	CCR4/Helios+
LRRC58	0.0019837	0.267655	0.181	0.127	1	CCR4/Helios+
ELP2	0.0020032	0.274275	0.219	0.164	1	CCR4/Helios+
ATAD1	0.00201029	0.266792	0.219	0.167	1	CCR4/Helios+
SPG7	0.00205963	0.259132	0.211	0.156	1	CCR4/Helios+
YLPM1	0.00209233	0.283618	0.211	0.158	1	CCR4/Helios+
ENO1	0.00210392	0.226189	0.721	0.762	1	CCR4/Helios+
SUSD6	0.00212558	0.202829	0.17	0.115	1	CCR4/Helios+
OXSR1	0.00212628	0.26482	0.181	0.127	1	CCR4/Helios+
UBA3	0.00215374	0.256703	0.272	0.216	1	CCR4/Helios+
RBM28	0.00217145	0.198828	0.125	0.075	1	CCR4/Helios+
MCM9	0.00217874	0.20695	0.102	0.057	1	CCR4/Helios+
ARHGAP31	0.0021922	0.216744	0.106	0.061	1	CCR4/Helios+
TAF7	0.00219571	0.302472	0.374	0.343	1	CCR4/Helios+
MKLN1	0.00220764	0.301011	0.204	0.153	1	CCR4/Helios+
SMARCA2	0.00223385	0.3349	0.253	0.202	1	CCR4/Helios+
NUP205	0.00225388	0.223598	0.121	0.073	1	CCR4/Helios+
NFX1	0.00226167	0.250969	0.185	0.13	1	CCR4/Helios+
POLK	0.00228401	0.275508	0.234	0.181	1	CCR4/Helios+
RECQL	0.00228611	0.254522	0.328	0.282	1	CCR4/Helios+
DNAJC3	0.00229936	0.30232	0.234	0.179	1	CCR4/Helios+
HYOU1	0.00231946	0.231087	0.128	0.079	1	CCR4/Helios+
HIF1A	0.00232081	0.285779	0.208	0.152	1	CCR4/Helios+
MAN2A1	0.00232478	0.258118	0.181	0.127	1	CCR4/Helios+
PREPL	0.00235443	0.20985	0.117	0.07	1	CCR4/Helios+
SCARB2	0.00238148	0.206975	0.102	0.058	1	CCR4/Helios+
PGRMC1	0.00239252	0.206604	0.17	0.116	1	CCR4/Helios+
RPAP2	0.00239461	0.234422	0.185	0.131	1	CCR4/Helios+
CRACR2A	0.00239649	0.23606	0.132	0.084	1	CCR4/Helios+
ZC3H12D	0.00239984	0.255284	0.211	0.156	1	CCR4/Helios+
DOPEY2	0.00240441	0.269349	0.155	0.102	1	CCR4/Helios+
DDX60L	0.00249639	0.284618	0.23	0.178	1	CCR4/Helios+
GTF2A1	0.00250859	0.206246	0.132	0.084	1	CCR4/Helios+
PAFAH1B2	0.00255624	0.191524	0.14	0.088	1	CCR4/Helios+
USP24	0.00256289	0.189508	0.106	0.062	1	CCR4/Helios+
SLC35F5	0.00256724	0.16438	0.106	0.061	1	CCR4/Helios+
PRKAA1	0.00257411	0.217087	0.208	0.148	1	CCR4/Helios+
ZBTB25	0.00257626	0.24363	0.249	0.195	1	CCR4/Helios+
TBCK	0.00258737	0.214494	0.151	0.099	1	CCR4/Helios+
SLC35E2B	0.00262254	0.282042	0.192	0.142	1	CCR4/Helios+
PPP1R21	0.00262902	0.303379	0.174	0.123	1	CCR4/Helios+
C2orf68	0.00264683	0.216094	0.143	0.092	1	CCR4/Helios+
MON1B	0.00264751	0.231708	0.155	0.103	1	CCR4/Helios+
IL21R	0.00264777	0.293044	0.245	0.191	1	CCR4/Helios+
CTNNA1	0.00264792	0.207291	0.151	0.099	1	CCR4/Helios+
AFF4	0.00264818	0.346982	0.264	0.217	1	CCR4/Helios+
KIAA0586	0.00265667	0.240371	0.132	0.083	1	CCR4/Helios+
SLC38A10	0.00267366	0.311233	0.226	0.175	1	CCR4/Helios+
NAGPA	0.0026893	0.286604	0.166	0.115	1	CCR4/Helios+
MBP	0.0027188	0.272491	0.483	0.496	1	CCR4/Helios+
SIN3A	0.00271968	0.24463	0.238	0.185	1	CCR4/Helios+
NPIPB5	0.00273801	0.246821	0.132	0.084	1	CCR4/Helios+
TSC22D3	0.0027511	0.18838	0.891	0.929	1	CCR4/Helios+
MFSD6	0.00275296	0.197229	0.14	0.09	1	CCR4/Helios+
RAP2B	0.00275788	0.252261	0.242	0.192	1	CCR4/Helios+
CDC37	0.00277369	0.213447	0.615	0.65	1	CCR4/Helios+
RDH11	0.00278717	0.242528	0.181	0.128	1	CCR4/Helios+
ZBED5	0.00278833	0.18392	0.121	0.074	1	CCR4/Helios+
FGL2	0.00280963	0.203147	0.113	0.067	1	CCR4/Helios+
ANKZF1	0.00286649	0.25248	0.189	0.136	1	CCR4/Helios+
ERI1	0.00290957	0.253294	0.162	0.111	1	CCR4/Helios+
SRSF10	0.00295267	0.224625	0.408	0.379	1	CCR4/Helios+
SNX14	0.00296015	0.207283	0.166	0.113	1	CCR4/Helios+
TXK	0.0029703	0.265431	0.113	0.069	1	CCR4/Helios+
AP5M1	0.00297141	0.248553	0.185	0.133	1	CCR4/Helios+
PIGL	0.00298336	0.170712	0.106	0.062	1	CCR4/Helios+
IST1	0.00302762	0.301274	0.264	0.215	1	CCR4/Helios+
OXCT1	0.00307116	0.221462	0.192	0.139	1	CCR4/Helios+
RNF216	0.0031163	0.303131	0.223	0.172	1	CCR4/Helios+
SECISBP2	0.00311919	0.406924	0.343	0.316	1	CCR4/Helios+
RBM33	0.00312912	0.273005	0.279	0.228	1	CCR4/Helios+
LRPPRC	0.00314952	0.255165	0.234	0.182	1	CCR4/Helios+
CCR7	0.00315357	0.391882	0.415	0.393	1	CCR4/Helios+
METTL15	0.00316919	0.207684	0.14	0.09	1	CCR4/Helios+
CPD	0.00317591	0.214414	0.109	0.065	1	CCR4/Helios+
BIRC2	0.00317987	0.28832	0.26	0.215	1	CCR4/Helios+
C1RL	0.00322333	0.271753	0.166	0.115	1	CCR4/Helios+
ZBTB43	0.00324978	0.189254	0.128	0.08	1	CCR4/Helios+
SSR1	0.00328288	0.277145	0.381	0.356	1	CCR4/Helios+
BTN3A1	0.00330058	0.301304	0.272	0.224	1	CCR4/Helios+
CD226	0.0033192	0.292625	0.174	0.124	1	CCR4/Helios+
NDFIP1	0.00338609	0.23033	0.6	0.642	1	CCR4/Helios+
CREBBP	0.0034054	0.268205	0.204	0.152	1	CCR4/Helios+
VPS26A	0.00340687	0.228255	0.264	0.21	1	CCR4/Helios+
AKAP8	0.00342477	0.196556	0.158	0.107	1	CCR4/Helios+
TTC3	0.00343275	0.330328	0.347	0.31	1	CCR4/Helios+
SMYD3	0.00345954	0.180293	0.136	0.087	1	CCR4/Helios+
ABHD2	0.00349477	0.231744	0.158	0.109	1	CCR4/Helios+
TMEM87A	0.00350314	0.279273	0.249	0.198	1	CCR4/Helios+
TNFAIP8	0.00352481	0.32058	0.472	0.489	1	CCR4/Helios+
CCNT1	0.00353677	0.252619	0.177	0.127	1	CCR4/Helios+
RBL1	0.00358915	0.213773	0.174	0.122	1	CCR4/Helios+
AP1AR	0.00359398	0.194975	0.117	0.072	1	CCR4/Helios+
DEF6	0.0035991	0.21713	0.494	0.487	1	CCR4/Helios+
PIK3CA	0.00362547	0.217484	0.113	0.069	1	CCR4/Helios+
VWA8	0.00363759	0.215639	0.109	0.066	1	CCR4/Helios+
IPO8	0.00364535	0.232749	0.136	0.089	1	CCR4/Helios+
TMEM63A	0.00364603	0.307315	0.245	0.196	1	CCR4/Helios+
INPP4B	0.00365207	0.325512	0.306	0.264	1	CCR4/Helios+
ABCA7	0.0036563	0.187155	0.117	0.072	1	CCR4/Helios+
VPS35	0.00366451	0.278746	0.306	0.262	1	CCR4/Helios+
IFT80	0.00366669	0.155361	0.102	0.059	1	CCR4/Helios+
CDK5RAP2	0.00366823	0.183492	0.143	0.094	1	CCR4/Helios+
HDAC4	0.00367645	0.221821	0.147	0.099	1	CCR4/Helios+
GIGYF2	0.00369975	0.243941	0.181	0.131	1	CCR4/Helios+
ZMIZ2	0.00377339	0.17665	0.117	0.072	1	CCR4/Helios+
CCDC6	0.00378567	0.192005	0.125	0.078	1	CCR4/Helios+
ACSL3	0.00379744	0.192598	0.132	0.085	1	CCR4/Helios+
CCNH	0.00381114	0.346765	0.309	0.266	1	CCR4/Helios+
PPIB	0.00387091	0.148245	0.781	0.822	1	CCR4/Helios+
RAB10	0.00397855	0.278856	0.374	0.355	1	CCR4/Helios+
ZNF92	0.00399094	0.284214	0.181	0.13	1	CCR4/Helios+
SUPT7L	0.00401087	0.20329	0.196	0.142	1	CCR4/Helios+
GFPT1	0.00401196	0.21034	0.143	0.093	1	CCR4/Helios+
WDR6	0.00401352	0.26329	0.181	0.13	1	CCR4/Helios+
TRIM14	0.00402084	0.311354	0.306	0.269	1	CCR4/Helios+
WAPL	0.00403545	0.332764	0.275	0.235	1	CCR4/Helios+
UFL1	0.00404024	0.276184	0.264	0.213	1	CCR4/Helios+
MTA2	0.00404185	0.264422	0.223	0.176	1	CCR4/Helios+
IDE	0.00405087	0.230637	0.132	0.086	1	CCR4/Helios+
TAF1	0.0040598	0.22255	0.136	0.088	1	CCR4/Helios+
SPEN	0.00411742	0.28585	0.174	0.125	1	CCR4/Helios+
GPALPP1	0.00416247	0.196514	0.128	0.082	1	CCR4/Helios+
PUS7L	0.00419491	0.287815	0.177	0.129	1	CCR4/Helios+
LRRC57	0.0042016	0.168804	0.132	0.085	1	CCR4/Helios+
CKAP5	0.00422174	0.205126	0.174	0.122	1	CCR4/Helios+
PBX4	0.00426155	0.269407	0.291	0.241	1	CCR4/Helios+
S100PBP	0.00426328	0.219119	0.158	0.109	1	CCR4/Helios+
PRKAR2A	0.00428702	0.264284	0.242	0.192	1	CCR4/Helios+
CSNK2A1	0.00433403	0.240385	0.151	0.103	1	CCR4/Helios+
AP4B1	0.00433685	0.199231	0.113	0.07	1	CCR4/Helios+
HKR1	0.00434359	0.198031	0.102	0.061	1	CCR4/Helios+
ZNF267	0.00439665	0.212181	0.177	0.127	1	CCR4/Helios+
MTDH	0.00439953	0.282749	0.525	0.549	1	CCR4/Helios+
MDN1	0.00441733	0.277073	0.162	0.115	1	CCR4/Helios+
TXNRD1	0.0044362	0.257444	0.192	0.145	1	CCR4/Helios+
ST3GAL1	0.00447218	0.294799	0.287	0.241	1	CCR4/Helios+
PURA	0.00448426	0.206267	0.14	0.093	1	CCR4/Helios+
THOC2	0.0044883	0.247119	0.321	0.275	1	CCR4/Helios+
MARK3	0.00451592	0.219168	0.166	0.115	1	CCR4/Helios+
PPWD1	0.00452759	0.310021	0.219	0.17	1	CCR4/Helios+
ANKRD36C	0.00457647	0.244272	0.2	0.149	1	CCR4/Helios+
KDM4A	0.00459485	0.263584	0.151	0.104	1	CCR4/Helios+
FBXL4	0.00460069	0.179629	0.132	0.085	1	CCR4/Helios+
PARG	0.00460362	0.22638	0.132	0.087	1	CCR4/Helios+
C17orf62	0.00461171	0.223104	0.494	0.503	1	CCR4/Helios+
CENPK	0.00464336	0.40082	0.264	0.226	1	CCR4/Helios+
PREX1	0.00464719	0.326121	0.279	0.238	1	CCR4/Helios+
DHX8	0.0046609	0.22817	0.162	0.113	1	CCR4/Helios+
AKAP10	0.00467632	0.265419	0.147	0.102	1	CCR4/Helios+
EXOC1	0.00468891	0.253939	0.17	0.121	1	CCR4/Helios+
LPP	0.00472814	0.327919	0.264	0.221	1	CCR4/Helios+
[truncated: 1,898 more rows]
