# Supplementary material for: Single cell analysis of spondyloarthritis regulatory T cells identifies distinct synovial gene expression patterns and clonal fates
Source: Commun Biol. 2021 Dec 14;4:1395. doi: 10.1038/s42003-021-02931-3 (PMC8671562; doi:10.1038/s42003-021-02931-3)
Supplement: Supplementary file 6 — Supplementary Data 4 [file 42003_2021_2931_MOESM6_ESM.xlsx]

## Sheet: Sheet1
Enriched genes per cluster (selected among those expressed in at least 10% of the cells belonging to each cluster, and with a log fold change >0.1)
	p_val	avg_logFC	pct.1	pct.2	p_val_adj	cluster
FOXP3	3.4e-245	0.518972	0.736	0.538	1.53e-240	canonical Tregs
HLA-DPA1	1.54e-211	0.410576	0.744	0.528	6.95e-207	canonical Tregs
ISG20	5.59e-206	0.371657	0.881	0.769	2.52e-201	canonical Tregs
CD27	2.19e-198	0.386056	0.785	0.637	9.86e-194	canonical Tregs
HLA-DRB1	7.56e-195	0.381026	0.727	0.509	3.41e-190	canonical Tregs
HLA-DPB1	1.04e-190	0.399035	0.698	0.496	4.67e-186	canonical Tregs
CARD16	4.2e-186	0.427582	0.651	0.467	1.89e-181	canonical Tregs
LGALS1	1.47e-173	0.425098	0.696	0.509	6.63e-169	canonical Tregs
LGALS3	4.75e-161	0.366608	0.732	0.559	2.14e-156	canonical Tregs
SAT1	4.83e-150	0.411904	0.735	0.603	2.17e-145	canonical Tregs
CTSC	5.25e-148	0.412863	0.625	0.461	2.36e-143	canonical Tregs
HLA-DRB5	2.24e-142	0.387146	0.647	0.454	1.01e-137	canonical Tregs
GBP5	6.67e-140	0.301556	0.675	0.503	3.01e-135	canonical Tregs
PMAIP1	3.15e-138	0.384426	0.498	0.317	1.42e-133	canonical Tregs
ACP5	4.35e-120	0.386826	0.422	0.271	1.96e-115	canonical Tregs
TIGIT	1.38e-119	0.398002	0.649	0.507	6.24e-115	canonical Tregs
GLRX	2.74e-117	0.315042	0.627	0.478	1.24e-112	canonical Tregs
LINC01943	2.73e-115	0.43842	0.396	0.241	1.23e-110	canonical Tregs
HLA-DRA	1.06e-113	0.414479	0.484	0.32	4.76e-109	canonical Tregs
HLA-DQA1	2.78e-111	0.371833	0.357	0.206	1.25e-106	canonical Tregs
TNFRSF18	1.87e-109	0.430058	0.431	0.281	8.45e-105	canonical Tregs
MIR4435-2HG	8.18e-109	0.313497	0.565	0.406	3.69e-104	canonical Tregs
DUSP4	1.86e-108	0.315897	0.577	0.417	8.4e-104	canonical Tregs
LAYN	1.39e-104	0.316862	0.259	0.127	6.29e-100	canonical Tregs
AC017002.3	4.65e-104	0.411364	0.31	0.173	2.09e-99	canonical Tregs
COX5A	2.65e-97	0.257466	0.743	0.628	1.19e-92	canonical Tregs
HLA-DMA	2.19e-94	0.32557	0.388	0.248	9.87e-90	canonical Tregs
ISG15	1.91e-89	0.40463	0.59	0.467	8.62e-85	canonical Tregs
IL2RA	6.24e-88	0.337256	0.548	0.413	2.81e-83	canonical Tregs
PSMB8	1.67e-86	0.215054	0.762	0.653	7.53e-82	canonical Tregs
SKAP1	4.42e-83	0.218046	0.723	0.617	1.99e-78	canonical Tregs
IFI6	1.23e-82	0.348537	0.486	0.356	5.56e-78	canonical Tregs
SH3BGRL	4.05e-81	0.218853	0.687	0.584	1.82e-76	canonical Tregs
CXCR6	1.53e-80	0.311942	0.289	0.17	6.9e-76	canonical Tregs
CYTOR	1.35e-79	0.287513	0.479	0.346	6.1e-75	canonical Tregs
PSMB9	1.96e-79	0.190124	0.794	0.676	8.84e-75	canonical Tregs
OAS1	5.12e-79	0.313281	0.366	0.244	2.31e-74	canonical Tregs
VAMP8	7.57e-79	0.210381	0.666	0.552	3.41e-74	canonical Tregs
CTLA4	1.52e-78	0.242614	0.563	0.433	6.86e-74	canonical Tregs
VAMP5	8e-78	0.241852	0.502	0.376	3.61e-73	canonical Tregs
DOK2	2.71e-77	0.253294	0.623	0.51	1.22e-72	canonical Tregs
BATF	3.39e-77	0.296157	0.511	0.388	1.53e-72	canonical Tregs
HLA-DQA2	4.05e-75	0.332602	0.283	0.168	1.82e-70	canonical Tregs
CORO1B	4.39e-74	0.241059	0.695	0.588	1.98e-69	canonical Tregs
DYNLRB1	2.02e-73	0.24022	0.618	0.507	9.12e-69	canonical Tregs
CALM3	4.56e-73	0.194467	0.716	0.599	2.06e-68	canonical Tregs
CD53	8.62e-73	0.194857	0.708	0.599	3.88e-68	canonical Tregs
HLA-DQB1	1.08e-71	0.283325	0.384	0.262	4.85e-67	canonical Tregs
MT2A	8.24e-69	0.213467	0.734	0.621	3.71e-64	canonical Tregs
PRDX1	1.29e-68	0.191132	0.705	0.578	5.8e-64	canonical Tregs
TXN	3.77e-68	0.160205	0.696	0.562	1.7e-63	canonical Tregs
ANXA2	3.84e-68	0.20449	0.671	0.542	1.73e-63	canonical Tregs
CASP1	2.29e-67	0.247973	0.405	0.292	1.03e-62	canonical Tregs
GBP2	5.2e-65	0.220437	0.538	0.427	2.34e-60	canonical Tregs
UBE2L6	5.98e-65	0.223546	0.553	0.443	2.7e-60	canonical Tregs
HPGD	7.02e-65	0.425609	0.301	0.197	3.16e-60	canonical Tregs
MX1	1.22e-64	0.298169	0.473	0.362	5.52e-60	canonical Tregs
STAM	3.18e-64	0.199877	0.482	0.36	1.43e-59	canonical Tregs
SCAND1	2.31e-63	0.196717	0.673	0.572	1.04e-58	canonical Tregs
FKBP1A	2.61e-63	0.196939	0.658	0.552	1.18e-58	canonical Tregs
PPP1R18	3.74e-62	0.200136	0.619	0.514	1.68e-57	canonical Tregs
ARPC1B	1.79e-61	0.183592	0.724	0.616	8.08e-57	canonical Tregs
RTKN2	1.89e-58	0.200733	0.43	0.313	8.52e-54	canonical Tregs
NINJ2	4.6e-58	0.216072	0.331	0.226	2.07e-53	canonical Tregs
CAP1	7.47e-56	0.175037	0.665	0.564	3.37e-51	canonical Tregs
TRAPPC1	3.18e-54	0.165261	0.708	0.606	1.43e-49	canonical Tregs
PPP1CA	1.07e-53	0.158309	0.734	0.626	4.81e-49	canonical Tregs
ELOB	3.69e-53	0.159109	0.71	0.597	1.66e-48	canonical Tregs
TNFRSF4	5.55e-53	0.385838	0.414	0.311	2.5e-48	canonical Tregs
TBC1D4	1.09e-52	0.211079	0.373	0.269	4.89e-48	canonical Tregs
ANXA5	1.62e-50	0.164918	0.584	0.465	7.3e-46	canonical Tregs
CST7	2.14e-50	0.147889	0.584	0.472	9.66e-46	canonical Tregs
ATP5F1C	4.39e-50	0.191389	0.497	0.391	1.98e-45	canonical Tregs
WDR1	8.07e-50	0.162556	0.636	0.53	3.64e-45	canonical Tregs
PPM1G	3.44e-49	0.174144	0.592	0.489	1.55e-44	canonical Tregs
DBI	1.57e-48	0.1558	0.68	0.577	7.06e-44	canonical Tregs
ATP5IF1	3.28e-48	0.17523	0.567	0.456	1.48e-43	canonical Tregs
PSMD8	1.88e-42	0.138037	0.572	0.471	8.46e-38	canonical Tregs
MAL	1.05e-186	0.468629	0.428	0.183	4.72e-182	CCR7-high
RPL38	1.11e-178	0.378451	0.92	0.812	5e-174	CCR7-high
CCR7	4.73e-141	0.489042	0.441	0.231	2.13e-136	CCR7-high
TCF7	3.93e-123	0.367403	0.201	0.066	1.77e-118	CCR7-high
C12orf57	1.75e-107	0.330038	0.847	0.724	7.9e-103	CCR7-high
IL7R	5.28e-98	0.354288	0.632	0.444	2.38e-93	CCR7-high
RPL27A	3.99e-96	0.320967	0.809	0.703	1.8e-91	CCR7-high
RPL36A	8.98e-88	0.34448	0.618	0.467	4.05e-83	CCR7-high
TGIF1	9.15e-80	0.311144	0.192	0.081	4.12e-75	CCR7-high
RPS2	3.11e-68	0.313887	0.633	0.502	1.4e-63	CCR7-high
PTGER2	2.36e-67	0.343567	0.258	0.136	1.06e-62	CCR7-high
LEF1	2.27e-61	0.271137	0.382	0.242	1.02e-56	CCR7-high
SNHG8	6.71e-55	0.299958	0.498	0.38	3.02e-50	CCR7-high
SESN3	6.24e-50	0.287899	0.241	0.138	2.81e-45	CCR7-high
CD55	7.58e-49	0.275686	0.321	0.203	3.42e-44	CCR7-high
ZFP36L2	7.66e-46	0.253797	0.518	0.396	3.45e-41	CCR7-high
GIMAP7	1.16e-45	0.258236	0.512	0.392	5.21e-41	CCR7-high
STMN1	0	2.17358	0.587	0.138	0	Cycling
TYMS	0	1.34053	0.386	0.017	0	Cycling
HIST1H1B	0	0.955924	0.275	0.024	0	Cycling
UBE2C	0	0.944148	0.279	0.004	0	Cycling
BIRC5	0	0.859466	0.347	0.006	0	Cycling
NUSAP1	0	0.786491	0.323	0.026	0	Cycling
CENPF	0	0.77634	0.308	0.018	0	Cycling
MCM7	0	0.746696	0.36	0.06	0	Cycling
TK1	0	0.740104	0.347	0.017	0	Cycling
CCNB2	0	0.716983	0.304	0.007	0	Cycling
MKI67	0	0.708062	0.317	0.011	0	Cycling
CDKN3	0	0.664068	0.329	0.023	0	Cycling
CCNA2	0	0.605813	0.274	0.003	0	Cycling
TOP2A	0	0.598592	0.259	0.011	0	Cycling
HIST1H3B	0	0.594314	0.183	0.006	0	Cycling
CDC20	0	0.573266	0.225	0.002	0	Cycling
ASF1B	0	0.56369	0.318	0.013	0	Cycling
ZWINT	0	0.555637	0.325	0.013	0	Cycling
CENPW	0	0.542785	0.337	0.023	0	Cycling
CDK1	0	0.535894	0.259	0.008	0	Cycling
PLK1	0	0.516168	0.2	0.003	0	Cycling
TPX2	0	0.50476	0.269	0.02	0	Cycling
GINS2	0	0.49786	0.252	0.023	0	Cycling
PKMYT1	0	0.484222	0.259	0.003	0	Cycling
DHFR	0	0.45287	0.287	0.014	0	Cycling
HMGB3	0	0.451604	0.299	0.035	0	Cycling
CENPU	0	0.442865	0.278	0.02	0	Cycling
MAD2L1	0	0.442582	0.317	0.039	0	Cycling
CCNB1	0	0.425433	0.179	0.006	0	Cycling
UBE2T	0	0.409435	0.277	0.024	0	Cycling
KIFC1	0	0.399405	0.239	0.004	0	Cycling
DLGAP5	0	0.397336	0.209	0.002	0	Cycling
TROAP	0	0.397247	0.224	0.004	0	Cycling
UHRF1	0	0.392826	0.24	0.004	0	Cycling
CENPN	0	0.382247	0.295	0.031	0	Cycling
CDCA8	0	0.368076	0.223	0.005	0	Cycling
CLSPN	0	0.357547	0.231	0.012	0	Cycling
MCM2	0	0.325789	0.219	0.017	0	Cycling
CDCA5	0	0.318694	0.21	0.003	0	Cycling
WDR34	0	0.309238	0.232	0.012	0	Cycling
GGH	0	0.301672	0.233	0.01	0	Cycling
AURKB	0	0.29854	0.207	0.007	0	Cycling
RRM2	0	0.283236	0.2	0.003	0	Cycling
GTSE1	0	0.274248	0.177	0.002	0	Cycling
ASPM	0	0.273803	0.165	0.008	0	Cycling
MND1	0	0.266828	0.2	0.004	0	Cycling
CDC45	0	0.26435	0.185	0.003	0	Cycling
CKAP2L	0	0.263195	0.186	0.003	0	Cycling
KIF23	0	0.259959	0.175	0.003	0	Cycling
CDCA3	0	0.259823	0.169	0.003	0	Cycling
HMMR	0	0.254403	0.163	0.002	0	Cycling
RAD51AP1	0	0.250577	0.191	0.006	0	Cycling
SGO1	0	0.247239	0.169	0.005	0	Cycling
SKA3	0	0.245758	0.183	0.002	0	Cycling
SPC24	0	0.241916	0.183	0.003	0	Cycling
NUF2	0	0.241247	0.183	0.01	0	Cycling
CDCA2	0	0.239476	0.171	0.005	0	Cycling
DEPDC1B	0	0.216197	0.175	0.005	0	Cycling
KIF2C	0	0.211222	0.162	0.003	0	Cycling
TRIP13	0	0.209447	0.172	0.006	0	Cycling
POC1A	0	0.205064	0.188	0.006	0	Cycling
SHCBP1	0	0.202009	0.155	0.003	0	Cycling
SPC25	0	0.197394	0.166	0.001	0	Cycling
HJURP	0	0.184724	0.146	0.001	0	Cycling
PCLAF	0	0.182228	0.152	0.005	0	Cycling
BRCA1	0	0.173234	0.149	0.006	0	Cycling
CDC6	0	0.168825	0.136	0.003	0	Cycling
ORC6	0	0.16172	0.146	0.005	0	Cycling
KIF15	0	0.15946	0.135	0.002	0	Cycling
DIAPH3	0	0.156022	0.127	0.002	0	Cycling
FAM111B	0	0.152076	0.125	0.003	0	Cycling
DTL	0	0.150482	0.136	0.003	0	Cycling
SKA1	0	0.140437	0.129	0.003	0	Cycling
KIF4A	5.55e-307	0.134883	0.11	0.002	2.5e-302	Cycling
MCM10	3.37e-298	0.122316	0.106	0.002	1.52e-293	Cycling
BUB1	3.25e-296	0.181629	0.149	0.007	1.46e-291	Cycling
SMC2	1.28e-295	0.441745	0.297	0.039	5.76e-291	Cycling
NCAPH	2.37e-293	0.301217	0.232	0.023	1.07e-288	Cycling
APOBEC3B	8.54e-291	0.143709	0.108	0.002	3.85e-286	Cycling
SPAG5	7.34e-290	0.156072	0.134	0.005	3.31e-285	Cycling
MELK	4.01e-288	0.164826	0.142	0.006	1.81e-283	Cycling
HIST1H3C	1.98e-280	0.239557	0.119	0.004	8.94e-276	Cycling
CKS1B	1.54e-275	0.442609	0.307	0.046	6.96e-271	Cycling
TCF19	3.03e-271	0.289231	0.239	0.026	1.37e-266	Cycling
FANCI	2.07e-269	0.218341	0.196	0.017	9.31e-265	Cycling
CENPM	1.08e-267	0.635219	0.41	0.087	4.86e-263	Cycling
FEN1	8.64e-260	0.539197	0.304	0.048	3.89e-255	Cycling
OIP5	3.41e-259	0.135374	0.125	0.005	1.54e-254	Cycling
MTFR2	5.36e-255	0.120352	0.125	0.005	2.42e-250	Cycling
MXD3	2.75e-253	0.187271	0.137	0.007	1.24e-248	Cycling
NCAPG	4.93e-250	0.207154	0.157	0.011	2.22e-245	Cycling
CENPP	2.38e-249	0.17659	0.17	0.013	1.07e-244	Cycling
DTYMK	5.9e-248	0.428601	0.364	0.069	2.66e-243	Cycling
PCNA	6.94e-246	0.748218	0.377	0.082	3.13e-241	Cycling
KIF11	9.53e-243	0.177886	0.146	0.009	4.29e-238	Cycling
MCM4	2.17e-236	0.270218	0.217	0.025	9.79e-232	Cycling
SGO2	2.75e-234	0.179357	0.141	0.009	1.24e-229	Cycling
ESCO2	1.54e-225	0.113266	0.114	0.005	6.96e-221	Cycling
RNASEH2A	1.08e-224	0.31979	0.305	0.054	4.87e-220	Cycling
NEIL3	3.16e-214	0.131547	0.119	0.007	1.43e-209	Cycling
CENPE	5.59e-208	0.257274	0.175	0.019	2.52e-203	Cycling
KNL1	4.62e-207	0.205051	0.17	0.017	2.08e-202	Cycling
CCDC34	8.95e-205	0.211017	0.188	0.022	4.03e-200	Cycling
CHEK1	3.02e-200	0.195517	0.18	0.02	1.36e-195	Cycling
CKS2	8.76e-200	0.586707	0.354	0.083	3.95e-195	Cycling
H2AFX	1.25e-192	0.47355	0.314	0.068	5.62e-188	Cycling
AURKA	1.87e-191	0.120847	0.111	0.007	8.44e-187	Cycling
ACOT7	1.44e-188	0.293363	0.262	0.047	6.47e-184	Cycling
PTTG1	3.38e-185	1.06251	0.58	0.257	1.53e-180	Cycling
TUBB	1.89e-181	1.63707	0.708	0.476	8.5e-177	Cycling
TPI1	8.82e-181	0.922965	0.88	0.745	3.98e-176	Cycling
NUDT1	2.87e-179	0.662383	0.511	0.185	1.3e-174	Cycling
TUBG1	2.67e-177	0.211004	0.217	0.034	1.2e-172	Cycling
RACGAP1	7.75e-177	0.266604	0.21	0.032	3.49e-172	Cycling
CCNE2	7.08e-176	0.134783	0.113	0.008	3.19e-171	Cycling
FBXO5	1.22e-174	0.267986	0.184	0.025	5.49e-170	Cycling
RPL39L	1.29e-171	0.278637	0.281	0.057	5.79e-167	Cycling
GMNN	6.19e-171	0.231431	0.226	0.039	2.79e-166	Cycling
SLC25A5	1.27e-170	0.849967	0.788	0.643	5.72e-166	Cycling
BCL2L12	5.47e-170	0.240483	0.25	0.046	2.47e-165	Cycling
CEP55	1.67e-167	0.126461	0.122	0.011	7.54e-163	Cycling
PHF19	2.95e-163	0.513881	0.439	0.14	1.33e-158	Cycling
SPDL1	2.14e-158	0.136595	0.11	0.009	9.66e-154	Cycling
H2AFZ	3.7e-157	1.10209	0.746	0.596	1.67e-152	Cycling
KNSTRN	1.73e-156	0.124783	0.119	0.011	7.81e-152	Cycling
YEATS4	1.41e-153	0.40952	0.351	0.096	6.37e-149	Cycling
RFC4	6.73e-153	0.263965	0.265	0.057	3.03e-148	Cycling
LRR1	1.03e-152	0.272792	0.258	0.054	4.65e-148	Cycling
TIMELESS	9.75e-151	0.193449	0.177	0.027	4.39e-146	Cycling
NCAPG2	5.22e-150	0.19506	0.198	0.033	2.35e-145	Cycling
CENPH	1.23e-148	0.150191	0.162	0.022	5.53e-144	Cycling
TUBA1B	5.79e-148	1.97235	0.603	0.376	2.61e-143	Cycling
FABP5	6.3e-147	0.522504	0.36	0.105	2.84e-142	Cycling
TMEM106C	9.9e-147	0.52674	0.406	0.132	4.46e-142	Cycling
DUT	1.24e-146	0.990117	0.566	0.292	5.57e-142	Cycling
RRM1	2.67e-144	0.378376	0.369	0.107	1.2e-139	Cycling
FANCG	1.31e-143	0.15102	0.16	0.023	5.92e-139	Cycling
ATAD5	1.97e-142	0.140841	0.144	0.019	8.86e-138	Cycling
PRC1	2.34e-140	0.140196	0.136	0.017	1.06e-135	Cycling
NDC80	1.83e-137	0.27448	0.245	0.054	8.23e-133	Cycling
LIG1	8.68e-137	0.355783	0.291	0.074	3.91e-132	Cycling
HIRIP3	1.26e-136	0.254014	0.254	0.057	5.69e-132	Cycling
NRM	5.11e-134	0.304932	0.286	0.072	2.3e-129	Cycling
MCM5	1.13e-133	0.577677	0.378	0.126	5.1e-129	Cycling
HIST1H2AM	6.46e-133	0.294452	0.154	0.023	2.91e-128	Cycling
DSN1	2.06e-131	0.163357	0.179	0.031	9.27e-127	Cycling
KIF22	4.98e-131	0.479853	0.365	0.117	2.24e-126	Cycling
MT2A1	6.05e-129	0.788877	0.847	0.668	2.73e-124	Cycling
NCAPD2	9.78e-129	0.188127	0.216	0.045	4.41e-124	Cycling
CDK2	2.7e-128	0.10406	0.123	0.015	1.22e-123	Cycling
AC084033.3	5.18e-128	0.172807	0.181	0.033	2.34e-123	Cycling
CDCA4	3.15e-127	0.265596	0.248	0.058	1.42e-122	Cycling
RPA3	6.1e-126	0.560776	0.513	0.226	2.75e-121	Cycling
HMGB2	8.09e-124	1.20067	0.675	0.512	3.65e-119	Cycling
CHAF1B	6.74e-122	0.124055	0.129	0.018	3.04e-117	Cycling
KPNA2	2.1e-120	0.41248	0.3	0.086	9.48e-116	Cycling
RFC5	1.48e-119	0.122736	0.157	0.026	6.65e-115	Cycling
IFI27L1	5.83e-119	0.154036	0.173	0.032	2.63e-114	Cycling
TUBA1C	7.72e-119	0.710818	0.429	0.174	3.48e-114	Cycling
ATAD2	2.3e-118	0.278029	0.262	0.068	1.04e-113	Cycling
CDCA7	8.23e-118	0.23497	0.253	0.063	3.71e-113	Cycling
HIST1H2AG	9.1e-118	0.196454	0.147	0.024	4.1e-113	Cycling
JPT1	1.04e-117	0.770932	0.652	0.418	4.69e-113	Cycling
MIS18A	1.31e-116	0.115118	0.155	0.026	5.9e-112	Cycling
RFC2	2.03e-112	0.249687	0.26	0.068	9.15e-108	Cycling
RBBP8	3.98e-112	0.176856	0.196	0.042	1.79e-107	Cycling
E2F2	2.64e-111	0.126554	0.117	0.016	1.19e-106	Cycling
HADH	3.53e-109	0.250232	0.276	0.077	1.59e-104	Cycling
TIPIN	1.48e-107	0.143957	0.166	0.032	6.65e-103	Cycling
MCM3	2.28e-107	0.399073	0.347	0.119	1.03e-102	Cycling
H2AFY	6.53e-107	0.445671	0.459	0.187	2.94e-102	Cycling
SNRNP25	9.44e-106	0.197844	0.257	0.069	4.25e-101	Cycling
CTNNAL1	1.32e-104	0.125537	0.17	0.034	5.93e-100	Cycling
CENPK	4.95e-104	0.181132	0.26	0.071	2.23e-99	Cycling
NASP	2.43e-103	0.436931	0.398	0.153	1.09e-98	Cycling
SLC43A3	3.83e-103	0.146573	0.162	0.032	1.73e-98	Cycling
EZH2	1.04e-102	0.221005	0.231	0.06	4.67e-98	Cycling
PRDX3	2.34e-101	0.532893	0.552	0.285	1.06e-96	Cycling
SHMT1	1.68e-100	0.203947	0.223	0.057	7.57e-96	Cycling
CENPX	4.61e-99	0.427464	0.399	0.153	2.08e-94	Cycling
TXN1	3.46e-98	0.55845	0.791	0.621	1.56e-93	Cycling
BLOC1S1	1.49e-97	0.219469	0.315	0.1	6.72e-93	Cycling
ARHGAP11A	1.56e-96	0.143635	0.124	0.021	7.05e-92	Cycling
C12orf75	3.84e-96	0.583892	0.604	0.327	1.73e-91	Cycling
WDR76	1.07e-94	0.137534	0.171	0.038	4.82e-90	Cycling
LSM4	1.29e-94	0.444183	0.517	0.249	5.81e-90	Cycling
GNG5	1.75e-93	0.47992	0.773	0.643	7.87e-89	Cycling
POLD1	2.22e-93	0.144756	0.14	0.027	1e-88	Cycling
NCAPD3	1.31e-91	0.147115	0.192	0.046	5.88e-87	Cycling
ANP32E	2.42e-91	0.566459	0.536	0.28	1.09e-86	Cycling
FH	1.16e-89	0.219318	0.244	0.071	5.21e-85	Cycling
TFDP1	1.35e-89	0.125277	0.164	0.036	6.07e-85	Cycling
NCAPH2	7.89e-89	0.162981	0.205	0.053	3.56e-84	Cycling
PGAM1	3.36e-87	0.592966	0.731	0.6	1.52e-82	Cycling
H2AFV	7.23e-87	0.387078	0.485	0.222	3.26e-82	Cycling
PAICS	3.09e-86	0.232102	0.218	0.061	1.39e-81	Cycling
ARPC1B1	3.18e-86	0.527064	0.824	0.661	1.43e-81	Cycling
SAE1	1.16e-85	0.391575	0.41	0.173	5.24e-81	Cycling
MTHFD1	6.28e-85	0.229295	0.256	0.08	2.83e-80	Cycling
ATP5MF	8.28e-85	0.592855	0.697	0.524	3.73e-80	Cycling
MT1E	1.48e-84	0.483611	0.496	0.245	6.69e-80	Cycling
CARHSP1	4.15e-84	0.449081	0.499	0.255	1.87e-79	Cycling
SMC4	4.16e-84	0.400402	0.392	0.163	1.88e-79	Cycling
C17orf49	1.04e-83	0.313134	0.365	0.141	4.69e-79	Cycling
DDX39A	4.67e-83	0.472385	0.512	0.264	2.11e-78	Cycling
CALM31	2.02e-81	0.49303	0.781	0.652	9.11e-77	Cycling
PRDX2	2.88e-80	0.584775	0.728	0.546	1.3e-75	Cycling
VRK1	4.31e-80	0.188542	0.278	0.092	1.94e-75	Cycling
COX5A1	8.5e-80	0.457188	0.807	0.68	3.83e-75	Cycling
MCM6	1.39e-79	0.221591	0.27	0.09	6.26e-75	Cycling
LMNB1	2e-79	0.317282	0.342	0.134	9.01e-75	Cycling
CDKN2A	5.36e-78	0.274031	0.288	0.101	2.41e-73	Cycling
EIF4A3	2.04e-76	0.315552	0.363	0.15	9.22e-72	Cycling
UQCC2	5.69e-76	0.334554	0.386	0.162	2.57e-71	Cycling
SNRPG	1.01e-74	0.491606	0.681	0.507	4.54e-70	Cycling
HAUS4	2.77e-74	0.168154	0.283	0.098	1.25e-69	Cycling
SKA2	3.18e-74	0.313462	0.407	0.175	1.43e-69	Cycling
SSRP1	7.42e-74	0.307987	0.429	0.19	3.35e-69	Cycling
SCCPDH	4.41e-73	0.166952	0.168	0.044	1.99e-68	Cycling
TMPO	9.86e-72	0.412985	0.412	0.192	4.44e-67	Cycling
ITGB3BP	6.66e-71	0.127783	0.194	0.056	3e-66	Cycling
CBR3	1.79e-70	0.107392	0.133	0.03	8.05e-66	Cycling
TEX30	2.45e-70	0.103077	0.17	0.046	1.1e-65	Cycling
NUP37	4.76e-70	0.154667	0.244	0.081	2.14e-65	Cycling
EMC9	6.57e-70	0.169174	0.2	0.06	2.96e-65	Cycling
MAD2L2	1.63e-69	0.271166	0.397	0.171	7.36e-65	Cycling
PSME2	1.65e-69	0.480137	0.764	0.635	7.46e-65	Cycling
AHCY	1.82e-69	0.210263	0.278	0.1	8.19e-65	Cycling
EXOSC8	7e-69	0.268829	0.33	0.13	3.16e-64	Cycling
ATP5MC3	9.71e-69	0.503171	0.674	0.531	4.38e-64	Cycling
BANF1	3.13e-68	0.362298	0.509	0.263	1.41e-63	Cycling
TUBB4B	7.36e-68	0.735567	0.464	0.27	3.32e-63	Cycling
NUDT15	8.54e-68	0.145906	0.188	0.055	3.85e-63	Cycling
HNRNPAB	1.03e-67	0.14267	0.187	0.055	4.65e-63	Cycling
CBX5	1.18e-67	0.145854	0.262	0.092	5.3e-63	Cycling
CTPS1	3.21e-67	0.10604	0.154	0.04	1.45e-62	Cycling
DHRS4L2	1.21e-66	0.19279	0.261	0.093	5.45e-62	Cycling
RAD51C	2.91e-66	0.225565	0.316	0.124	1.31e-61	Cycling
TXNDC17	1.43e-65	0.381091	0.518	0.282	6.43e-61	Cycling
TIMM10	3.71e-65	0.273317	0.37	0.159	1.67e-60	Cycling
MRPL37	4.61e-65	0.312856	0.423	0.197	2.08e-60	Cycling
SNRPD1	1.34e-64	0.427663	0.62	0.402	6.05e-60	Cycling
C19orf48	2.03e-63	0.144595	0.221	0.073	9.13e-59	Cycling
UQCRQ	2.07e-63	0.448508	0.701	0.503	9.31e-59	Cycling
CBX3	2.29e-63	0.422609	0.596	0.379	1.03e-58	Cycling
ACAT2	5.18e-63	0.203913	0.385	0.166	2.33e-58	Cycling
DNAJC9	5.57e-63	0.317963	0.398	0.188	2.51e-58	Cycling
PSMD81	7.07e-63	0.458891	0.696	0.511	3.19e-58	Cycling
PPIH	7.85e-63	0.261079	0.388	0.17	3.54e-58	Cycling
HAUS1	1e-62	0.2014	0.338	0.139	4.51e-58	Cycling
HELLS	1.12e-62	0.174077	0.183	0.056	5.06e-58	Cycling
DPP3	2.02e-62	0.179974	0.232	0.08	9.12e-58	Cycling
ANAPC15	2.33e-62	0.327261	0.467	0.229	1.05e-57	Cycling
PRIM1	2.37e-62	0.127245	0.169	0.049	1.07e-57	Cycling
LSM5	2.43e-62	0.367198	0.511	0.277	1.09e-57	Cycling
CDK2AP2	1.92e-61	0.394577	0.569	0.329	8.64e-57	Cycling
DEK	3.57e-61	0.509535	0.565	0.371	1.61e-56	Cycling
MAGOHB	4.09e-61	0.120614	0.2	0.064	1.84e-56	Cycling
CKAP5	7.56e-61	0.166629	0.207	0.069	3.41e-56	Cycling
PSMB3	1.34e-60	0.411766	0.685	0.522	6.05e-56	Cycling
PSMG1	8.58e-60	0.142842	0.235	0.084	3.87e-55	Cycling
PSMD14	9.35e-60	0.292427	0.405	0.187	4.21e-55	Cycling
COPS3	1.12e-59	0.326931	0.428	0.206	5.04e-55	Cycling
RANBP1	1.62e-59	0.366033	0.414	0.207	7.28e-55	Cycling
TTF2	2.81e-59	0.105057	0.153	0.043	1.27e-54	Cycling
MRPL51	4.62e-59	0.361091	0.55	0.317	2.08e-54	Cycling
OXCT1	7.91e-59	0.177671	0.319	0.13	3.57e-54	Cycling
TALDO1	1.56e-58	0.433793	0.628	0.447	7.02e-54	Cycling
AP2S1	2.06e-58	0.430051	0.614	0.392	9.26e-54	Cycling
HINT2	6.23e-58	0.319723	0.494	0.258	2.81e-53	Cycling
ITGAE	8.44e-58	0.261035	0.333	0.143	3.81e-53	Cycling
CCT5	6.64e-57	0.343184	0.471	0.246	2.99e-52	Cycling
ACTL6A	1.76e-56	0.146836	0.27	0.104	7.94e-52	Cycling
MTCH2	2.01e-56	0.248063	0.403	0.189	9.04e-52	Cycling
MRPL27	2.18e-56	0.202586	0.359	0.158	9.83e-52	Cycling
ROMO1	4.45e-56	0.422057	0.643	0.432	2.01e-51	Cycling
PARK7	6.41e-56	0.356002	0.812	0.708	2.89e-51	Cycling
CDK4	1.3e-55	0.192359	0.274	0.11	5.86e-51	Cycling
RNASEH2C	1.73e-55	0.276701	0.425	0.207	7.8e-51	Cycling
CYC1	3.22e-55	0.253763	0.418	0.2	1.45e-50	Cycling
ARPC5	3.36e-55	0.382812	0.71	0.567	1.52e-50	Cycling
ACAA2	5.63e-55	0.243708	0.373	0.169	2.54e-50	Cycling
MZT1	2.62e-54	0.22918	0.386	0.179	1.18e-49	Cycling
COX20	3.52e-54	0.249482	0.409	0.196	1.59e-49	Cycling
KIF20B	5.05e-54	0.233243	0.274	0.112	2.28e-49	Cycling
TPGS2	6.55e-54	0.261312	0.386	0.181	2.95e-49	Cycling
GUSB	1.18e-53	0.216476	0.364	0.166	5.31e-49	Cycling
ACAT1	2.46e-53	0.12827	0.239	0.09	1.11e-48	Cycling
EIF1AY	7.71e-53	0.227305	0.296	0.127	3.48e-48	Cycling
GPN3	2.83e-52	0.111336	0.155	0.047	1.27e-47	Cycling
HMGA1	3.24e-52	0.275476	0.383	0.189	1.46e-47	Cycling
ELOC	4.75e-52	0.350994	0.485	0.268	2.14e-47	Cycling
PDLIM7	6.37e-52	0.111055	0.161	0.051	2.87e-47	Cycling
POMP	1.39e-51	0.417045	0.687	0.503	6.25e-47	Cycling
MYL6B	2.01e-51	0.204418	0.338	0.152	9.08e-47	Cycling
MZT2B	2.15e-51	0.168608	0.273	0.111	9.68e-47	Cycling
LSM3	3.35e-51	0.320788	0.515	0.286	1.51e-46	Cycling
SNRPE	4.37e-51	0.329641	0.519	0.296	1.97e-46	Cycling
POP7	4.82e-51	0.190398	0.312	0.134	2.17e-46	Cycling
RUVBL2	7.88e-51	0.118306	0.245	0.095	3.55e-46	Cycling
POLR2H	1.08e-50	0.142373	0.256	0.102	4.88e-46	Cycling
MRPL22	1.36e-50	0.221331	0.376	0.175	6.13e-46	Cycling
PSMC3	5.85e-50	0.314978	0.503	0.286	2.64e-45	Cycling
FARSB	6.52e-50	0.12813	0.205	0.075	2.94e-45	Cycling
PMVK	9.99e-50	0.255493	0.418	0.212	4.5e-45	Cycling
PRPS2	1.06e-49	0.159263	0.223	0.085	4.79e-45	Cycling
PSMA6	1.36e-49	0.399136	0.633	0.42	6.12e-45	Cycling
CKAP2	1.55e-49	0.189026	0.247	0.099	6.97e-45	Cycling
GGCT	2.16e-49	0.148518	0.289	0.123	9.76e-45	Cycling
NABP2	2.77e-49	0.183177	0.338	0.152	1.25e-44	Cycling
PPP5C	4.4e-49	0.112307	0.221	0.083	1.98e-44	Cycling
LRRC59	5.94e-49	0.174164	0.319	0.142	2.68e-44	Cycling
GSTO1	8.31e-49	0.325215	0.475	0.259	3.74e-44	Cycling
USP1	1.05e-48	0.311055	0.392	0.204	4.75e-44	Cycling
YWHAE	1.26e-48	0.322973	0.514	0.292	5.66e-44	Cycling
PSMB6	1.36e-48	0.396932	0.683	0.514	6.15e-44	Cycling
DCTPP1	6.8e-48	0.203364	0.318	0.144	3.06e-43	Cycling
PSMB2	8.37e-48	0.340291	0.545	0.337	3.77e-43	Cycling
RPL26L1	1.3e-47	0.19274	0.357	0.167	5.86e-43	Cycling
HLA-DRB51	1.55e-47	0.48748	0.696	0.546	6.97e-43	Cycling
STOML2	1.75e-47	0.265593	0.461	0.24	7.89e-43	Cycling
MRPL11	2.16e-47	0.271907	0.438	0.23	9.76e-43	Cycling
ANXA51	4.05e-47	0.3886	0.665	0.518	1.83e-42	Cycling
HSPD1	4.87e-47	0.393293	0.546	0.345	2.2e-42	Cycling
TPM4	5.24e-47	0.389384	0.644	0.453	2.36e-42	Cycling
GALK1	5.37e-47	0.150466	0.245	0.099	2.42e-42	Cycling
DPM2	1.73e-46	0.139654	0.263	0.11	7.8e-42	Cycling
PPIF	1.97e-46	0.116603	0.209	0.079	8.86e-42	Cycling
DECR1	2.34e-46	0.328503	0.528	0.317	1.06e-41	Cycling
ACYP1	2.85e-46	0.179979	0.251	0.103	1.28e-41	Cycling
SNRPB	3.28e-46	0.364086	0.616	0.454	1.48e-41	Cycling
CSTF2	4.37e-46	0.108027	0.163	0.055	1.97e-41	Cycling
PSMB81	5.05e-46	0.340566	0.808	0.703	2.28e-41	Cycling
NUCB2	7.46e-46	0.145124	0.221	0.087	3.36e-41	Cycling
LSM2	1.01e-45	0.328931	0.558	0.346	4.56e-41	Cycling
NDUFA6	1.11e-45	0.38021	0.663	0.485	5e-41	Cycling
YIF1B	1.13e-45	0.160903	0.321	0.146	5.1e-41	Cycling
RBBP7	1.28e-45	0.238422	0.417	0.215	5.75e-41	Cycling
ANAPC11	1.71e-45	0.353329	0.596	0.405	7.7e-41	Cycling
CACYBP	2.26e-45	0.422289	0.626	0.459	1.02e-40	Cycling
DERA	3.11e-45	0.158162	0.229	0.092	1.4e-40	Cycling
EIF4EBP1	3.97e-45	0.173696	0.274	0.119	1.79e-40	Cycling
GNL2	5.22e-45	0.17631	0.251	0.105	2.35e-40	Cycling
EBNA1BP2	1.22e-44	0.117031	0.25	0.103	5.52e-40	Cycling
PRPF19	1.42e-44	0.149896	0.286	0.126	6.38e-40	Cycling
WDR54	1.94e-44	0.141734	0.272	0.117	8.76e-40	Cycling
EBP	2.12e-44	0.146526	0.304	0.136	9.56e-40	Cycling
BOLA3	4.28e-44	0.211857	0.385	0.19	1.93e-39	Cycling
ERI1	7.83e-44	0.136121	0.239	0.099	3.53e-39	Cycling
MLH1	1.4e-43	0.103333	0.187	0.069	6.31e-39	Cycling
NDUFB3	1.54e-43	0.290004	0.497	0.289	6.96e-39	Cycling
ATP1B3	1.67e-43	0.185432	0.36	0.177	7.55e-39	Cycling
TPRKB	1.93e-43	0.20837	0.351	0.167	8.69e-39	Cycling
SLC35B1	2.41e-43	0.128464	0.244	0.101	1.09e-38	Cycling
MRPL52	3.43e-43	0.322887	0.562	0.356	1.55e-38	Cycling
SMC1A	3.99e-43	0.178601	0.323	0.153	1.8e-38	Cycling
THOC6	4.99e-43	0.107388	0.211	0.083	2.25e-38	Cycling
NDUFB6	6.47e-43	0.27227	0.519	0.302	2.92e-38	Cycling
ATP5PF	1.38e-42	0.362582	0.575	0.398	6.22e-38	Cycling
MYCBP	2.02e-42	0.111657	0.162	0.057	9.11e-38	Cycling
LYRM4	2.02e-42	0.145185	0.232	0.096	9.11e-38	Cycling
DCPS	3.42e-42	0.261791	0.397	0.205	1.54e-37	Cycling
SNRPC	3.86e-42	0.344513	0.615	0.401	1.74e-37	Cycling
IMPDH2	4.48e-42	0.168457	0.332	0.159	2.02e-37	Cycling
ATP5MC1	7.17e-42	0.330791	0.429	0.239	3.23e-37	Cycling
APIP	7.69e-42	0.110436	0.233	0.096	3.46e-37	Cycling
MRPL17	1.09e-41	0.134986	0.257	0.111	4.9e-37	Cycling
IDH2	1.27e-41	0.324402	0.48	0.281	5.71e-37	Cycling
MRPL13	1.42e-41	0.195281	0.367	0.181	6.4e-37	Cycling
MRPL16	1.95e-41	0.21206	0.389	0.197	8.77e-37	Cycling
REEP4	2.03e-41	0.114352	0.186	0.071	9.16e-37	Cycling
SDF2L1	2.06e-41	0.152653	0.31	0.145	9.26e-37	Cycling
HSPB11	2.1e-41	0.279314	0.456	0.258	9.45e-37	Cycling
ERG28	2.1e-41	0.166371	0.273	0.121	9.47e-37	Cycling
SLC25A11	2.22e-41	0.180454	0.297	0.137	1e-36	Cycling
ERAL1	2.96e-41	0.101168	0.22	0.09	1.33e-36	Cycling
POLR3K	3.48e-41	0.159359	0.3	0.139	1.57e-36	Cycling
MCTS1	3.56e-41	0.152726	0.308	0.142	1.6e-36	Cycling
PTBP1	5.27e-41	0.216749	0.439	0.233	2.37e-36	Cycling
HIST1H1D	7.67e-41	0.355265	0.368	0.198	3.46e-36	Cycling
DNMT1	9.81e-41	0.270528	0.417	0.23	4.42e-36	Cycling
FAM111A	1.08e-40	0.155514	0.256	0.113	4.87e-36	Cycling
GLRX3	1.86e-40	0.166078	0.367	0.182	8.39e-36	Cycling
SEM1	2.1e-40	0.357953	0.59	0.423	9.49e-36	Cycling
NDUFA1	3.43e-40	0.33567	0.791	0.665	1.55e-35	Cycling
COMMD4	5.09e-40	0.1729	0.33	0.158	2.29e-35	Cycling
NAA38	5.65e-40	0.271752	0.496	0.286	2.55e-35	Cycling
ETFB	6.8e-40	0.309818	0.472	0.27	3.06e-35	Cycling
PSMA4	1.08e-39	0.26271	0.499	0.291	4.89e-35	Cycling
FDPS	1.26e-39	0.209341	0.41	0.217	5.69e-35	Cycling
MRPS33	2.17e-39	0.20707	0.316	0.153	9.79e-35	Cycling
MPST	2.84e-39	0.25198	0.328	0.162	1.28e-34	Cycling
MRPS16	2.96e-39	0.174209	0.373	0.187	1.33e-34	Cycling
APOBEC3C	4.74e-39	0.237703	0.43	0.235	2.14e-34	Cycling
VDAC3	6.46e-39	0.291486	0.528	0.328	2.91e-34	Cycling
ZDHHC12	6.81e-39	0.248091	0.425	0.233	3.07e-34	Cycling
PCK2	1.31e-38	0.161976	0.271	0.124	5.9e-34	Cycling
WDR11	2.01e-38	0.334675	0.717	0.576	9.04e-34	Cycling
AIFM1	2.98e-38	0.101673	0.208	0.085	1.34e-33	Cycling
PGD	9.21e-38	0.155242	0.248	0.112	4.15e-33	Cycling
TRAP1	1.05e-37	0.114353	0.215	0.091	4.72e-33	Cycling
TMEM167A	1.89e-37	0.221296	0.39	0.204	8.5e-33	Cycling
GPAA1	2.05e-37	0.244677	0.377	0.196	9.25e-33	Cycling
TRNAU1AP	2.43e-37	0.144061	0.31	0.15	1.09e-32	Cycling
SMC3	3.75e-37	0.21962	0.39	0.213	1.69e-32	Cycling
PAFAH1B3	4.7e-37	0.193077	0.389	0.206	2.12e-32	Cycling
AL441992.1	4.82e-37	0.105272	0.252	0.112	2.17e-32	Cycling
PSMG3	5.31e-37	0.118611	0.177	0.07	2.4e-32	Cycling
MDH1	5.69e-37	0.346896	0.547	0.367	2.57e-32	Cycling
GMPS	6.67e-37	0.110009	0.291	0.138	3.01e-32	Cycling
ITGB1BP1	7.38e-37	0.251204	0.513	0.305	3.33e-32	Cycling
PSMA3	1.05e-36	0.235565	0.462	0.268	4.73e-32	Cycling
POLR2E	1.43e-36	0.289653	0.549	0.351	6.45e-32	Cycling
UBE2E3	1.63e-36	0.137503	0.226	0.098	7.34e-32	Cycling
PDCD5	2.36e-36	0.29679	0.627	0.438	1.06e-31	Cycling
CCDC167	2.43e-36	0.255356	0.481	0.281	1.1e-31	Cycling
SNRPD3	2.6e-36	0.288123	0.543	0.356	1.17e-31	Cycling
PDIA6	3.76e-36	0.287077	0.5	0.306	1.7e-31	Cycling
VBP1	4.53e-36	0.146387	0.363	0.186	2.04e-31	Cycling
MRPL58	1.29e-35	0.12103	0.258	0.119	5.81e-31	Cycling
SNRPA	1.9e-35	0.273348	0.503	0.303	8.56e-31	Cycling
SEC61B	2.08e-35	0.308551	0.763	0.652	9.36e-31	Cycling
MEA1	4.25e-35	0.251334	0.472	0.275	1.92e-30	Cycling
HCFC1R1	5.49e-35	0.220282	0.418	0.228	2.48e-30	Cycling
COX17	5.8e-35	0.32434	0.588	0.402	2.61e-30	Cycling
STIP1	8.1e-35	0.148293	0.343	0.174	3.65e-30	Cycling
MTX1	8.81e-35	0.179475	0.261	0.122	3.97e-30	Cycling
SNRNP40	1.24e-34	0.160075	0.369	0.193	5.61e-30	Cycling
DDB2	2.08e-34	0.173423	0.351	0.182	9.39e-30	Cycling
GOT2	2.15e-34	0.102558	0.261	0.122	9.69e-30	Cycling
CHCHD1	2.23e-34	0.133544	0.323	0.162	1e-29	Cycling
RPA2	4.15e-34	0.204325	0.394	0.212	1.87e-29	Cycling
MRPS14	6.03e-34	0.156057	0.252	0.118	2.72e-29	Cycling
PLGRKT	6.83e-34	0.150543	0.336	0.172	3.08e-29	Cycling
ADSL	7.5e-34	0.206692	0.428	0.241	3.38e-29	Cycling
RBM8A	1.16e-33	0.33003	0.664	0.505	5.21e-29	Cycling
PDHA1	1.41e-33	0.115256	0.24	0.11	6.34e-29	Cycling
CISD2	2.4e-33	0.18257	0.395	0.215	1.08e-28	Cycling
NDUFV2	2.58e-33	0.319237	0.702	0.583	1.16e-28	Cycling
ACADM	2.6e-33	0.136232	0.239	0.111	1.17e-28	Cycling
YWHAQ	4.08e-33	0.315248	0.649	0.512	1.84e-28	Cycling
MZT2A	8.65e-33	0.115668	0.226	0.103	3.9e-28	Cycling
COX7B	1.08e-32	0.289565	0.677	0.539	4.86e-28	Cycling
NDUFA9	1.08e-32	0.108809	0.212	0.094	4.87e-28	Cycling
EXOSC9	1.21e-32	0.110276	0.233	0.107	5.43e-28	Cycling
AKR1B1	1.28e-32	0.125553	0.319	0.162	5.79e-28	Cycling
NUDT5	1.6e-32	0.216368	0.468	0.275	7.23e-28	Cycling
HLA-DRB11	1.66e-32	0.313632	0.744	0.616	7.46e-28	Cycling
UBE2A	2.3e-32	0.177957	0.449	0.258	1.04e-27	Cycling
UCHL5	2.73e-32	0.117443	0.27	0.13	1.23e-27	Cycling
DLD	4e-32	0.115298	0.263	0.126	1.8e-27	Cycling
CCT8	6.93e-32	0.285297	0.563	0.378	3.12e-27	Cycling
HSBP1	6.95e-32	0.169545	0.403	0.221	3.13e-27	Cycling
ADI1	7.06e-32	0.293954	0.411	0.233	3.18e-27	Cycling
ATP5F1C1	7.59e-32	0.321399	0.585	0.437	3.42e-27	Cycling
PSMD1	1.12e-31	0.150474	0.321	0.166	5.05e-27	Cycling
HAT1	1.19e-31	0.126831	0.244	0.115	5.34e-27	Cycling
ILK	1.21e-31	0.229358	0.407	0.228	5.44e-27	Cycling
SUCLG1	1.61e-31	0.215877	0.441	0.255	7.26e-27	Cycling
MRPS23	2.23e-31	0.110787	0.298	0.149	1e-26	Cycling
CLTA	2.3e-31	0.243288	0.595	0.414	1.04e-26	Cycling
C16orf87	2.97e-31	0.182921	0.302	0.154	1.34e-26	Cycling
PTPN7	4e-31	0.210121	0.405	0.228	1.8e-26	Cycling
HNRNPD	4.69e-31	0.163859	0.304	0.156	2.11e-26	Cycling
NUBP1	5.36e-31	0.108817	0.204	0.092	2.42e-26	Cycling
DCXR	5.42e-31	0.238417	0.515	0.316	2.44e-26	Cycling
RANGRF	7.88e-31	0.137578	0.37	0.2	3.55e-26	Cycling
RNASEH2B	9.86e-31	0.200649	0.463	0.27	4.44e-26	Cycling
MRPL14	1.08e-30	0.19915	0.356	0.194	4.87e-26	Cycling
TIMM17A	1.22e-30	0.135693	0.338	0.177	5.51e-26	Cycling
TMEM109	1.36e-30	0.227251	0.407	0.234	6.15e-26	Cycling
ATP5F1B	1.39e-30	0.341679	0.565	0.446	6.25e-26	Cycling
FKBP3	1.79e-30	0.147414	0.343	0.183	8.05e-26	Cycling
IMMT	1.87e-30	0.114645	0.3	0.152	8.44e-26	Cycling
CSNK2B	3.71e-30	0.139992	0.252	0.123	1.67e-25	Cycling
IL10RB	4.02e-30	0.155196	0.238	0.114	1.81e-25	Cycling
NDUFAB1	4.03e-30	0.299837	0.606	0.428	1.81e-25	Cycling
CIAPIN1	4.14e-30	0.154439	0.215	0.1	1.87e-25	Cycling
PA2G4	4.23e-30	0.335275	0.62	0.488	1.91e-25	Cycling
MRPS18C	4.94e-30	0.197619	0.43	0.248	2.23e-25	Cycling
UFD1	5.61e-30	0.256636	0.468	0.283	2.53e-25	Cycling
HDAC2	6.53e-30	0.122067	0.295	0.15	2.94e-25	Cycling
AK2	9.49e-30	0.146333	0.326	0.171	4.28e-25	Cycling
RBM42	1.06e-29	0.158891	0.404	0.224	4.78e-25	Cycling
POLE3	1.08e-29	0.238039	0.374	0.209	4.89e-25	Cycling
P4HB	1.12e-29	0.289047	0.604	0.438	5.04e-25	Cycling
PTS	1.34e-29	0.106982	0.199	0.09	6.03e-25	Cycling
VPS29	1.49e-29	0.253412	0.509	0.322	6.7e-25	Cycling
POP5	1.55e-29	0.134286	0.284	0.144	7e-25	Cycling
DNAJA1	1.8e-29	0.24463	0.465	0.283	8.13e-25	Cycling
SMARCB1	1.92e-29	0.212833	0.429	0.246	8.66e-25	Cycling
PSMA5	1.93e-29	0.270067	0.606	0.427	8.68e-25	Cycling
HIKESHI	2.03e-29	0.127158	0.312	0.162	9.17e-25	Cycling
MINOS1	2.13e-29	0.220403	0.434	0.249	9.6e-25	Cycling
ETFA	2.32e-29	0.164575	0.398	0.224	1.04e-24	Cycling
DNAJC15	2.37e-29	0.258996	0.481	0.295	1.07e-24	Cycling
UCHL3	2.81e-29	0.152814	0.289	0.148	1.27e-24	Cycling
ATG3	3.12e-29	0.158954	0.422	0.241	1.41e-24	Cycling
PRPSAP1	3.34e-29	0.107393	0.279	0.14	1.5e-24	Cycling
SNRPF	3.34e-29	0.262896	0.571	0.404	1.51e-24	Cycling
SPCS3	3.92e-29	0.17466	0.455	0.27	1.77e-24	Cycling
UBE2L3	4.11e-29	0.31059	0.612	0.429	1.85e-24	Cycling
CAPG	4.96e-29	0.244213	0.299	0.164	2.24e-24	Cycling
PIN4	5.61e-29	0.181975	0.392	0.22	2.53e-24	Cycling
TCP1	7.3e-29	0.177092	0.403	0.23	3.29e-24	Cycling
SRA1	7.42e-29	0.210641	0.431	0.249	3.35e-24	Cycling
ATOX1	9e-29	0.184115	0.416	0.238	4.06e-24	Cycling
MRPL4	1.18e-28	0.173829	0.393	0.223	5.33e-24	Cycling
FKBP1A1	1.26e-28	0.289553	0.71	0.601	5.68e-24	Cycling
PSMC4	1.66e-28	0.166275	0.423	0.239	7.5e-24	Cycling
SUPT16H	2.73e-28	0.103829	0.298	0.155	1.23e-23	Cycling
AKR1A1	2.87e-28	0.174963	0.402	0.228	1.29e-23	Cycling
CDKN2D	3.02e-28	0.143161	0.218	0.105	1.36e-23	Cycling
PECR	3.77e-28	0.112647	0.219	0.105	1.7e-23	Cycling
MRPS11	3.96e-28	0.103951	0.304	0.158	1.78e-23	Cycling
PRDX4	4.55e-28	0.174865	0.332	0.182	2.05e-23	Cycling
NUDCD2	4.7e-28	0.130662	0.371	0.205	2.12e-23	Cycling
VDAC1	5.31e-28	0.274241	0.566	0.405	2.39e-23	Cycling
PLPBP	5.74e-28	0.119042	0.217	0.103	2.59e-23	Cycling
NAXE	5.8e-28	0.132777	0.259	0.131	2.61e-23	Cycling
NUDT21	7.33e-28	0.239126	0.494	0.321	3.3e-23	Cycling
SSSCA1	7.94e-28	0.194257	0.29	0.152	3.58e-23	Cycling
ILF2	8.54e-28	0.27207	0.524	0.365	3.85e-23	Cycling
SMIM37	1.07e-27	0.191353	0.324	0.175	4.83e-23	Cycling
LSM7	1.2e-27	0.298349	0.681	0.555	5.43e-23	Cycling
SLBP	1.27e-27	0.251397	0.407	0.256	5.73e-23	Cycling
TMEM14A	1.95e-27	0.13348	0.309	0.163	8.8e-23	Cycling
IFI27L2	3.44e-27	0.237382	0.496	0.307	1.55e-22	Cycling
EIF2S1	3.49e-27	0.115505	0.284	0.147	1.57e-22	Cycling
NHP2	3.98e-27	0.230624	0.505	0.321	1.79e-22	Cycling
CCT2	4.74e-27	0.20507	0.433	0.261	2.13e-22	Cycling
TMEM126A	5.08e-27	0.147013	0.304	0.162	2.29e-22	Cycling
RBX1	5.12e-27	0.2873	0.671	0.518	2.31e-22	Cycling
SRRT	5.79e-27	0.102743	0.291	0.152	2.61e-22	Cycling
COMMD8	6.55e-27	0.167315	0.316	0.17	2.95e-22	Cycling
ISOC2	7.38e-27	0.109381	0.199	0.094	3.33e-22	Cycling
CKLF	8.39e-27	0.198338	0.412	0.241	3.78e-22	Cycling
CISD1	8.75e-27	0.137135	0.235	0.117	3.94e-22	Cycling
FAM136A	8.93e-27	0.106589	0.255	0.13	4.02e-22	Cycling
SQOR	9.2e-27	0.109979	0.282	0.146	4.15e-22	Cycling
FIBP	9.32e-27	0.193619	0.479	0.295	4.2e-22	Cycling
CDC123	9.71e-27	0.17557	0.405	0.237	4.38e-22	Cycling
RBM23	1.25e-26	0.169681	0.25	0.128	5.61e-22	Cycling
SRSF2	1.48e-26	0.211677	0.541	0.366	6.67e-22	Cycling
CYB5B	1.53e-26	0.121569	0.36	0.199	6.9e-22	Cycling
MRPL28	1.64e-26	0.20481	0.404	0.235	7.4e-22	Cycling
EFTUD2	1.71e-26	0.112088	0.207	0.099	7.72e-22	Cycling
PSMC2	2.32e-26	0.170007	0.356	0.198	1.05e-21	Cycling
RHEB	2.34e-26	0.185079	0.422	0.252	1.06e-21	Cycling
ERCC1	2.59e-26	0.135787	0.239	0.12	1.17e-21	Cycling
HARS	2.65e-26	0.152826	0.312	0.168	1.2e-21	Cycling
NDUFA2	3.13e-26	0.232424	0.598	0.418	1.41e-21	Cycling
UROD	3.7e-26	0.160227	0.295	0.158	1.67e-21	Cycling
MT1X	5.36e-26	0.243148	0.517	0.343	2.42e-21	Cycling
AGTRAP	7.45e-26	0.215725	0.353	0.206	3.36e-21	Cycling
RAB1B	9.23e-26	0.246942	0.532	0.343	4.16e-21	Cycling
TUBA4A	9.42e-26	0.249319	0.49	0.339	4.24e-21	Cycling
NQO2	9.52e-26	0.138753	0.249	0.126	4.29e-21	Cycling
GALM	1.26e-25	0.174406	0.403	0.237	5.69e-21	Cycling
NUCKS1	1.33e-25	0.192965	0.449	0.284	6.01e-21	Cycling
HSD17B10	1.42e-25	0.147539	0.394	0.232	6.41e-21	Cycling
SRP19	1.7e-25	0.199168	0.404	0.236	7.68e-21	Cycling
CXCR3	1.72e-25	0.251894	0.55	0.376	7.74e-21	Cycling
MRPS12	1.92e-25	0.134379	0.433	0.253	8.66e-21	Cycling
CHCHD3	2.41e-25	0.138468	0.3	0.162	1.08e-20	Cycling
NELFE	2.62e-25	0.133716	0.329	0.18	1.18e-20	Cycling
SRSF10	2.94e-25	0.199065	0.478	0.305	1.32e-20	Cycling
TMX1	3.52e-25	0.120741	0.342	0.191	1.59e-20	Cycling
RPA1	3.99e-25	0.11324	0.284	0.15	1.8e-20	Cycling
ECH1	4e-25	0.247083	0.414	0.246	1.8e-20	Cycling
HDAC1	4.7e-25	0.224881	0.45	0.281	2.12e-20	Cycling
TSEN15	4.7e-25	0.100413	0.294	0.156	2.12e-20	Cycling
NDUFB2	5.47e-25	0.252961	0.7	0.587	2.46e-20	Cycling
SYNCRIP	5.48e-25	0.153383	0.362	0.207	2.47e-20	Cycling
DMAC1	6.27e-25	0.150248	0.273	0.144	2.82e-20	Cycling
HSPE1	6.55e-25	0.258962	0.536	0.367	2.95e-20	Cycling
PLEKHJ1	6.62e-25	0.177956	0.408	0.241	2.98e-20	Cycling
HNRNPF	7.23e-25	0.271612	0.645	0.535	3.26e-20	Cycling
PDHB	8.53e-25	0.152023	0.364	0.207	3.85e-20	Cycling
NME2	9.15e-25	0.286774	0.636	0.507	4.12e-20	Cycling
CHMP2A	9.27e-25	0.200429	0.519	0.335	4.18e-20	Cycling
MED30	9.64e-25	0.126086	0.331	0.181	4.35e-20	Cycling
CMC2	1.09e-24	0.208003	0.467	0.292	4.92e-20	Cycling
CBR1	1.21e-24	0.154186	0.248	0.129	5.45e-20	Cycling
TOMM5	1.22e-24	0.253663	0.545	0.374	5.52e-20	Cycling
GSTP1	1.24e-24	0.320045	0.511	0.364	5.57e-20	Cycling
PRELID1	1.4e-24	0.268475	0.677	0.549	6.3e-20	Cycling
PSMC1	1.51e-24	0.217568	0.46	0.289	6.79e-20	Cycling
MRPS26	2.01e-24	0.147688	0.323	0.181	9.07e-20	Cycling
DPY30	2.26e-24	0.183236	0.412	0.245	1.02e-19	Cycling
STX11	2.27e-24	0.103529	0.263	0.138	1.02e-19	Cycling
UQCC3	2.48e-24	0.113341	0.252	0.131	1.12e-19	Cycling
MPC2	2.53e-24	0.243774	0.532	0.356	1.14e-19	Cycling
PYCARD	3.45e-24	0.24781	0.504	0.326	1.55e-19	Cycling
RABIF	3.51e-24	0.118901	0.3	0.163	1.58e-19	Cycling
DUSP23	3.84e-24	0.138958	0.285	0.155	1.73e-19	Cycling
SSNA1	3.9e-24	0.217983	0.562	0.372	1.76e-19	Cycling
NOP10	3.94e-24	0.255352	0.655	0.492	1.78e-19	Cycling
CD320	5.53e-24	0.154332	0.377	0.222	2.49e-19	Cycling
MRPL32	5.91e-24	0.136598	0.247	0.13	2.66e-19	Cycling
MRPS24	5.91e-24	0.126556	0.34	0.192	2.67e-19	Cycling
NELFCD	6.09e-24	0.127733	0.312	0.174	2.75e-19	Cycling
TMEM126B	6.14e-24	0.127729	0.288	0.156	2.77e-19	Cycling
HNRNPM	6.67e-24	0.241345	0.575	0.404	3.01e-19	Cycling
PSMB10	7.06e-24	0.267642	0.705	0.572	3.18e-19	Cycling
ERH	7.26e-24	0.253987	0.656	0.553	3.27e-19	Cycling
PCMT1	8.06e-24	0.164805	0.478	0.297	3.63e-19	Cycling
ATP5F1A	8.2e-24	0.273981	0.587	0.446	3.69e-19	Cycling
SRSF3	1.1e-23	0.22521	0.622	0.498	4.98e-19	Cycling
PSMG2	1.24e-23	0.212198	0.559	0.376	5.57e-19	Cycling
SMS	1.25e-23	0.180151	0.423	0.257	5.64e-19	Cycling
PSMD2	1.63e-23	0.146067	0.328	0.184	7.35e-19	Cycling
COTL1	1.88e-23	0.25783	0.576	0.409	8.45e-19	Cycling
NDUFB9	1.88e-23	0.267699	0.726	0.614	8.48e-19	Cycling
PARVG	2.04e-23	0.166145	0.344	0.198	9.2e-19	Cycling
HLA-DRA1	2.34e-23	0.23165	0.545	0.397	1.05e-18	Cycling
ABRACL	3.39e-23	0.219485	0.67	0.53	1.53e-18	Cycling
SIVA1	3.48e-23	0.256508	0.532	0.392	1.57e-18	Cycling
RPL22L1	3.62e-23	0.240317	0.521	0.364	1.63e-18	Cycling
CCDC124	4.3e-23	0.193103	0.43	0.26	1.94e-18	Cycling
UQCRHL	4.37e-23	0.109381	0.386	0.225	1.97e-18	Cycling
PSMD9	4.53e-23	0.125334	0.298	0.165	2.04e-18	Cycling
WDR61	4.64e-23	0.110145	0.269	0.145	2.09e-18	Cycling
NSL1	4.94e-23	0.11708	0.251	0.132	2.22e-18	Cycling
GLRX1	6.43e-23	0.287342	0.703	0.546	2.9e-18	Cycling
PHF5A	7.96e-23	0.141332	0.4	0.238	3.59e-18	Cycling
SFPQ	8.66e-23	0.121012	0.291	0.162	3.9e-18	Cycling
POLR2G	9.3e-23	0.181597	0.45	0.277	4.19e-18	Cycling
ATP5PB	9.87e-23	0.284406	0.558	0.415	4.45e-18	Cycling
ECHS1	1.06e-22	0.147245	0.33	0.189	4.77e-18	Cycling
ALG5	1.48e-22	0.101418	0.25	0.133	6.65e-18	Cycling
GNAI3	1.61e-22	0.111439	0.359	0.209	7.26e-18	Cycling
FUNDC2	1.66e-22	0.180848	0.444	0.273	7.47e-18	Cycling
RAB8A	1.97e-22	0.130251	0.4	0.24	8.9e-18	Cycling
SF3B4	2.31e-22	0.215333	0.523	0.354	1.04e-17	Cycling
DNPH1	2.38e-22	0.258064	0.586	0.419	1.07e-17	Cycling
CD70	2.44e-22	0.174777	0.229	0.125	1.1e-17	Cycling
SNX5	2.74e-22	0.125555	0.419	0.252	1.23e-17	Cycling
NDUFB10	2.89e-22	0.248037	0.675	0.528	1.3e-17	Cycling
ARL6IP1	3.12e-22	0.133058	0.242	0.131	1.41e-17	Cycling
WASHC3	3.19e-22	0.193282	0.415	0.253	1.44e-17	Cycling
PRPS1	3.49e-22	0.103611	0.359	0.205	1.57e-17	Cycling
POLDIP2	3.66e-22	0.12739	0.276	0.151	1.65e-17	Cycling
PSMD11	3.92e-22	0.125687	0.403	0.24	1.77e-17	Cycling
CPSF6	4.67e-22	0.100435	0.381	0.221	2.11e-17	Cycling
TIMM8B	4.75e-22	0.180749	0.36	0.213	2.14e-17	Cycling
POLR2J	4.97e-22	0.154333	0.442	0.272	2.24e-17	Cycling
SLIRP	7.7e-22	0.105623	0.392	0.233	3.47e-17	Cycling
TMEM258	8.25e-22	0.234003	0.691	0.583	3.72e-17	Cycling
SNAPIN	8.59e-22	0.141214	0.336	0.193	3.87e-17	Cycling
SDHB	8.97e-22	0.156241	0.364	0.216	4.04e-17	Cycling
U2AF2	9.57e-22	0.11427	0.334	0.193	4.31e-17	Cycling
MRPL21	1.05e-21	0.113275	0.302	0.17	4.73e-17	Cycling
ADRM1	1.15e-21	0.21202	0.561	0.397	5.2e-17	Cycling
MRPS15	1.34e-21	0.16595	0.431	0.267	6.03e-17	Cycling
GNAI2	1.43e-21	0.158158	0.39	0.24	6.47e-17	Cycling
ENY2	1.51e-21	0.152252	0.448	0.28	6.79e-17	Cycling
CHRAC1	1.52e-21	0.100355	0.293	0.163	6.84e-17	Cycling
PSMB1	1.61e-21	0.256916	0.739	0.63	7.26e-17	Cycling
OVCA2	1.96e-21	0.165146	0.359	0.213	8.83e-17	Cycling
SAMD3	2.58e-21	0.114946	0.291	0.167	1.16e-16	Cycling
CTSB	3.08e-21	0.202597	0.501	0.333	1.39e-16	Cycling
H2AFJ	4.56e-21	0.186038	0.431	0.277	2.06e-16	Cycling
UQCRC1	6.18e-21	0.181901	0.504	0.341	2.79e-16	Cycling
THOC7	6.62e-21	0.194548	0.46	0.292	2.98e-16	Cycling
RAB5C	7.22e-21	0.215928	0.381	0.233	3.25e-16	Cycling
YIF1A	8.62e-21	0.160666	0.293	0.167	3.89e-16	Cycling
COPE	8.74e-21	0.253062	0.668	0.525	3.94e-16	Cycling
ACTR10	8.91e-21	0.105448	0.278	0.155	4.01e-16	Cycling
PNKD	9.83e-21	0.185388	0.414	0.258	4.43e-16	Cycling
EIF2B1	1.18e-20	0.102277	0.269	0.149	5.3e-16	Cycling
RBM17	1.18e-20	0.215113	0.543	0.385	5.32e-16	Cycling
EIF2S2	1.21e-20	0.148812	0.498	0.319	5.47e-16	Cycling
UBE2N	1.72e-20	0.225949	0.62	0.46	7.76e-16	Cycling
BRIX1	1.76e-20	0.10191	0.214	0.112	7.95e-16	Cycling
DNAJC8	2.03e-20	0.243932	0.556	0.383	9.16e-16	Cycling
G6PD	2.19e-20	0.106502	0.248	0.136	9.85e-16	Cycling
MTHFD2	2.4e-20	0.165423	0.44	0.283	1.08e-15	Cycling
AURKAIP1	2.57e-20	0.239576	0.633	0.467	1.16e-15	Cycling
SEC61G	3.23e-20	0.271067	0.7	0.559	1.45e-15	Cycling
NDUFAF3	3.41e-20	0.201739	0.49	0.325	1.53e-15	Cycling
COA3	3.48e-20	0.158322	0.39	0.236	1.57e-15	Cycling
TIMM17B	3.64e-20	0.114293	0.364	0.216	1.64e-15	Cycling
HPRT1	3.93e-20	0.223533	0.5	0.343	1.77e-15	Cycling
2007-09-01	4.62e-20	0.302394	0.717	0.581	2.08e-15	Cycling
NDUFB7	6.52e-20	0.224362	0.576	0.417	2.94e-15	Cycling
PBDC1	7.1e-20	0.112456	0.274	0.155	3.2e-15	Cycling
RIC8A	7.73e-20	0.125238	0.321	0.188	3.48e-15	Cycling
NDUFS6	7.74e-20	0.179145	0.554	0.385	3.49e-15	Cycling
GPI	7.77e-20	0.244343	0.545	0.404	3.5e-15	Cycling
HIST1H1C	8.02e-20	0.264493	0.381	0.245	3.61e-15	Cycling
BCCIP	1.14e-19	0.116145	0.33	0.194	5.13e-15	Cycling
LBR	1.14e-19	0.132813	0.425	0.27	5.16e-15	Cycling
USB1	1.15e-19	0.117213	0.29	0.165	5.17e-15	Cycling
ATP5MD	1.2e-19	0.282151	0.605	0.475	5.41e-15	Cycling
SIRPG	1.47e-19	0.328025	0.435	0.296	6.62e-15	Cycling
PSMB7	1.77e-19	0.117514	0.39	0.24	7.98e-15	Cycling
MRPS36	1.86e-19	0.169331	0.463	0.293	8.4e-15	Cycling
DCTN2	2.41e-19	0.183893	0.505	0.336	1.09e-14	Cycling
DCTN3	2.47e-19	0.224743	0.54	0.392	1.11e-14	Cycling
TAF9	2.61e-19	0.165023	0.383	0.236	1.18e-14	Cycling
RAD21	2.8e-19	0.25777	0.573	0.45	1.26e-14	Cycling
RTF2	2.84e-19	0.128868	0.356	0.213	1.28e-14	Cycling
PDAP1	3.37e-19	0.174894	0.486	0.316	1.52e-14	Cycling
SEC13	3.46e-19	0.157599	0.428	0.271	1.56e-14	Cycling
APOBEC3G	3.63e-19	0.172614	0.403	0.255	1.64e-14	Cycling
ZCRB1	3.67e-19	0.149697	0.372	0.225	1.66e-14	Cycling
ATIC	4.24e-19	0.131428	0.324	0.196	1.91e-14	Cycling
ANKRD39	4.45e-19	0.11133	0.265	0.15	2.01e-14	Cycling
ACTR3	4.89e-19	0.2304	0.681	0.581	2.2e-14	Cycling
MAGOH	6.04e-19	0.180778	0.518	0.353	2.72e-14	Cycling
LGALS31	6.57e-19	0.318343	0.766	0.642	2.96e-14	Cycling
MTHFS	7.16e-19	0.110033	0.268	0.152	3.22e-14	Cycling
CTSC1	7.33e-19	0.255875	0.68	0.538	3.3e-14	Cycling
RNPS1	7.97e-19	0.244138	0.631	0.492	3.59e-14	Cycling
AP1M1	8.94e-19	0.116857	0.377	0.232	4.03e-14	Cycling
BAK1	1.04e-18	0.106413	0.275	0.159	4.68e-14	Cycling
ORMDL2	1.07e-18	0.114604	0.315	0.185	4.83e-14	Cycling
FAM96A	1.29e-18	0.155068	0.496	0.326	5.81e-14	Cycling
NDUFS8	1.83e-18	0.197742	0.555	0.386	8.25e-14	Cycling
LAMTOR2	2.38e-18	0.162884	0.455	0.297	1.07e-13	Cycling
PPP4C	2.39e-18	0.148705	0.392	0.244	1.08e-13	Cycling
POLR2K	2.66e-18	0.159181	0.482	0.314	1.2e-13	Cycling
CCT6A	3.17e-18	0.1662	0.476	0.321	1.43e-13	Cycling
LAIR2	3.41e-18	0.228295	0.309	0.195	1.54e-13	Cycling
KXD1	4.32e-18	0.204332	0.528	0.355	1.95e-13	Cycling
DBNL	5.2e-18	0.222952	0.508	0.349	2.34e-13	Cycling
PHB	5.6e-18	0.116735	0.4	0.252	2.52e-13	Cycling
JOSD2	6.93e-18	0.167114	0.371	0.231	3.12e-13	Cycling
HNRNPR	7.44e-18	0.179616	0.542	0.392	3.35e-13	Cycling
LAP3	8.13e-18	0.167754	0.452	0.301	3.66e-13	Cycling
ENTPD1	9.48e-18	0.114209	0.244	0.14	4.27e-13	Cycling
EIF4E2	1.1e-17	0.133884	0.42	0.265	4.94e-13	Cycling
POLR2F	1.41e-17	0.156823	0.419	0.269	6.35e-13	Cycling
SNRPA1	1.48e-17	0.133762	0.438	0.281	6.67e-13	Cycling
NDUFA13	1.48e-17	0.12735	0.374	0.23	6.68e-13	Cycling
ATXN10	1.54e-17	0.146551	0.407	0.257	6.94e-13	Cycling
ZBTB8OS	1.61e-17	0.120686	0.347	0.213	7.24e-13	Cycling
C1D	1.96e-17	0.125235	0.399	0.248	8.85e-13	Cycling
PSMD13	3.09e-17	0.128331	0.444	0.289	1.39e-12	Cycling
UBE2V2	3.11e-17	0.104548	0.35	0.212	1.4e-12	Cycling
EIF6	4.46e-17	0.138796	0.439	0.283	2.01e-12	Cycling
FRG1	4.96e-17	0.114073	0.374	0.231	2.24e-12	Cycling
BUD31	5.26e-17	0.121393	0.425	0.271	2.37e-12	Cycling
ARL6IP4	5.42e-17	0.213888	0.72	0.605	2.44e-12	Cycling
NDUFS3	5.99e-17	0.113435	0.404	0.255	2.7e-12	Cycling
PIN1	6.36e-17	0.214341	0.541	0.375	2.87e-12	Cycling
POLR2L	6.5e-17	0.229109	0.649	0.516	2.93e-12	Cycling
CRIP1	8.16e-17	0.245326	0.617	0.488	3.68e-12	Cycling
ETHE1	9.69e-17	0.130619	0.427	0.276	4.37e-12	Cycling
ANXA6	1.15e-16	0.226776	0.628	0.493	5.19e-12	Cycling
SF3B6	1.51e-16	0.179451	0.62	0.465	6.82e-12	Cycling
INO80E	1.67e-16	0.112114	0.439	0.283	7.51e-12	Cycling
NDUFC1	2.12e-16	0.226071	0.617	0.462	9.56e-12	Cycling
ITPA	2.12e-16	0.101109	0.388	0.243	9.57e-12	Cycling
UBE2V1	2.17e-16	0.133363	0.252	0.149	9.79e-12	Cycling
MPC1	2.69e-16	0.14039	0.373	0.235	1.21e-11	Cycling
SET	3.15e-16	0.158373	0.434	0.29	1.42e-11	Cycling
MRPL41	3.89e-16	0.204864	0.596	0.44	1.75e-11	Cycling
NUDC	5.41e-16	0.167823	0.416	0.272	2.44e-11	Cycling
NDUFA12	5.43e-16	0.227807	0.604	0.469	2.45e-11	Cycling
ATP5F1D	7.25e-16	0.225536	0.663	0.554	3.27e-11	Cycling
MIEN1	8.32e-16	0.155037	0.521	0.358	3.75e-11	Cycling
CCT3	9.32e-16	0.158125	0.464	0.319	4.2e-11	Cycling
PARP1	9.55e-16	0.19179	0.51	0.368	4.31e-11	Cycling
PSMD6	9.85e-16	0.158921	0.463	0.309	4.44e-11	Cycling
PUF60	1.01e-15	0.136505	0.468	0.312	4.56e-11	Cycling
NINJ1	1.02e-15	0.163373	0.308	0.193	4.6e-11	Cycling
DDT	1.05e-15	0.113733	0.366	0.23	4.72e-11	Cycling
SUMO3	1.06e-15	0.162817	0.485	0.338	4.76e-11	Cycling
FAM96B	1.22e-15	0.190465	0.631	0.468	5.52e-11	Cycling
MIF4GD	1.35e-15	0.142027	0.321	0.198	6.07e-11	Cycling
RAD23A	1.68e-15	0.167677	0.537	0.388	7.57e-11	Cycling
TACC3	1.77e-15	0.105432	0.357	0.23	7.96e-11	Cycling
RRP7A	1.82e-15	0.106486	0.385	0.247	8.22e-11	Cycling
STMP1	1.92e-15	0.161445	0.438	0.288	8.66e-11	Cycling
C1QBP	2.08e-15	0.175637	0.511	0.368	9.4e-11	Cycling
GYG1	2.53e-15	0.104456	0.348	0.219	1.14e-10	Cycling
NINJ21	2.62e-15	0.176564	0.412	0.272	1.18e-10	Cycling
FAM32A	2.71e-15	0.112617	0.446	0.291	1.22e-10	Cycling
SEC11C	3.04e-15	0.174674	0.58	0.434	1.37e-10	Cycling
NUTF2	3.19e-15	0.144417	0.465	0.317	1.44e-10	Cycling
PFDN1	3.24e-15	0.137096	0.388	0.251	1.46e-10	Cycling
DYNLL1	3.62e-15	0.183471	0.606	0.467	1.63e-10	Cycling
NDUFS2	3.88e-15	0.15272	0.468	0.31	1.75e-10	Cycling
TXN2	3.95e-15	0.103913	0.403	0.26	1.78e-10	Cycling
MT1F	4.24e-15	0.119291	0.343	0.219	1.91e-10	Cycling
GDI2	4.27e-15	0.181518	0.604	0.465	1.92e-10	Cycling
FAM49B	4.31e-15	0.197451	0.597	0.445	1.94e-10	Cycling
SHMT2	5.32e-15	0.181656	0.567	0.426	2.4e-10	Cycling
XRCC5	5.86e-15	0.187623	0.554	0.433	2.64e-10	Cycling
CD58	7.29e-15	0.15994	0.426	0.285	3.29e-10	Cycling
GTF3C6	7.63e-15	0.159905	0.567	0.428	3.44e-10	Cycling
LINC019431	9.94e-15	0.19876	0.445	0.314	4.48e-10	Cycling
METAP2	1.08e-14	0.104866	0.335	0.211	4.86e-10	Cycling
PSMD7	1.41e-14	0.160312	0.526	0.374	6.34e-10	Cycling
SEC11A	1.5e-14	0.16479	0.6	0.451	6.75e-10	Cycling
RTRAF	1.68e-14	0.183491	0.567	0.432	7.56e-10	Cycling
ANP32A	1.68e-14	0.200174	0.527	0.381	7.59e-10	Cycling
RAB11A	1.9e-14	0.134377	0.492	0.338	8.58e-10	Cycling
METTL26	2.5e-14	0.14717	0.461	0.314	1.13e-09	Cycling
MRPL34	2.54e-14	0.174507	0.463	0.311	1.15e-09	Cycling
PDCD10	3.3e-14	0.144122	0.46	0.31	1.49e-09	Cycling
SELENOH	3.9e-14	0.167357	0.493	0.352	1.76e-09	Cycling
C19orf24	3.91e-14	0.111695	0.399	0.261	1.76e-09	Cycling
PSMC5	4.52e-14	0.167306	0.601	0.466	2.04e-09	Cycling
HADHB	5.96e-14	0.142316	0.367	0.238	2.69e-09	Cycling
TUBA1A	5.96e-14	0.257727	0.532	0.423	2.69e-09	Cycling
TBCB	7.15e-14	0.193126	0.675	0.546	3.22e-09	Cycling
PSMD4	7.56e-14	0.136549	0.515	0.358	3.41e-09	Cycling
RBBP4	8.66e-14	0.140387	0.466	0.327	3.9e-09	Cycling
SNRPB2	9.67e-14	0.153336	0.506	0.351	4.36e-09	Cycling
NDUFA10	9.68e-14	0.113476	0.416	0.275	4.36e-09	Cycling
OSTC	1.04e-13	0.135407	0.468	0.32	4.7e-09	Cycling
UQCRC2	1.59e-13	0.138684	0.463	0.321	7.16e-09	Cycling
MIR4435-2HG1	1.64e-13	0.152935	0.632	0.48	7.4e-09	Cycling
HADHA	1.64e-13	0.19037	0.582	0.448	7.41e-09	Cycling
RNF167	2.02e-13	0.156056	0.529	0.377	9.12e-09	Cycling
MMADHC	2.53e-13	0.150191	0.48	0.338	1.14e-08	Cycling
LMNA	2.96e-13	0.1656	0.468	0.358	1.33e-08	Cycling
PRDX5	3.36e-13	0.195547	0.609	0.471	1.51e-08	Cycling
MAP4K1	4.88e-13	0.14498	0.42	0.286	2.2e-08	Cycling
SLTM	7.08e-13	0.112424	0.43	0.291	3.19e-08	Cycling
ADH5	7.74e-13	0.14883	0.468	0.329	3.49e-08	Cycling
NDUFA3	8.91e-13	0.255928	0.639	0.489	4.02e-08	Cycling
IDH3G	1e-12	0.104809	0.355	0.229	4.52e-08	Cycling
AC017002.31	1.03e-12	0.141177	0.351	0.238	4.64e-08	Cycling
GTF2A2	1.07e-12	0.131438	0.529	0.38	4.82e-08	Cycling
MRPS34	2.33e-12	0.197726	0.568	0.427	1.05e-07	Cycling
PPP1R7	2.37e-12	0.124352	0.458	0.314	1.07e-07	Cycling
NDUFB1	2.56e-12	0.130382	0.524	0.391	1.15e-07	Cycling
PPIE	3.04e-12	0.112415	0.272	0.171	1.37e-07	Cycling
CALR	3.16e-12	0.177193	0.59	0.488	1.42e-07	Cycling
MYO1G	3.32e-12	0.142717	0.543	0.401	1.5e-07	Cycling
COPS6	3.49e-12	0.175828	0.445	0.308	1.57e-07	Cycling
NEDD8	3.74e-12	0.129749	0.522	0.37	1.69e-07	Cycling
ATP5ME	4.08e-12	0.20861	0.556	0.425	1.84e-07	Cycling
HLA-DMA1	4.31e-12	0.116288	0.44	0.314	1.94e-07	Cycling
CYB5R3	4.33e-12	0.151563	0.405	0.273	1.95e-07	Cycling
RPS27L	4.41e-12	0.177672	0.692	0.581	1.99e-07	Cycling
EIF5A	4.45e-12	0.174568	0.583	0.438	2.01e-07	Cycling
SHKBP1	4.46e-12	0.139756	0.52	0.366	2.01e-07	Cycling
GLIPR2	7.59e-12	0.149897	0.453	0.325	3.42e-07	Cycling
PLSCR3	1.01e-11	0.118352	0.307	0.201	4.54e-07	Cycling
EWSR1	1.04e-11	0.155419	0.59	0.462	4.67e-07	Cycling
TADA3	1.04e-11	0.103397	0.469	0.329	4.7e-07	Cycling
CHCHD5	1.06e-11	0.115961	0.42	0.283	4.8e-07	Cycling
TMED3	1.37e-11	0.111358	0.316	0.208	6.16e-07	Cycling
CCT4	1.4e-11	0.131892	0.506	0.371	6.31e-07	Cycling
DGCR6L	1.42e-11	0.119871	0.381	0.256	6.42e-07	Cycling
GHITM	1.57e-11	0.187435	0.582	0.455	7.08e-07	Cycling
RER1	2.06e-11	0.137213	0.459	0.318	9.29e-07	Cycling
SASH3	2.1e-11	0.105054	0.485	0.342	9.49e-07	Cycling
MRPL57	2.39e-11	0.164099	0.547	0.401	1.08e-06	Cycling
SPCS2	2.65e-11	0.170352	0.524	0.394	1.19e-06	Cycling
BLOC1S2	3.46e-11	0.132093	0.391	0.267	1.56e-06	Cycling
ENSA	3.76e-11	0.164977	0.55	0.419	1.69e-06	Cycling
FDFT1	4.04e-11	0.163555	0.487	0.35	1.82e-06	Cycling
SNW1	4.57e-11	0.111741	0.367	0.246	2.06e-06	Cycling
HNRNPUL1	4.8e-11	0.104017	0.357	0.244	2.17e-06	Cycling
LYPLA1	6.03e-11	0.11514	0.448	0.308	2.72e-06	Cycling
LGALS9	8.53e-11	0.106866	0.329	0.222	3.85e-06	Cycling
LRRFIP1	9.62e-11	0.161311	0.585	0.466	4.33e-06	Cycling
DDOST	1.01e-10	0.135191	0.509	0.376	4.55e-06	Cycling
SELENOW	1.83e-10	0.190629	0.596	0.489	8.23e-06	Cycling
LSM6	1.97e-10	0.100903	0.424	0.295	8.88e-06	Cycling
INSIG1	2.12e-10	0.114539	0.33	0.226	9.54e-06	Cycling
COPZ1	2.37e-10	0.13186	0.441	0.305	1.07e-05	Cycling
STN1	2.42e-10	0.14092	0.364	0.25	1.09e-05	Cycling
CCT7	3.08e-10	0.102919	0.47	0.337	1.39e-05	Cycling
TRMT112	3.39e-10	0.15476	0.674	0.573	1.53e-05	Cycling
VCP	3.86e-10	0.136591	0.554	0.423	1.74e-05	Cycling
OSER1	3.89e-10	0.164971	0.356	0.245	1.75e-05	Cycling
SRP9	4.05e-10	0.151949	0.625	0.514	1.82e-05	Cycling
ATP5PD	4.39e-10	0.152061	0.544	0.424	1.98e-05	Cycling
TCEA1	5e-10	0.213523	0.718	0.598	2.26e-05	Cycling
BST2	5.25e-10	0.169219	0.606	0.467	2.37e-05	Cycling
TMEM14B	6.27e-10	0.128153	0.515	0.377	2.83e-05	Cycling
RPS19BP1	6.46e-10	0.128003	0.475	0.339	2.91e-05	Cycling
ZNF706	7.69e-10	0.159632	0.583	0.461	3.47e-05	Cycling
CD82	8.07e-10	0.127962	0.432	0.31	3.64e-05	Cycling
TWF2	1.07e-09	0.151026	0.558	0.42	4.84e-05	Cycling
LMAN2	1.34e-09	0.104997	0.528	0.387	6.03e-05	Cycling
TOMM22	1.58e-09	0.13873	0.551	0.413	7.12e-05	Cycling
HSPA5	1.85e-09	0.142992	0.508	0.381	8.32e-05	Cycling
ATP5MPL	2.05e-09	0.136164	0.522	0.41	9.26e-05	Cycling
TUFM	3.3e-09	0.147716	0.628	0.507	0.00014885	Cycling
SCP2	3.63e-09	0.114817	0.514	0.374	0.00016377	Cycling
PFKL	4.52e-09	0.103301	0.435	0.31	0.00020384	Cycling
PPA1	6.89e-09	0.112417	0.541	0.409	0.00031052	Cycling
TRAPPC2L	7.22e-09	0.14309	0.45	0.32	0.00032523	Cycling
SIT1	8.21e-09	0.112265	0.539	0.406	0.0003698	Cycling
YBX1	9.03e-09	0.131272	0.537	0.415	0.00040693	Cycling
RNH1	1.14e-08	0.114574	0.481	0.347	0.00051595	Cycling
HSP90B1	1.44e-08	0.141445	0.548	0.436	0.0006512	Cycling
NDUFB5	1.5e-08	0.118768	0.427	0.304	0.00067661	Cycling
UQCRFS1	1.82e-08	0.125166	0.606	0.481	0.00082231	Cycling
RPN1	2.51e-08	0.143295	0.545	0.416	0.0011322	Cycling
PPP1R181	2.55e-08	0.160768	0.683	0.562	0.00115135	Cycling
PCIF1	2.58e-08	0.139166	0.401	0.289	0.00116433	Cycling
ATP6V0B	2.67e-08	0.134813	0.574	0.436	0.001202	Cycling
MPG	3.65e-08	0.109722	0.485	0.351	0.00164319	Cycling
SERPINB1	1.19e-07	0.151321	0.558	0.435	0.00537024	Cycling
PQBP1	1.29e-07	0.143227	0.409	0.302	0.00580829	Cycling
HP1BP3	1.99e-07	0.123729	0.481	0.364	0.00897331	Cycling
SRI	3.06e-07	0.124489	0.527	0.402	0.0137754	Cycling
C8orf59	4.49e-07	0.133517	0.56	0.43	0.0202482	Cycling
OSTF1	5.59e-07	0.13136	0.584	0.478	0.0251876	Cycling
GCHFR	9.98e-07	0.115851	0.417	0.313	0.0449681	Cycling
TAP1	1.34e-06	0.118268	0.631	0.525	0.060385	Cycling
FLNA	1.5e-06	0.10935	0.67	0.56	0.0676322	Cycling
VDAC2	1.84e-06	0.102325	0.558	0.442	0.0827883	Cycling
C4orf48	1.32e-05	0.114648	0.521	0.408	0.593308	Cycling
MGST3	1.46e-05	0.127594	0.489	0.38	0.659371	Cycling
UBE2L61	1.87e-05	0.12241	0.606	0.494	0.842899	Cycling
BZW1	3.35e-05	0.111417	0.532	0.431	1	Cycling
DGUOK	6.67e-05	0.104192	0.501	0.391	1	Cycling
ATP6V1F	8.84e-05	0.109221	0.598	0.484	1	Cycling
BCAP31	0.0001709	0.117997	0.558	0.443	1	Cycling
LAMTOR1	0.00043525	0.110081	0.558	0.446	1	Cycling
CCL5	0	2.43721	0.677	0.208	0	CD8+/Cytotoxic
NKG7	0	2.0272	0.464	0.081	0	CD8+/Cytotoxic
GZMK	0	2.01586	0.637	0.056	0	CD8+/Cytotoxic
GZMA	0	1.63762	0.63	0.105	0	CD8+/Cytotoxic
CD8A	0	1.51446	0.469	0.025	0	CD8+/Cytotoxic
CD8B	0	1.40793	0.426	0.028	0	CD8+/Cytotoxic
GZMH	0	1.00367	0.219	0.014	0	CD8+/Cytotoxic
CCL4	8.67e-281	1.13337	0.242	0.023	3.91e-276	CD8+/Cytotoxic
GZMB	3.54e-215	0.966681	0.154	0.011	1.6e-210	CD8+/Cytotoxic
CTSW	1.3e-198	1.02598	0.411	0.098	5.84e-194	CD8+/Cytotoxic
CLIC3	3.42e-161	0.446307	0.147	0.014	1.54e-156	CD8+/Cytotoxic
NELL2	9.2e-92	0.255879	0.12	0.017	4.15e-87	CD8+/Cytotoxic
CST71	2.82e-88	0.797437	0.744	0.52	1.27e-83	CD8+/Cytotoxic
LAG3	2.53e-67	0.343154	0.154	0.036	1.14e-62	CD8+/Cytotoxic
THEMIS	1.08e-66	0.267214	0.143	0.032	4.88e-62	CD8+/Cytotoxic
GZMM	6.39e-58	0.460835	0.605	0.36	2.88e-53	CD8+/Cytotoxic
F2R	4.8e-57	0.304663	0.187	0.057	2.16e-52	CD8+/Cytotoxic
TC2N	3.83e-52	0.361692	0.328	0.142	1.73e-47	CD8+/Cytotoxic
LYAR	9.31e-52	0.405865	0.329	0.147	4.2e-47	CD8+/Cytotoxic
MGAT4A	3.37e-48	0.383771	0.39	0.191	1.52e-43	CD8+/Cytotoxic
LITAF	3.36e-46	0.379503	0.798	0.616	1.51e-41	CD8+/Cytotoxic
PDCD1	1.62e-39	0.264627	0.17	0.06	7.3e-35	CD8+/Cytotoxic
DUSP2	2.07e-39	0.336823	0.221	0.09	9.33e-35	CD8+/Cytotoxic
CMC1	5.34e-39	0.425312	0.258	0.118	2.41e-34	CD8+/Cytotoxic
RARRES3	6.84e-39	0.355579	0.774	0.592	3.08e-34	CD8+/Cytotoxic
GIMAP4	6.28e-38	0.400664	0.584	0.39	2.83e-33	CD8+/Cytotoxic
GSTP11	2.05e-30	0.294191	0.555	0.364	9.25e-26	CD8+/Cytotoxic
GIMAP71	2.13e-27	0.283731	0.587	0.403	9.62e-23	CD8+/Cytotoxic
ANXA1	5.39e-27	0.320627	0.528	0.345	2.43e-22	CD8+/Cytotoxic
CLEC2B	9.87e-27	0.310957	0.471	0.304	4.45e-22	CD8+/Cytotoxic
CHST12	2.82e-26	0.285075	0.317	0.18	1.27e-21	CD8+/Cytotoxic
RUNX3	5.6e-26	0.281321	0.287	0.156	2.52e-21	CD8+/Cytotoxic
CD69	2.43e-25	0.297929	0.616	0.448	1.09e-20	CD8+/Cytotoxic
APOBEC3G1	5.37e-25	0.33406	0.403	0.258	2.42e-20	CD8+/Cytotoxic
SLA2	1.18e-23	0.271154	0.268	0.147	5.31e-19	CD8+/Cytotoxic
ZFP36L21	1.65e-23	0.245476	0.586	0.408	7.44e-19	CD8+/Cytotoxic
NOSIP	3.82e-23	0.362948	0.569	0.426	1.72e-18	CD8+/Cytotoxic
SAMD31	1.99e-21	0.218221	0.293	0.169	8.96e-17	CD8+/Cytotoxic
PRF1	2.06e-21	0.370547	0.339	0.217	9.3e-17	CD8+/Cytotoxic
CD6	2.28e-21	0.262636	0.369	0.229	1.03e-16	CD8+/Cytotoxic
P2RY8	2.45e-21	0.181272	0.388	0.237	1.11e-16	CD8+/Cytotoxic
CXCR31	3.47e-21	0.286294	0.535	0.38	1.56e-16	CD8+/Cytotoxic
DENND2D	4.97e-20	0.281396	0.321	0.2	2.24e-15	CD8+/Cytotoxic
CNN2	1.11e-19	0.249643	0.799	0.688	5.01e-15	CD8+/Cytotoxic
C12orf751	1.6e-19	0.249953	0.493	0.339	7.22e-15	CD8+/Cytotoxic
APMAP	5.67e-19	0.241615	0.267	0.155	2.56e-14	CD8+/Cytotoxic
KLRB1	3.8e-17	0.358695	0.251	0.148	1.71e-12	CD8+/Cytotoxic
PPP2R5C	3.88e-17	0.210969	0.421	0.286	1.75e-12	CD8+/Cytotoxic
JUN	8.76e-17	0.300681	0.566	0.43	3.95e-12	CD8+/Cytotoxic
SRRT1	2.71e-16	0.193645	0.259	0.157	1.22e-11	CD8+/Cytotoxic
MSN	3.45e-16	0.251142	0.605	0.483	1.55e-11	CD8+/Cytotoxic
ARRB2	6.6e-16	0.213505	0.47	0.335	2.98e-11	CD8+/Cytotoxic
PAXX	3.15e-15	0.252445	0.437	0.319	1.42e-10	CD8+/Cytotoxic
NR4A2	1.63e-14	0.241001	0.278	0.178	7.33e-10	CD8+/Cytotoxic
HNRNPUL11	1.9e-14	0.171411	0.363	0.245	8.57e-10	CD8+/Cytotoxic
RABGAP1L	1.88e-13	0.199104	0.355	0.246	8.46e-09	CD8+/Cytotoxic
PARP8	2.74e-13	0.156239	0.322	0.213	1.23e-08	CD8+/Cytotoxic
WIPF1	5.87e-13	0.203481	0.661	0.552	2.64e-08	CD8+/Cytotoxic
NCF1	6.54e-13	0.162291	0.275	0.175	2.95e-08	CD8+/Cytotoxic
MYO1F	1.03e-12	0.170867	0.352	0.241	4.66e-08	CD8+/Cytotoxic
ITGA4	5.95e-12	0.169412	0.364	0.257	2.68e-07	CD8+/Cytotoxic
UTRN	4.18e-11	0.102924	0.307	0.206	1.88e-06	CD8+/Cytotoxic
ARL4C	5.99e-11	0.141414	0.599	0.469	2.7e-06	CD8+/Cytotoxic
SYTL3	3.92e-10	0.134601	0.367	0.266	1.77e-05	CD8+/Cytotoxic
PRMT2	9.75e-10	0.163473	0.587	0.477	4.39e-05	CD8+/Cytotoxic
CLEC2D	4.89e-09	0.142325	0.452	0.351	0.00022059	CD8+/Cytotoxic
SRSF21	2.63e-08	0.12191	0.48	0.373	0.00118613	CD8+/Cytotoxic
CRIP11	3.6e-07	0.10956	0.595	0.492	0.0162426	CD8+/Cytotoxic
KLRB11	0	1.9127	0.856	0.121	0	KLRB1+
GPR25	9.72e-228	0.738347	0.267	0.03	4.38e-223	KLRB1+
CTSH	1.83e-144	0.540656	0.32	0.065	8.25e-140	KLRB1+
RORC	1.29e-123	0.256999	0.119	0.01	5.82e-119	KLRB1+
MGAT4A1	4.4e-109	0.707184	0.514	0.188	1.98e-104	KLRB1+
CCR6	4.84e-68	0.459468	0.44	0.177	2.18e-63	KLRB1+
FURIN	1.6e-58	0.316543	0.191	0.05	7.19e-54	KLRB1+
TC2N1	2.12e-53	0.356497	0.356	0.143	9.54e-49	KLRB1+
AQP3	2.6e-48	0.505544	0.759	0.567	1.17e-43	KLRB1+
CD61	1.67e-43	0.383132	0.446	0.227	7.51e-39	KLRB1+
LIMS1	4.27e-39	0.399197	0.469	0.261	1.93e-34	KLRB1+
NOSIP1	1.19e-37	0.445369	0.624	0.425	5.36e-33	KLRB1+
GIMAP72	1.52e-34	0.389931	0.627	0.404	6.85e-30	KLRB1+
RNASET2	3.36e-29	0.308015	0.624	0.418	1.52e-24	KLRB1+
MAP3K4	4.68e-28	0.211911	0.168	0.063	2.11e-23	KLRB1+
ABLIM1	1.02e-27	0.273299	0.29	0.143	4.59e-23	KLRB1+
RASGRP2	9.95e-27	0.28471	0.398	0.223	4.48e-22	KLRB1+
PDE4D	1.67e-26	0.26007	0.215	0.094	7.51e-22	KLRB1+
TIFA	1.6e-20	0.22028	0.296	0.163	7.19e-16	KLRB1+
GPR183	6.55e-20	0.253905	0.556	0.387	2.95e-15	KLRB1+
TNFAIP8	1.65e-19	0.269444	0.533	0.368	7.42e-15	KLRB1+
GPR65	2.52e-19	0.252776	0.244	0.13	1.13e-14	KLRB1+
RORA	4.02e-19	0.228051	0.525	0.361	1.81e-14	KLRB1+
TNFRSF25	1.21e-18	0.192459	0.203	0.1	5.44e-14	KLRB1+
NFKBIA	1.55e-18	0.306788	0.7	0.54	7.01e-14	KLRB1+
RPS21	5.05e-18	0.278476	0.673	0.519	2.28e-13	KLRB1+
CDC25B	1.85e-17	0.250136	0.519	0.365	8.32e-13	KLRB1+
PASK	1.93e-17	0.238822	0.241	0.131	8.69e-13	KLRB1+
RPL27A1	3.58e-17	0.235454	0.83	0.718	1.62e-12	KLRB1+
EIF3E	1.43e-16	0.227689	0.759	0.622	6.43e-12	KLRB1+
RPL36A1	4.61e-16	0.241881	0.634	0.488	2.08e-11	KLRB1+
DUSP1	1.52e-15	0.223744	0.474	0.324	6.87e-11	KLRB1+
CCDC107	2.99e-15	0.222113	0.507	0.369	1.35e-10	KLRB1+
MAF	4.88e-15	0.177703	0.328	0.205	2.2e-10	KLRB1+
KDSR	3.4e-14	0.227377	0.354	0.237	1.53e-09	KLRB1+
CYTH1	4.65e-14	0.206129	0.49	0.357	2.09e-09	KLRB1+
NMRK1	1.19e-12	0.199115	0.277	0.176	5.37e-08	KLRB1+
HNRNPUL12	3.14e-12	0.199876	0.358	0.247	1.41e-07	KLRB1+
OSTF11	9.67e-12	0.17975	0.614	0.48	4.36e-07	KLRB1+
LINC00861	1.11e-11	0.180374	0.436	0.313	5.02e-07	KLRB1+
ABRACL1	1.31e-11	0.178828	0.678	0.534	5.88e-07	KLRB1+
GIMAP41	3.37e-11	0.191111	0.512	0.396	1.52e-06	KLRB1+
ICAM2	5.33e-11	0.163435	0.466	0.342	2.4e-06	KLRB1+
S1PR1	6.3e-11	0.144988	0.323	0.211	2.84e-06	KLRB1+
IKZF3	1.86e-10	0.16836	0.435	0.322	8.39e-06	KLRB1+
EIF4B	4.77e-10	0.151238	0.711	0.602	2.15e-05	KLRB1+
CCR71	7.98e-10	0.153275	0.375	0.264	3.6e-05	KLRB1+
SERP1	1.33e-09	0.135597	0.768	0.647	6e-05	KLRB1+
SYTL1	1.82e-09	0.180299	0.473	0.366	8.2e-05	KLRB1+
EML4	5.41e-09	0.16448	0.61	0.501	0.0002436	KLRB1+
ADD3	5.66e-09	0.153052	0.535	0.422	0.00025497	KLRB1+
CMTM6	5.72e-09	0.158729	0.564	0.455	0.00025782	KLRB1+
EIF3L	1.06e-08	0.143557	0.717	0.609	0.00047758	KLRB1+
RPL23	6.94e-08	0.134749	0.827	0.724	0.00312971	KLRB1+
ZFP36L1	1.34e-07	0.148602	0.623	0.516	0.00605491	KLRB1+
RPL17	2.02e-07	0.121663	0.684	0.573	0.00910088	KLRB1+
PTPRC	1.25e-286	1.38832	0.984	0.882	5.62e-282	CCR4/Helios+
SYNE2	1.85e-159	1.42076	0.846	0.595	8.32e-155	CCR4/Helios+
NEAT1	1.94e-130	1.66317	0.744	0.445	8.73e-126	CCR4/Helios+
CCR4	4.42e-125	1.19531	0.487	0.172	1.99e-120	CCR4/Helios+
MACF1	8.45e-121	1.22314	0.529	0.213	3.81e-116	CCR4/Helios+
SMCHD1	3.75e-110	1.05086	0.79	0.576	1.69e-105	CCR4/Helios+
LNPEP	1.46e-109	1.0735	0.532	0.222	6.56e-105	CCR4/Helios+
DDX17	8.52e-108	1.06539	0.644	0.351	3.84e-103	CCR4/Helios+
KIAA1551	4.59e-106	1.12596	0.712	0.432	2.07e-101	CCR4/Helios+
AHNAK	4.4e-96	1.14047	0.775	0.596	1.98e-91	CCR4/Helios+
VPS13C	9.06e-92	1.00353	0.531	0.249	4.08e-87	CCR4/Helios+
SAMHD1	1.24e-91	0.890399	0.805	0.622	5.58e-87	CCR4/Helios+
PAG1	6.54e-91	1.02589	0.539	0.258	2.95e-86	CCR4/Helios+
RNF213	3.02e-88	0.978872	0.753	0.561	1.36e-83	CCR4/Helios+
STK4	7.12e-88	0.816448	0.803	0.639	3.21e-83	CCR4/Helios+
TTN	7.48e-87	1.15055	0.474	0.207	3.37e-82	CCR4/Helios+
IL10RA	2.4e-84	0.802893	0.854	0.729	1.08e-79	CCR4/Helios+
XIST	1.18e-79	1.20091	0.308	0.099	5.32e-75	CCR4/Helios+
ITGB1	2.16e-79	0.953036	0.738	0.557	9.72e-75	CCR4/Helios+
RORA1	4.31e-78	1.01981	0.602	0.358	1.94e-73	CCR4/Helios+
SLFN5	1.21e-75	1.02845	0.641	0.429	5.47e-71	CCR4/Helios+
ATP2B4	2.79e-74	0.952217	0.493	0.245	1.26e-69	CCR4/Helios+
MBNL1	2.52e-73	0.861796	0.729	0.558	1.13e-68	CCR4/Helios+
SPTAN1	5.5e-73	0.929652	0.633	0.406	2.48e-68	CCR4/Helios+
ANKRD44	1.21e-71	0.924381	0.508	0.27	5.45e-67	CCR4/Helios+
ZNF292	1.48e-71	0.919405	0.523	0.278	6.67e-67	CCR4/Helios+
SLC38A1	9.73e-71	0.986007	0.572	0.343	4.38e-66	CCR4/Helios+
USP15	7.89e-70	0.888968	0.693	0.509	3.55e-65	CCR4/Helios+
ADAM10	1.92e-69	0.946418	0.465	0.225	8.65e-65	CCR4/Helios+
DOCK10	3.75e-68	0.814902	0.435	0.2	1.69e-63	CCR4/Helios+
SF3B1	5.84e-66	0.838807	0.653	0.469	2.63e-61	CCR4/Helios+
PRRC2C	6.69e-65	0.881421	0.665	0.483	3.02e-60	CCR4/Helios+
PBXIP1	1.12e-62	0.70275	0.796	0.678	5.06e-58	CCR4/Helios+
RNF149	8.23e-62	0.841251	0.61	0.412	3.71e-57	CCR4/Helios+
EML41	1.15e-59	0.848227	0.671	0.499	5.17e-55	CCR4/Helios+
IQGAP1	2.14e-59	0.836017	0.629	0.457	9.65e-55	CCR4/Helios+
ITK	2.86e-59	0.901675	0.55	0.338	1.29e-54	CCR4/Helios+
UTRN1	4.11e-59	0.842128	0.425	0.203	1.85e-54	CCR4/Helios+
KDM6A	9.89e-58	0.680692	0.285	0.102	4.46e-53	CCR4/Helios+
GLG1	9.97e-58	0.800168	0.453	0.23	4.49e-53	CCR4/Helios+
FTX	1.31e-57	0.535175	0.155	0.035	5.92e-53	CCR4/Helios+
KIAA1109	1.85e-57	0.744614	0.311	0.12	8.35e-53	CCR4/Helios+
RSRP1	4.75e-56	0.922775	0.56	0.361	2.14e-51	CCR4/Helios+
PARP15	3.27e-55	0.717737	0.274	0.098	1.47e-50	CCR4/Helios+
STK17B	1.2e-54	0.720963	0.697	0.548	5.41e-50	CCR4/Helios+
SPTBN1	4.57e-53	0.771806	0.32	0.134	2.06e-48	CCR4/Helios+
GPRIN3	1.25e-52	0.897276	0.458	0.25	5.65e-48	CCR4/Helios+
PRDM1	2.73e-52	0.920021	0.569	0.382	1.23e-47	CCR4/Helios+
KAT6A	3.99e-52	0.65538	0.32	0.132	1.8e-47	CCR4/Helios+
ACTR2	4.27e-52	0.772797	0.583	0.397	1.92e-47	CCR4/Helios+
IKZF2	7.15e-52	0.887576	0.428	0.224	3.22e-47	CCR4/Helios+
SMG1	3.05e-51	0.739915	0.399	0.193	1.38e-46	CCR4/Helios+
ATF7IP	6.8e-51	0.702707	0.402	0.196	3.06e-46	CCR4/Helios+
IKZF31	2.13e-50	0.812603	0.516	0.319	9.59e-46	CCR4/Helios+
LBR1	2.45e-49	0.831425	0.468	0.273	1.1e-44	CCR4/Helios+
ANTXR2	2.59e-49	0.83859	0.411	0.217	1.17e-44	CCR4/Helios+
OGT	8.93e-49	0.739562	0.407	0.208	4.03e-44	CCR4/Helios+
IL6R	1.12e-48	0.722743	0.31	0.13	5.07e-44	CCR4/Helios+
KMT2A	4.55e-48	0.767153	0.352	0.163	2.05e-43	CCR4/Helios+
EMB	4.99e-48	0.741075	0.593	0.43	2.25e-43	CCR4/Helios+
ATRX	5.33e-48	0.77544	0.581	0.407	2.4e-43	CCR4/Helios+
SETX	1.04e-47	0.776542	0.353	0.166	4.67e-43	CCR4/Helios+
LINC00657	1.06e-47	0.520679	0.203	0.064	4.78e-43	CCR4/Helios+
CASP8	1.6e-47	0.827918	0.484	0.294	7.23e-43	CCR4/Helios+
NKTR	3.65e-47	0.800255	0.434	0.235	1.64e-42	CCR4/Helios+
DDHD1	8.83e-47	0.653253	0.276	0.109	3.98e-42	CCR4/Helios+
TMEM30A	2.96e-46	0.668296	0.313	0.135	1.33e-41	CCR4/Helios+
ATP8B2	1.6e-45	0.669021	0.271	0.108	7.19e-41	CCR4/Helios+
TRIP12	1.96e-45	0.652487	0.301	0.13	8.82e-41	CCR4/Helios+
PDE3B	5.6e-45	0.816544	0.356	0.177	2.52e-40	CCR4/Helios+
CDC14A	6.52e-45	0.676358	0.279	0.114	2.94e-40	CCR4/Helios+
TNFAIP3	7.19e-45	0.80571	0.703	0.597	3.24e-40	CCR4/Helios+
NFAT5	7.58e-45	0.644698	0.249	0.094	3.42e-40	CCR4/Helios+
RUNX1	1.06e-44	0.619236	0.24	0.089	4.76e-40	CCR4/Helios+
ANKRD12	1.36e-44	0.738208	0.693	0.591	6.15e-40	CCR4/Helios+
PHC3	1.88e-44	0.645148	0.304	0.132	8.48e-40	CCR4/Helios+
ATM	2.2e-44	0.69445	0.362	0.177	9.9e-40	CCR4/Helios+
ASH1L	4.33e-44	0.711693	0.364	0.181	1.95e-39	CCR4/Helios+
TAPBP	5.17e-43	0.729829	0.599	0.455	2.33e-38	CCR4/Helios+
XRN1	1.18e-42	0.787056	0.359	0.183	5.32e-38	CCR4/Helios+
DOCK8	2.32e-42	0.6771	0.487	0.305	1.04e-37	CCR4/Helios+
CELF2	2.33e-42	0.811057	0.534	0.368	1.05e-37	CCR4/Helios+
AKAP13	2.66e-42	0.707979	0.572	0.419	1.2e-37	CCR4/Helios+
MON2	3.06e-42	0.595931	0.238	0.091	1.38e-37	CCR4/Helios+
LRBA	6.1e-42	0.702596	0.355	0.177	2.75e-37	CCR4/Helios+
NLRP1	1.41e-41	0.671173	0.341	0.163	6.35e-37	CCR4/Helios+
NFKBIZ	2.44e-41	0.879541	0.382	0.201	1.1e-36	CCR4/Helios+
DDX6	3.17e-41	0.751226	0.528	0.357	1.43e-36	CCR4/Helios+
RBM39	5.67e-41	0.682542	0.648	0.524	2.56e-36	CCR4/Helios+
RNF19A	8.38e-41	0.791271	0.419	0.238	3.78e-36	CCR4/Helios+
NIPBL	1.05e-40	0.761246	0.411	0.233	4.74e-36	CCR4/Helios+
ETS1	2.8e-40	0.748905	0.529	0.365	1.26e-35	CCR4/Helios+
MYCBP2	7.01e-40	0.776178	0.441	0.26	3.16e-35	CCR4/Helios+
PCSK7	4.75e-39	0.684459	0.44	0.263	2.14e-34	CCR4/Helios+
RASA1	7.58e-39	0.428152	0.174	0.056	3.42e-34	CCR4/Helios+
EIF3A	9.84e-39	0.674377	0.563	0.417	4.44e-34	CCR4/Helios+
DPYD	1.09e-38	0.657792	0.314	0.149	4.9e-34	CCR4/Helios+
HELB	1.36e-38	0.617776	0.288	0.129	6.12e-34	CCR4/Helios+
PRKCH	2.03e-38	0.668027	0.55	0.398	9.15e-34	CCR4/Helios+
SYNE1	2.32e-38	0.662092	0.355	0.182	1.05e-33	CCR4/Helios+
PHF3	1.34e-37	0.685675	0.447	0.275	6.06e-33	CCR4/Helios+
FAM65B	1.41e-37	0.654518	0.188	0.065	6.37e-33	CCR4/Helios+
CD28	1.52e-37	0.693933	0.529	0.374	6.84e-33	CCR4/Helios+
ITGA41	1.77e-37	1.00655	0.42	0.256	7.99e-33	CCR4/Helios+
EDEM3	1.9e-37	0.660762	0.271	0.119	8.58e-33	CCR4/Helios+
CEP350	2.67e-37	0.716362	0.295	0.138	1.2e-32	CCR4/Helios+
TMEM2	2.87e-37	0.373545	0.145	0.042	1.29e-32	CCR4/Helios+
KANSL1	6.11e-37	0.698839	0.277	0.126	2.76e-32	CCR4/Helios+
FAM160B1	6.5e-37	0.653966	0.334	0.168	2.93e-32	CCR4/Helios+
B4GALT1	6.56e-37	0.685688	0.314	0.155	2.96e-32	CCR4/Helios+
FAS	1.01e-36	0.694748	0.548	0.4	4.56e-32	CCR4/Helios+
CLTC	1.02e-36	0.586972	0.322	0.159	4.61e-32	CCR4/Helios+
CBLB	2.17e-36	0.76254	0.362	0.197	9.76e-32	CCR4/Helios+
JAK3	2.57e-36	0.668951	0.414	0.246	1.16e-31	CCR4/Helios+
EPB41	2.57e-36	0.683646	0.539	0.38	1.16e-31	CCR4/Helios+
NCOA3	3e-36	0.626435	0.326	0.164	1.35e-31	CCR4/Helios+
FUS	1.15e-35	0.762222	0.58	0.45	5.19e-31	CCR4/Helios+
FRYL	1.56e-35	0.624723	0.273	0.124	7.02e-31	CCR4/Helios+
MIA3	2.13e-35	0.699872	0.295	0.143	9.6e-31	CCR4/Helios+
SLFN12L	2.39e-35	0.681096	0.277	0.129	1.08e-30	CCR4/Helios+
TNFRSF1B	8.43e-35	0.696516	0.621	0.502	3.8e-30	CCR4/Helios+
TNRC6B	9.71e-35	0.68426	0.398	0.233	4.38e-30	CCR4/Helios+
N4BP2L2	9.97e-35	0.713046	0.52	0.374	4.49e-30	CCR4/Helios+
NPC1	1.66e-34	0.502878	0.177	0.062	7.47e-30	CCR4/Helios+
HUWE1	1.67e-34	0.615225	0.292	0.14	7.54e-30	CCR4/Helios+
TRANK1	1.89e-34	0.574011	0.261	0.116	8.52e-30	CCR4/Helios+
MGEA5	2.26e-34	0.443648	0.156	0.051	1.02e-29	CCR4/Helios+
AIM1	2.64e-34	0.418831	0.156	0.051	1.19e-29	CCR4/Helios+
TGOLN2	4.49e-34	0.694828	0.428	0.268	2.02e-29	CCR4/Helios+
HNRNPU	4.88e-34	0.707526	0.516	0.369	2.2e-29	CCR4/Helios+
STK10	7.88e-34	0.611645	0.446	0.281	3.55e-29	CCR4/Helios+
MIAT	9.17e-34	0.627616	0.24	0.104	4.13e-29	CCR4/Helios+
CD46	9.24e-34	0.659269	0.387	0.223	4.16e-29	CCR4/Helios+
SNRNP70	9.98e-34	0.600017	0.247	0.11	4.5e-29	CCR4/Helios+
CTDSPL2	1.29e-33	0.493474	0.194	0.073	5.82e-29	CCR4/Helios+
SRSF11	1.44e-33	0.656868	0.556	0.417	6.49e-29	CCR4/Helios+
RANBP2	2.36e-33	0.622211	0.313	0.16	1.06e-28	CCR4/Helios+
TP53INP1	2.93e-33	0.46695	0.182	0.066	1.32e-28	CCR4/Helios+
CAND1	3.75e-33	0.560368	0.262	0.12	1.69e-28	CCR4/Helios+
ZC3HAV1	7.86e-33	0.662182	0.519	0.374	3.54e-28	CCR4/Helios+
ATP9B	1.04e-32	0.45567	0.164	0.056	4.69e-28	CCR4/Helios+
PTBP3	1.13e-32	0.699464	0.432	0.275	5.07e-28	CCR4/Helios+
DYNC1H1	1.83e-32	0.674804	0.396	0.24	8.24e-28	CCR4/Helios+
EP300	3.86e-32	0.551726	0.24	0.105	1.74e-27	CCR4/Helios+
STX16	3.88e-32	0.561265	0.267	0.125	1.75e-27	CCR4/Helios+
ITGAL	7.74e-32	0.59812	0.335	0.181	3.49e-27	CCR4/Helios+
FAM46C	1.12e-31	0.444335	0.167	0.059	5.05e-27	CCR4/Helios+
RLF	1.8e-31	0.525593	0.222	0.094	8.13e-27	CCR4/Helios+
HECTD1	2.49e-31	0.58746	0.328	0.175	1.12e-26	CCR4/Helios+
WNK1	3.54e-31	0.67715	0.405	0.249	1.6e-26	CCR4/Helios+
PHTF2	8.18e-31	0.674273	0.422	0.273	3.69e-26	CCR4/Helios+
USP34	9.04e-31	0.633971	0.326	0.175	4.08e-26	CCR4/Helios+
BIRC6	9.88e-31	0.599352	0.294	0.15	4.45e-26	CCR4/Helios+
NSF	1.38e-30	0.491111	0.213	0.089	6.22e-26	CCR4/Helios+
AP1G1	1.69e-30	0.459589	0.203	0.081	7.63e-26	CCR4/Helios+
PPP1R12A	2e-30	0.627702	0.489	0.344	9.02e-26	CCR4/Helios+
ZZEF1	2.36e-30	0.416898	0.17	0.062	1.07e-25	CCR4/Helios+
TM9SF2	3.44e-30	0.658808	0.429	0.281	1.55e-25	CCR4/Helios+
RICTOR	5.71e-30	0.601135	0.238	0.108	2.57e-25	CCR4/Helios+
PIK3IP1	5.8e-30	0.696865	0.556	0.423	2.61e-25	CCR4/Helios+
FYB	6.04e-30	0.699882	0.301	0.151	2.72e-25	CCR4/Helios+
ITPR2	1e-29	0.492002	0.195	0.078	4.53e-25	CCR4/Helios+
SLC12A6	1.44e-29	0.529434	0.198	0.081	6.5e-25	CCR4/Helios+
BACH1	1.63e-29	0.690465	0.338	0.191	7.36e-25	CCR4/Helios+
P2RY81	2.6e-29	0.752686	0.386	0.24	1.17e-24	CCR4/Helios+
PRPF8	2.82e-29	0.626039	0.389	0.239	1.27e-24	CCR4/Helios+
UBR5	2.89e-29	0.524545	0.213	0.091	1.3e-24	CCR4/Helios+
MBNL2	4.03e-29	0.447735	0.177	0.068	1.82e-24	CCR4/Helios+
BCL11B	4.38e-29	0.633314	0.356	0.203	1.97e-24	CCR4/Helios+
CCDC141	5.81e-29	0.489045	0.212	0.09	2.62e-24	CCR4/Helios+
NABP1	6.08e-29	0.534148	0.206	0.087	2.74e-24	CCR4/Helios+
ROCK1	6.84e-29	0.624931	0.468	0.328	3.08e-24	CCR4/Helios+
TBC1D14	7.64e-29	0.479885	0.25	0.117	3.44e-24	CCR4/Helios+
SLC38A2	9.1e-29	0.588291	0.258	0.124	4.1e-24	CCR4/Helios+
PELI1	9.71e-29	0.780991	0.472	0.333	4.38e-24	CCR4/Helios+
TRPM7	9.83e-29	0.531096	0.243	0.113	4.43e-24	CCR4/Helios+
NUFIP2	1.2e-28	0.509028	0.194	0.079	5.42e-24	CCR4/Helios+
SGMS1	1.53e-28	0.586855	0.338	0.19	6.92e-24	CCR4/Helios+
SYNRG	2.88e-28	0.576871	0.361	0.209	1.3e-23	CCR4/Helios+
SCAF11	3e-28	0.667664	0.446	0.303	1.35e-23	CCR4/Helios+
IL6ST	3.06e-28	0.706327	0.286	0.149	1.38e-23	CCR4/Helios+
ARID2	3.75e-28	0.490939	0.198	0.083	1.69e-23	CCR4/Helios+
KLF12	5.46e-28	0.483209	0.194	0.08	2.46e-23	CCR4/Helios+
CYLD	5.79e-28	0.642278	0.466	0.327	2.61e-23	CCR4/Helios+
ANKRD36C	5.84e-28	0.460138	0.192	0.079	2.63e-23	CCR4/Helios+
UBXN7	6.25e-28	0.426347	0.177	0.07	2.82e-23	CCR4/Helios+
CTLA41	7.8e-28	0.606173	0.604	0.498	3.52e-23	CCR4/Helios+
VCPIP1	8.34e-28	0.508162	0.219	0.098	3.76e-23	CCR4/Helios+
HERC1	1.09e-27	0.683043	0.294	0.157	4.92e-23	CCR4/Helios+
LDLRAD4	1.13e-27	0.64344	0.247	0.12	5.09e-23	CCR4/Helios+
TTC17	1.17e-27	0.595731	0.317	0.174	5.29e-23	CCR4/Helios+
CHD1	1.29e-27	0.623143	0.359	0.213	5.83e-23	CCR4/Helios+
IL2RG	1.47e-27	0.805845	0.461	0.329	6.64e-23	CCR4/Helios+
PJA2	1.66e-27	0.603962	0.298	0.161	7.46e-23	CCR4/Helios+
NSD1	1.68e-27	0.596458	0.323	0.181	7.56e-23	CCR4/Helios+
SESN31	1.77e-27	0.704852	0.291	0.151	8e-23	CCR4/Helios+
CNST	2.61e-27	0.627529	0.42	0.277	1.17e-22	CCR4/Helios+
2015-09-01	2.88e-27	0.436612	0.213	0.094	1.3e-22	CCR4/Helios+
SLC2A3	3.94e-27	0.681454	0.516	0.397	1.78e-22	CCR4/Helios+
2006-03-01	4.99e-27	0.595415	0.285	0.152	2.25e-22	CCR4/Helios+
CCNL1	5.01e-27	0.64136	0.447	0.314	2.26e-22	CCR4/Helios+
DMTF1	6.35e-27	0.559143	0.225	0.105	2.86e-22	CCR4/Helios+
NLRC3	6.41e-27	0.562856	0.274	0.142	2.89e-22	CCR4/Helios+
PDE4B	6.47e-27	0.664115	0.566	0.459	2.91e-22	CCR4/Helios+
SACM1L	6.84e-27	0.4626	0.213	0.095	3.08e-22	CCR4/Helios+
CD84	7.85e-27	0.547045	0.235	0.112	3.54e-22	CCR4/Helios+
TAOK1	1.21e-26	0.437891	0.182	0.074	5.43e-22	CCR4/Helios+
CAMK4	1.51e-26	0.647381	0.522	0.403	6.82e-22	CCR4/Helios+
SMARCA5	3.73e-26	0.58749	0.341	0.204	1.68e-21	CCR4/Helios+
PIK3R1	4.58e-26	0.71522	0.507	0.381	2.06e-21	CCR4/Helios+
DDX3X	5.65e-26	0.590763	0.398	0.258	2.55e-21	CCR4/Helios+
MDM4	5.95e-26	0.556235	0.232	0.111	2.68e-21	CCR4/Helios+
MYO5A	6.05e-26	0.559632	0.221	0.103	2.73e-21	CCR4/Helios+
ASXL2	6.21e-26	0.453665	0.227	0.105	2.8e-21	CCR4/Helios+
KDM5A	6.3e-26	0.598935	0.322	0.186	2.84e-21	CCR4/Helios+
TTC14	8.46e-26	0.522802	0.25	0.124	3.81e-21	CCR4/Helios+
PARP14	8.69e-26	0.568882	0.252	0.127	3.92e-21	CCR4/Helios+
RAB3GAP1	9.3e-26	0.485944	0.243	0.118	4.19e-21	CCR4/Helios+
GOLGB1	1.14e-25	0.659408	0.301	0.169	5.13e-21	CCR4/Helios+
DIAPH1	1.95e-25	0.667702	0.334	0.2	8.79e-21	CCR4/Helios+
ZFC3H1	1.99e-25	0.549646	0.27	0.141	8.96e-21	CCR4/Helios+
PCM1	2.18e-25	0.586227	0.35	0.213	9.84e-21	CCR4/Helios+
PARP4	2.74e-25	0.504815	0.241	0.119	1.23e-20	CCR4/Helios+
F5	2.99e-25	0.660499	0.3	0.168	1.35e-20	CCR4/Helios+
ATP2B1	3.78e-25	0.66769	0.426	0.293	1.71e-20	CCR4/Helios+
PPP1R10	4.31e-25	0.51411	0.238	0.116	1.94e-20	CCR4/Helios+
UBR2	4.43e-25	0.532064	0.264	0.138	2e-20	CCR4/Helios+
RNF111	5.72e-25	0.442215	0.197	0.086	2.58e-20	CCR4/Helios+
CD164	6.41e-25	0.555768	0.525	0.409	2.89e-20	CCR4/Helios+
CANX	8.65e-25	0.65749	0.407	0.282	3.9e-20	CCR4/Helios+
ZC3H12D	9.03e-25	0.50341	0.191	0.083	4.07e-20	CCR4/Helios+
PTPN22	9.24e-25	0.565409	0.298	0.168	4.16e-20	CCR4/Helios+
BCL2	1.1e-24	0.627867	0.317	0.185	4.95e-20	CCR4/Helios+
LONP2	1.38e-24	0.537503	0.277	0.149	6.24e-20	CCR4/Helios+
NPTN	1.59e-24	0.438233	0.201	0.091	7.15e-20	CCR4/Helios+
CHD2	1.61e-24	0.628542	0.344	0.208	7.24e-20	CCR4/Helios+
AKAP11	1.72e-24	0.528445	0.221	0.106	7.77e-20	CCR4/Helios+
XPO1	1.79e-24	0.554587	0.261	0.137	8.09e-20	CCR4/Helios+
ST6GAL1	1.92e-24	0.530358	0.213	0.1	8.63e-20	CCR4/Helios+
ATP8A1	2.86e-24	0.453759	0.186	0.081	1.29e-19	CCR4/Helios+
IFNAR2	3.69e-24	0.513479	0.24	0.122	1.66e-19	CCR4/Helios+
SNRK	4.78e-24	0.499573	0.298	0.165	2.15e-19	CCR4/Helios+
SERINC5	5.85e-24	0.547115	0.179	0.078	2.63e-19	CCR4/Helios+
APBB1IP	6.21e-24	0.534364	0.532	0.417	2.8e-19	CCR4/Helios+
SSH2	7.36e-24	0.665617	0.374	0.248	3.32e-19	CCR4/Helios+
USP48	1.16e-23	0.633873	0.322	0.19	5.21e-19	CCR4/Helios+
RIF1	1.3e-23	0.467597	0.192	0.087	5.85e-19	CCR4/Helios+
FAM129A	1.33e-23	0.585445	0.489	0.379	6.01e-19	CCR4/Helios+
LCOR	1.39e-23	0.43391	0.186	0.082	6.26e-19	CCR4/Helios+
VTI1A	1.46e-23	0.494046	0.232	0.116	6.58e-19	CCR4/Helios+
IQGAP2	1.78e-23	0.6041	0.347	0.217	8.02e-19	CCR4/Helios+
USP33	2.18e-23	0.413845	0.218	0.104	9.81e-19	CCR4/Helios+
ZDHHC20	2.29e-23	0.478636	0.21	0.099	1.03e-18	CCR4/Helios+
RNF125	2.42e-23	0.555329	0.379	0.244	1.09e-18	CCR4/Helios+
SLC4A7	3.01e-23	0.45826	0.18	0.079	1.36e-18	CCR4/Helios+
AKAP9	5.35e-23	0.659978	0.405	0.279	2.41e-18	CCR4/Helios+
AAK1	6.34e-23	0.615946	0.398	0.274	2.86e-18	CCR4/Helios+
TULP4	8.08e-23	0.495642	0.189	0.086	3.64e-18	CCR4/Helios+
AFF1	1.18e-22	0.465116	0.206	0.097	5.3e-18	CCR4/Helios+
HELZ	1.44e-22	0.556715	0.264	0.144	6.51e-18	CCR4/Helios+
UHMK1	1.64e-22	0.534791	0.385	0.256	7.37e-18	CCR4/Helios+
FAM13B	1.64e-22	0.512227	0.261	0.141	7.41e-18	CCR4/Helios+
STK38	1.83e-22	0.604761	0.393	0.265	8.23e-18	CCR4/Helios+
CNTRL	3.73e-22	0.548861	0.314	0.188	1.68e-17	CCR4/Helios+
PAFAH1B1	7.3e-22	0.549719	0.367	0.241	3.29e-17	CCR4/Helios+
MAST4	8e-22	0.532621	0.273	0.151	3.6e-17	CCR4/Helios+
CHD8	9.32e-22	0.404547	0.21	0.102	4.2e-17	CCR4/Helios+
APOL6	1.09e-21	0.521478	0.289	0.166	4.93e-17	CCR4/Helios+
CNOT6L	1.17e-21	0.583652	0.362	0.232	5.26e-17	CCR4/Helios+
RBM25	1.33e-21	0.582203	0.458	0.349	5.98e-17	CCR4/Helios+
ENTPD4	1.38e-21	0.475605	0.192	0.09	6.22e-17	CCR4/Helios+
CEMIP2	2.02e-21	0.696055	0.228	0.12	9.12e-17	CCR4/Helios+
STAT1	2.16e-21	0.602877	0.477	0.363	9.74e-17	CCR4/Helios+
TCF12	2.24e-21	0.496207	0.241	0.129	1.01e-16	CCR4/Helios+
STAT3	2.35e-21	0.616727	0.486	0.384	1.06e-16	CCR4/Helios+
RPS6KA5	3.18e-21	0.586881	0.221	0.113	1.43e-16	CCR4/Helios+
CYTH11	3.35e-21	0.600728	0.475	0.358	1.51e-16	CCR4/Helios+
DOCK11	3.79e-21	0.432062	0.198	0.095	1.71e-16	CCR4/Helios+
TBL1XR1	3.84e-21	0.441262	0.204	0.099	1.73e-16	CCR4/Helios+
INPP5D	4.87e-21	0.503076	0.317	0.194	2.19e-16	CCR4/Helios+
KAT6B	5.34e-21	0.508189	0.228	0.118	2.41e-16	CCR4/Helios+
CFLAR	6.46e-21	0.562415	0.501	0.4	2.91e-16	CCR4/Helios+
CCPG1	6.55e-21	0.5264	0.23	0.12	2.95e-16	CCR4/Helios+
TLK1	6.99e-21	0.595439	0.429	0.321	3.15e-16	CCR4/Helios+
POLR2A	8.15e-21	0.514235	0.304	0.181	3.67e-16	CCR4/Helios+
DIP2A	8.44e-21	0.586049	0.283	0.167	3.8e-16	CCR4/Helios+
SORL1	1.02e-20	0.669449	0.34	0.22	4.59e-16	CCR4/Helios+
AHR	1.21e-20	0.506648	0.206	0.102	5.46e-16	CCR4/Helios+
OSBPL8	1.38e-20	0.570699	0.447	0.335	6.23e-16	CCR4/Helios+
DGKE	1.7e-20	0.586906	0.227	0.118	7.67e-16	CCR4/Helios+
CYP20A1	2.29e-20	0.497008	0.264	0.149	1.03e-15	CCR4/Helios+
ARHGEF6	2.34e-20	0.509161	0.355	0.235	1.05e-15	CCR4/Helios+
LPP	4e-20	0.584795	0.262	0.15	1.8e-15	CCR4/Helios+
GPCPD1	4.08e-20	0.533076	0.24	0.13	1.84e-15	CCR4/Helios+
JMJD1C	4.34e-20	0.484216	0.311	0.19	1.95e-15	CCR4/Helios+
SMARCA2	4.51e-20	0.542818	0.249	0.139	2.03e-15	CCR4/Helios+
SRPRA	4.75e-20	0.621801	0.386	0.274	2.14e-15	CCR4/Helios+
PRDM2	1.5e-19	0.528563	0.241	0.134	6.75e-15	CCR4/Helios+
ACAP2	1.74e-19	0.514037	0.463	0.36	7.83e-15	CCR4/Helios+
PRKDC	1.77e-19	0.576174	0.3	0.186	7.97e-15	CCR4/Helios+
TMED5	1.86e-19	0.524773	0.338	0.221	8.39e-15	CCR4/Helios+
CREBRF	1.96e-19	0.528639	0.271	0.159	8.85e-15	CCR4/Helios+
ETNK1	2.05e-19	0.579245	0.291	0.179	9.25e-15	CCR4/Helios+
GOLGA4	2.3e-19	0.579128	0.37	0.248	1.04e-14	CCR4/Helios+
2007-03-01	2.6e-19	0.465206	0.283	0.169	1.17e-14	CCR4/Helios+
ZMYM2	2.85e-19	0.498789	0.249	0.141	1.28e-14	CCR4/Helios+
SERINC1	2.92e-19	0.589562	0.419	0.311	1.32e-14	CCR4/Helios+
HSPA51	3.61e-19	0.646347	0.489	0.386	1.63e-14	CCR4/Helios+
TIPARP	3.94e-19	0.513573	0.224	0.12	1.78e-14	CCR4/Helios+
ASCC3	4.02e-19	0.46282	0.207	0.106	1.81e-14	CCR4/Helios+
CRY1	4.88e-19	0.491796	0.224	0.12	2.2e-14	CCR4/Helios+
PIAS1	5.09e-19	0.531694	0.32	0.208	2.29e-14	CCR4/Helios+
SLAMF1	5.18e-19	0.656952	0.32	0.207	2.33e-14	CCR4/Helios+
EHMT1	5.37e-19	0.442551	0.259	0.147	2.42e-14	CCR4/Helios+
MORC3	5.87e-19	0.522535	0.292	0.178	2.65e-14	CCR4/Helios+
AFF4	6.75e-19	0.491495	0.234	0.129	3.04e-14	CCR4/Helios+
PUM1	6.77e-19	0.457393	0.258	0.147	3.05e-14	CCR4/Helios+
PUM2	7.93e-19	0.398168	0.209	0.106	3.57e-14	CCR4/Helios+
MAN1A2	8.92e-19	0.509302	0.417	0.298	4.02e-14	CCR4/Helios+
FNBP1	1.96e-18	0.551768	0.385	0.274	8.82e-14	CCR4/Helios+
PDCD6IP	2.44e-18	0.504008	0.358	0.247	1.1e-13	CCR4/Helios+
SENP6	2.49e-18	0.456272	0.279	0.167	1.12e-13	CCR4/Helios+
TPP2	4.24e-18	0.528588	0.259	0.153	1.91e-13	CCR4/Helios+
PIK3R5	5.77e-18	0.468877	0.276	0.166	2.6e-13	CCR4/Helios+
EFCAB14	6.13e-18	0.478043	0.274	0.164	2.76e-13	CCR4/Helios+
BPTF	7.26e-18	0.570024	0.334	0.224	3.27e-13	CCR4/Helios+
NCKAP1L	7.26e-18	0.510335	0.347	0.236	3.27e-13	CCR4/Helios+
DNAJB14	1.29e-17	0.488923	0.289	0.177	5.83e-13	CCR4/Helios+
PYHIN1	1.4e-17	0.472412	0.317	0.207	6.3e-13	CCR4/Helios+
SPN	1.54e-17	0.526382	0.326	0.215	6.95e-13	CCR4/Helios+
RAB8B	1.74e-17	0.46317	0.294	0.185	7.83e-13	CCR4/Helios+
IVNS1ABP	2.84e-17	0.563321	0.343	0.234	1.28e-12	CCR4/Helios+
SMC5	3.19e-17	0.450952	0.265	0.16	1.44e-12	CCR4/Helios+
BAZ2A	3.28e-17	0.544382	0.331	0.221	1.48e-12	CCR4/Helios+
PARP81	3.83e-17	0.579324	0.323	0.215	1.72e-12	CCR4/Helios+
G3BP1	3.89e-17	0.467644	0.387	0.278	1.75e-12	CCR4/Helios+
STIM1	5.05e-17	0.453868	0.279	0.171	2.27e-12	CCR4/Helios+
ITSN2	5.47e-17	0.524619	0.364	0.254	2.46e-12	CCR4/Helios+
NUP98	5.94e-17	0.48289	0.264	0.159	2.68e-12	CCR4/Helios+
ESYT1	6.52e-17	0.57309	0.334	0.228	2.94e-12	CCR4/Helios+
CSGALNACT1	7.92e-17	0.530304	0.259	0.158	3.57e-12	CCR4/Helios+
LUC7L2	8.89e-17	0.492502	0.323	0.217	4e-12	CCR4/Helios+
ARHGEF3	8.91e-17	0.51303	0.246	0.145	4.02e-12	CCR4/Helios+
PTGER4	8.95e-17	0.510542	0.256	0.153	4.03e-12	CCR4/Helios+
NPEPPS	1.16e-16	0.500991	0.295	0.188	5.22e-12	CCR4/Helios+
RAB11FIP1	1.4e-16	0.604985	0.335	0.232	6.32e-12	CCR4/Helios+
CRTC3	1.43e-16	0.474219	0.25	0.147	6.44e-12	CCR4/Helios+
RASGRP1	2.26e-16	0.46953	0.297	0.189	1.02e-11	CCR4/Helios+
MT-ND6	3.4e-16	0.496312	0.435	0.327	1.53e-11	CCR4/Helios+
ABLIM11	3.5e-16	0.456427	0.247	0.145	1.58e-11	CCR4/Helios+
SGTB	4.84e-16	0.538803	0.316	0.211	2.18e-11	CCR4/Helios+
ANKRD11	5.13e-16	0.488434	0.283	0.182	2.31e-11	CCR4/Helios+
CCR61	1.21e-15	0.547559	0.288	0.184	5.45e-11	CCR4/Helios+
ADAR	3.59e-15	0.47199	0.331	0.226	1.62e-10	CCR4/Helios+
ANXA11	3.83e-154	1.54062	0.746	0.342	1.72e-149	ANXA-high
LMNA1	3.85e-122	1.31576	0.725	0.353	1.73e-117	ANXA-high
MYADM	3.41e-108	0.969613	0.506	0.174	1.54e-103	ANXA-high
TAGLN2	1.91e-104	0.81703	0.962	0.819	8.62e-100	ANXA-high
CRIP2	1.11e-41	0.603344	0.292	0.111	5.02e-37	ANXA-high
AHNAK1	7.12e-38	0.615021	0.767	0.598	3.21e-33	ANXA-high
ADGRE5	1.02e-30	0.564734	0.51	0.325	4.62e-26	ANXA-high
ATP2B11	2.46e-30	0.504454	0.479	0.292	1.11e-25	ANXA-high
CRIP12	3.54e-30	0.465264	0.667	0.491	1.6e-25	ANXA-high
CFAP20	2.9e-29	0.584081	0.365	0.193	1.31e-24	ANXA-high
PGM2L1	3.04e-21	0.477423	0.333	0.189	1.37e-16	ANXA-high
IDS	3.55e-20	0.397467	0.596	0.451	1.6e-15	ANXA-high
ARL4A	2.24e-17	0.307306	0.245	0.128	1.01e-12	ANXA-high
RAB11FIP11	1.34e-16	0.364479	0.367	0.231	6.05e-12	ANXA-high
PLP2	1.65e-15	0.267729	0.776	0.668	7.46e-11	ANXA-high
PPP1R15A	2.03e-15	0.435924	0.499	0.364	9.17e-11	ANXA-high
TUBA1A1	1.45e-14	0.373248	0.542	0.427	6.52e-10	ANXA-high
FBXO34	3.64e-14	0.258674	0.227	0.122	1.64e-09	ANXA-high
RGCC	5.66e-14	0.287979	0.222	0.121	2.55e-09	ANXA-high
AKIRIN2	2.61e-11	0.302214	0.449	0.34	1.18e-06	ANXA-high
IVNS1ABP1	2.18e-10	0.286164	0.342	0.235	9.81e-06	ANXA-high
GATA3	3.14e-08	0.227899	0.436	0.335	0.00141424	ANXA-high
TIMP1	3.14e-08	0.283944	0.46	0.358	0.00141449	ANXA-high
MTRNR2L12	5.09e-305	1.77811	1	0.623	2.29e-300	MTRNR2L12+
MTRNR2L8	1.32e-110	0.716608	0.33	0.072	5.94e-106	MTRNR2L12+
HIST1H1E	1.37e-45	0.783307	0.587	0.342	6.2e-41	MTRNR2L12+
DNAJB1	1.14e-11	0.238351	0.808	0.698	5.13e-07	MTRNR2L12+
RPS22	4.81e-42	1.4514	0.873	0.523	2.17e-37	LGALS+
GNAS	6.11e-36	1.36204	0.619	0.249	2.75e-31	LGALS+
RNPEPL1	1.32e-31	0.995305	0.405	0.107	5.95e-27	LGALS+
JUND	2.69e-30	1.09095	0.413	0.116	1.21e-25	LGALS+
MAP2K2	1.76e-26	0.918345	0.23	0.043	7.94e-22	LGALS+
TNFRSF1B1	4.6e-26	1.13452	0.762	0.505	2.08e-21	LGALS+
ATP5F1E	1.05e-25	0.66847	0.952	0.785	4.73e-21	LGALS+
GNAI21	4.7e-25	1.18572	0.548	0.248	2.12e-20	LGALS+
ELOB1	9.51e-24	0.882497	0.833	0.656	4.28e-19	LGALS+
BTBD2	8.83e-22	0.652824	0.167	0.027	3.98e-17	LGALS+
FLNA1	1.13e-20	1.0758	0.722	0.567	5.1e-16	LGALS+
LGALS11	1.24e-20	1.04688	0.802	0.608	5.59e-16	LGALS+
UBALD2	2.47e-18	0.781335	0.238	0.06	1.11e-13	LGALS+
RABL6	1.52e-17	0.546401	0.151	0.027	6.85e-13	LGALS+
S1PR4	1.28e-16	0.877849	0.341	0.125	5.78e-12	LGALS+
RBM38	1.34e-16	1.01685	0.444	0.198	6.04e-12	LGALS+
MXD4	3.07e-16	0.729569	0.23	0.062	1.38e-11	LGALS+
GRK2	5.66e-15	0.772498	0.286	0.097	2.55e-10	LGALS+
LMNA2	7.74e-15	1.02685	0.595	0.364	3.49e-10	LGALS+
ATP2A3	2.84e-14	0.926674	0.302	0.109	1.28e-09	LGALS+
RNF2131	2.6e-12	0.755482	0.698	0.568	1.17e-07	LGALS+
MKI671	3.97e-12	0.639758	0.143	0.033	1.79e-07	LGALS+
TLN1	4.51e-12	0.924357	0.413	0.219	2.03e-07	LGALS+
ISG151	4.86e-12	0.843812	0.698	0.532	2.19e-07	LGALS+
ATP5F1D1	5.26e-12	0.613971	0.683	0.561	2.37e-07	LGALS+
FMNL1	5.09e-11	0.813237	0.349	0.163	2.29e-06	LGALS+
PLEC	1.16e-10	0.92652	0.413	0.226	5.24e-06	LGALS+
USF2	2.49e-10	0.887751	0.278	0.118	1.12e-05	LGALS+
ROMO11	1.08e-09	0.73594	0.556	0.447	4.85e-05	LGALS+
H1FX	4.03e-09	0.646263	0.151	0.045	0.00018152	LGALS+
EIF3B	4.66e-09	0.52574	0.159	0.049	0.0002102	LGALS+
FAM53B	1.31e-08	0.633269	0.206	0.078	0.0005905	LGALS+
MAPKAPK2	4.53e-08	0.591473	0.198	0.077	0.0020428	LGALS+
RAPGEF1	7.42e-08	0.544506	0.183	0.069	0.00334283	LGALS+
TRIM28	1.02e-07	0.516903	0.167	0.059	0.00459012	LGALS+
IL2RG1	1.3e-07	0.633374	0.5	0.333	0.00583747	LGALS+
LGALS91	1.7e-07	0.705684	0.373	0.228	0.00765072	LGALS+
CAPNS1	2.14e-07	0.58841	0.23	0.104	0.00965264	LGALS+
RGS1	3.23e-07	0.556566	0.579	0.459	0.014574	LGALS+
ETS11	1.57e-06	0.617746	0.492	0.371	0.070837	LGALS+
MACF11	1.95e-06	0.59896	0.365	0.225	0.0880556	LGALS+
NUCKS11	2.17e-06	0.619771	0.413	0.296	0.0976538	LGALS+
CHD3	2.42e-06	0.757357	0.262	0.142	0.108939	LGALS+
MYO9B	2.99e-06	0.607036	0.175	0.073	0.134936	LGALS+
CHD4	3.97e-06	0.513409	0.278	0.152	0.178834	LGALS+
CREBBP	6.6e-06	0.497441	0.214	0.106	0.297662	LGALS+
PPP6R1	6.66e-06	0.503538	0.214	0.103	0.300202	LGALS+
RASAL3	7.65e-06	0.499007	0.222	0.112	0.344579	LGALS+
RBM231	7.74e-06	0.537991	0.254	0.136	0.348668	LGALS+
PTP4A2	7.93e-06	0.729031	0.317	0.197	0.357483	LGALS+
IKZF32	8.21e-06	0.650815	0.437	0.326	0.370156	LGALS+
SREK1IP1	2.19e-05	0.608577	0.302	0.189	0.987078	LGALS+
FOXO1	2.84e-05	0.563121	0.214	0.112	1	LGALS+
ARHGAP45	4.27e-05	0.611827	0.317	0.203	1	LGALS+
TRIR	6.88e-05	0.540971	0.238	0.135	1	LGALS+
DIAPH11	0.00012906	0.535812	0.31	0.205	1	LGALS+
LINC019432	0.00046036	0.395009	0.437	0.323	1	LGALS+
