# Supplementary material for: Single cell analysis of spondyloarthritis regulatory T cells identifies distinct synovial gene expression patterns and clonal fates
Source: Commun Biol. 2021 Dec 14;4:1395. doi: 10.1038/s42003-021-02931-3 (PMC8671562; doi:10.1038/s42003-021-02931-3)
Supplement: Supplementary file 7 — Supplementary Data 5 [file 42003_2021_2931_MOESM7_ESM.xlsx]

## Sheet: AS01_universal_clonotype_cdr3nt
Clonotype identifier	overall_fisher_p_value	overall_fisher_adjp	overall_fisher_sig	Peripheral blood frequency	Peripheral blood clonetype proportion (%)	Peripheral blood overall proportion (%)	Synovial fluid frequency	Synovial fluid clonetype proportion (%)	Synovial fluid overall proportion (%)	CD4 / CD8 clone type	beta_chain_count	beta_cdr3s_nt	beta_cdr3s_aa	beta_vgenes	beta_jgenes	beta_dgenes	beta_cgenes	alpha_chain_count	alpha_cdr3s_nt	alpha_cdr3s_aa	alpha_vgenes	alpha_jgenes	alpha_cgenes
TGTGCAGCAAGCAGGGAGTATTCTGGTTCTGCAAGGCAACTGACCTTT;TGTGCTGTGATACAGGGAGCCCAGAAGCTGGTATTTTGTGCCAGCAGCTTAAAGACGGGGGGGCCCAATGAGCAGTTCTTC	0.000160684	0.0212497	Significant	9	0.381518	0.361736	0	0	0	CD4+	1	TGTGCCAGCAGCTTAAAGACGGGGGGGCCCAATGAGCAGTTCTTC	CASSLKTGGPNEQFF	TRBV7-8	TRBJ2-1		TRBC2	2	TGTGCAGCAAGCAGGGAGTATTCTGGTTCTGCAAGGCAACTGACCTTT;TGTGCTGTGATACAGGGAGCCCAGAAGCTGGTATTT	CAASREYSGSARQLTF;CAVIQGAQKLVF	TRAV29/DV5;TRAV8-4	TRAJ22;TRAJ54	TRAC;TRAC
TGTGCCAGCAGCTCTAGAATACTAGCGGGAGGAGGGGAGACCCAGTACTTC	0.00042713	0.0212497	Significant	8	0.339127	0.321543	0	0	0	CD4+	1	TGTGCCAGCAGCTCTAGAATACTAGCGGGAGGAGGGGAGACCCAGTACTTC	CASSSRILAGGGETQYF	TRBV7-9	TRBJ2-5		TRBC2	0
TGTGCCGTCCCCCAAACAAATTCCGGGTATGCACTCAACTTCTGTGCCAGCAGCTCTAGAATACTAGCGGGAGGAGGGGAGACCCAGTACTTC	0.00042713	0.0212497	Significant	8	0.339127	0.321543	0	0	0	CD4+	1	TGTGCCAGCAGCTCTAGAATACTAGCGGGAGGAGGGGAGACCCAGTACTTC	CASSSRILAGGGETQYF	TRBV7-9	TRBJ2-5		TRBC2	1	TGTGCCGTCCCCCAAACAAATTCCGGGTATGCACTCAACTTC	CAVPQTNSGYALNF	TRAV12-2	TRAJ41	TRAC
TGTGCTCTGCGAGACAACCAGGCAGGAACTGCTCTGATCTTTTGCAGTTTAGCGGGAGCACATGGGGCGTATTTT	0.00042713	0.0212497	Significant	8	0.339127	0.321543	0	0	0	CD4+	1	TGCAGTTTAGCGGGAGCACATGGGGCGTATTTT	CSLAGAHGAYF	TRBV20-1	TRBJ2-3		TRBC2	1	TGTGCTCTGCGAGACAACCAGGCAGGAACTGCTCTGATCTTT	CALRDNQAGTALIF	TRAV9-2	TRAJ15	TRAC
TGTGCAGCAAGCGTGGGAGCCCAGAAGCTGGTATTTTGTGCCAGCTCACCGCGCGAGGGCAATAATGAAAAACTGTTTTTT	0.000834726	0.0332221	Significant	0	0	0	15	0.522102	0.496524	CD4+	1	TGTGCCAGCTCACCGCGCGAGGGCAATAATGAAAAACTGTTTTTT	CASSPREGNNEKLFF	TRBV18	TRBJ1-4		TRBC1	1	TGTGCAGCAAGCGTGGGAGCCCAGAAGCTGGTATTT	CAASVGAQKLVF	TRAV29/DV5	TRAJ54	TRAC
TGTGCAGCATACGAAACCAGTGGCTCTAGGTTGACCTTTTGTGCCAGCAGGCGGGACAGGGGGTACACCTACGAGCAGTACTTC	0.0011334	0.0375911	Significant	7	0.296736	0.28135	0	0	0	CD4+	1	TGTGCCAGCAGGCGGGACAGGGGGTACACCTACGAGCAGTACTTC	CASRRDRGYTYEQYF	TRBV6-5	TRBJ2-7		TRBC2	1	TGTGCAGCATACGAAACCAGTGGCTCTAGGTTGACCTTT	CAAYETSGSRLTF	TRAV23/DV6	TRAJ58	TRAC
TGCCTCGTGGGCTTTCATGCATCAGGAGGAAGCTACATACCTACATTTTGTGCCAGCAGTTTACCCGGGACCCTTGACGGGGCCCAGTACTTC	0.0026058	0.0459573	Significant	0	0	0	13	0.452489	0.430321	CD4+	1	TGTGCCAGCAGTTTACCCGGGACCCTTGACGGGGCCCAGTACTTC	CASSLPGTLDGAQYF	TRBV28	TRBJ2-5		TRBC2	1	TGCCTCGTGGGCTTTCATGCATCAGGAGGAAGCTACATACCTACATTT	CLVGFHASGGSYIPTF	TRAV4	TRAJ6	TRAC
TGTGCAGAGAAATACCAGGGAGGAAAGCTTATCTTCTGCAGTGCTAGAGAGGGGGCGACTGAAGCTTTCTTT	0.00300223	0.0459573	Significant	6	0.254345	0.241158	0	0	0	CD4+	1	TGCAGTGCTAGAGAGGGGGCGACTGAAGCTTTCTTT	CSAREGATEAFF	TRBV20-1	TRBJ1-1		TRBC1	1	TGTGCAGAGAAATACCAGGGAGGAAAGCTTATCTTC	CAEKYQGGKLIF	TRAV13-2	TRAJ23	TRAC
TGTGCAGCAAGCTTTAGAGGGAGCAACACAGGCAAACTAATCTTTTGTGCCAGCAGTAACAGGGGTGACGGGGGTGAGCAGTTCTTC	0.00300223	0.0459573	Significant	6	0.254345	0.241158	0	0	0	CD4+	1	TGTGCCAGCAGTAACAGGGGTGACGGGGGTGAGCAGTTCTTC	CASSNRGDGGEQFF	TRBV6-2	TRBJ2-1		TRBC2	1	TGTGCAGCAAGCTTTAGAGGGAGCAACACAGGCAAACTAATCTTT	CAASFRGSNTGKLIF	TRAV29/DV5	TRAJ37	TRAC
TGTGCTCTGACTATGAACACAGGCTTTCAGAAACTTGTATTTTGTGCCAGCAGTTTAAGGACAGGGAATTCACCCCTCCACTTT	0.00300223	0.0459573	Significant	6	0.254345	0.241158	0	0	0	CD4+	1	TGTGCCAGCAGTTTAAGGACAGGGAATTCACCCCTCCACTTT	CASSLRTGNSPLHF	TRBV12-4	TRBJ1-6		TRBC1	1	TGTGCTCTGACTATGAACACAGGCTTTCAGAAACTTGTATTT	CALTMNTGFQKLVF	TRAV9-2	TRAJ8	TRAC
TGTGCTCTGAGTATATACGACTACAAGCTCAGCTTTTGCAGTGCTAGCCGGGACTCCCAAGAGACCCAGTACTTC	0.00300223	0.0459573	Significant	6	0.254345	0.241158	0	0	0	CD4+	1	TGCAGTGCTAGCCGGGACTCCCAAGAGACCCAGTACTTC	CSASRDSQETQYF	TRBV20-1	TRBJ2-5		TRBC2	1	TGTGCTCTGAGTATATACGACTACAAGCTCAGCTTT	CALSIYDYKLSF	TRAV9-2	TRAJ20	TRAC
TGTGCTCTGTACAGCAGTGCTTCCAAGATAATCTTTTGTGCCAGCACCGAGGTCGGGACAGGGGGAAACACCATATATTTT	0.00300223	0.0459573	Significant	6	0.254345	0.241158	0	0	0	CD4+	1	TGTGCCAGCACCGAGGTCGGGACAGGGGGAAACACCATATATTTT	CASTEVGTGGNTIYF	TRBV12-4	TRBJ1-3		TRBC1	1	TGTGCTCTGTACAGCAGTGCTTCCAAGATAATCTTT	CALYSSASKIIF	TRAV9-2	TRAJ3	TRAC
TGTGCTGTGAGCGTTAATGCTGGCAACAACCGTAAGCTGATTTGGTGTGCCACGACCAGGGGGGCGAACACTGAAGCTTTCTTT	0.00300223	0.0459573	Significant	6	0.254345	0.241158	0	0	0	CD4+	1	TGTGCCACGACCAGGGGGGCGAACACTGAAGCTTTCTTT	CATTRGANTEAFF	TRBV19	TRBJ1-1		TRBC1	1	TGTGCTGTGAGCGTTAATGCTGGCAACAACCGTAAGCTGATTTGG	CAVSVNAGNNRKLIW	TRAV3	TRAJ38	TRAC
TGTGCCGTTAGGAATTATGGAGGAAGCCAAGGAAATCTCATCTTTTGTGCCAGCAGCTTAGCAGAGGGAACTGAAGCTTTCTTT	0.00444068	0.0631211	Not Significant	1	0.0423908	0.0401929	16	0.556909	0.529626	CD4+	1	TGTGCCAGCAGCTTAGCAGAGGGAACTGAAGCTTTCTTT	CASSLAEGTEAFF	TRBV7-8	TRBJ1-1		TRBC1	1	TGTGCCGTTAGGAATTATGGAGGAAGCCAAGGAAATCTCATCTTT	CAVRNYGGSQGNLIF	TRAV8-1	TRAJ42	TRAC
TGTGCTGTGAGTGAACGACGAGGAGGTAGCAACTATAAACTGACATTTTGTGCCATCAGCGTAACCCAGGACATCTTTTTGAACACCGGGGAGCTGTTTTTT	0.00607728	0.0752284	Not Significant	7	0.296736	0.28135	1	0.0348068	0.0331016	CD4+	1	TGTGCCATCAGCGTAACCCAGGACATCTTTTTGAACACCGGGGAGCTGTTTTTT	CAISVTQDIFLNTGELFF	TRBV10-3	TRBJ2-2		TRBC2	1	TGTGCTGTGAGTGAACGACGAGGAGGTAGCAACTATAAACTGACATTT	CAVSERRGGSNYKLTF	TRAV8-6	TRAJ53	TRAC
TGTGCCAGCAGTTTATGGGGACGTAGCTCCTACAATGAGCAGTTCTTC	0.00793868	0.0752284	Not Significant	5	0.211954	0.200965	0	0	0	CD4+	1	TGTGCCAGCAGTTTATGGGGACGTAGCTCCTACAATGAGCAGTTCTTC	CASSLWGRSSYNEQFF	TRBV28	TRBJ2-1		TRBC2	0
TGTGCTCCGGATAACCAGGGAGGAAAGCTTATCTTCTGTGCCAGCAGCTTAGGTCGGGTTCTTGGAGCTTTCTTT	0.00793868	0.0752284	Not Significant	5	0.211954	0.200965	0	0	0	CD4+	1	TGTGCCAGCAGCTTAGGTCGGGTTCTTGGAGCTTTCTTT	CASSLGRVLGAFF	TRBV7-9	TRBJ1-1		TRBC1	1	TGTGCTCCGGATAACCAGGGAGGAAAGCTTATCTTC	CAPDNQGGKLIF	TRAV36/DV7	TRAJ23	TRAC
TGTGCTCTGGAAGAAACCAGTGGCTCTAGGTTGACCTTTTGCAGTGCTAGAGATCTTAACTATGGCTACACCTTC	0.00793868	0.0752284	Not Significant	5	0.211954	0.200965	0	0	0	CD4+	1	TGCAGTGCTAGAGATCTTAACTATGGCTACACCTTC	CSARDLNYGYTF	TRBV20-1	TRBJ1-2		TRBC1	1	TGTGCTCTGGAAGAAACCAGTGGCTCTAGGTTGACCTTT	CALEETSGSRLTF	TRAV9-2	TRAJ58	TRAC
TGTGCTGTGAGAGACCAATACAACTTCAACAAATTTTACTTTTGCGCCAGCAGCCAAGGGTTTATGGCGGCGGAAGAAGCTTTCTTT	0.00793868	0.0752284	Not Significant	5	0.211954	0.200965	0	0	0	CD4+	1	TGCGCCAGCAGCCAAGGGTTTATGGCGGCGGAAGAAGCTTTCTTT	CASSQGFMAAEEAFF	TRBV4-3	TRBJ1-1		TRBC1	1	TGTGCTGTGAGAGACCAATACAACTTCAACAAATTTTACTTT	CAVRDQYNFNKFYF	TRAV3	TRAJ21	TRAC
TGTGCTGTGAGTGATAGGAGGGGTAGCAACTATAAACTGACATTTTGCGCCAGCAGCTCCGCATGGACTAGCGGGGGACTCACCGGGGAGCTGTTTTTT	0.00793868	0.0752284	Not Significant	5	0.211954	0.200965	0	0	0	CD4+	1	TGCGCCAGCAGCTCCGCATGGACTAGCGGGGGACTCACCGGGGAGCTGTTTTTT	CASSSAWTSGGLTGELFF	TRBV5-1	TRBJ2-2		TRBC2	1	TGTGCTGTGAGTGATAGGAGGGGTAGCAACTATAAACTGACATTT	CAVSDRRGSNYKLTF	TRAV8-4	TRAJ53	TRAC
TGTGCTGTGGCCTCTTCTGGTTCTGCAAGGCAACTGACCTTTTGTGCCAGTAGTGCCGGACTAGCGGGGTCCACAGATACGCAGTATTTT	0.00793868	0.0752284	Not Significant	5	0.211954	0.200965	0	0	0	CD4+	1	TGTGCCAGTAGTGCCGGACTAGCGGGGTCCACAGATACGCAGTATTTT	CASSAGLAGSTDTQYF	TRBV19	TRBJ2-3		TRBC2	1	TGTGCTGTGGCCTCTTCTGGTTCTGCAAGGCAACTGACCTTT	CAVASSGSARQLTF	TRAV2	TRAJ22	TRAC
TGTGCAGGACTATTAATTCAGGGAGCCCAGAAGCTGGTATTTTGTGCCAGCAGCCCCACAGGGGTCGGTGGCTACACCTTC	0.00853842	0.0772339	Not Significant	8	0.339127	0.321543	2	0.0696136	0.0662032	CD4+	1	TGTGCCAGCAGCCCCACAGGGGTCGGTGGCTACACCTTC	CASSPTGVGGYTF	TRBV7-2	TRBJ1-2		TRBC1	1	TGTGCAGGACTATTAATTCAGGGAGCCCAGAAGCTGGTATTT	CAGLLIQGAQKLVF	TRAV27	TRAJ54	TRAC
TGTGCTGTGGGCCTCAATAACAATGACATGCGCTTTTGTGCCAGCAGTGATTTTTCCCGTGGGCATCCGGGCTATGGCTACACCTTC	0.0142152	0.122993	Not Significant	6	0.254345	0.241158	1	0.0348068	0.0331016	CD4+	1	TGTGCCAGCAGTGATTTTTCCCGTGGGCATCCGGGCTATGGCTACACCTTC	CASSDFSRGHPGYGYTF	TRBV25-1	TRBJ1-2		TRBC1	1	TGTGCTGTGGGCCTCAATAACAATGACATGCGCTTT	CAVGLNNNDMRF	TRAV8-3	TRAJ43	TRAC
TGTGCTCATTATGGTGGTGCTACAAACAAGCTCATCTTTTGTGCCAGCAGCCCTGGAATCTCCTATAATTCACCCCTCCACTTT	0.0164983	0.126368	Not Significant	0	0	0	10	0.348068	0.331016	CD4+	1	TGTGCCAGCAGCCCTGGAATCTCCTATAATTCACCCCTCCACTTT	CASSPGISYNSPLHF	TRBV9	TRBJ1-6		TRBC1	1	TGTGCTCATTATGGTGGTGCTACAAACAAGCTCATCTTT	CAHYGGATNKLIF	TRAV38-2/DV8	TRAJ32	TRAC
TGCATCGTCAGAGTCGCGGCCTTCAACAAATTTTACTTTTGTGCCAGCAGTAACTACGAGCAGTACTTC	0.0209555	0.126368	Not Significant	4	0.169563	0.160772	0	0	0	CD4+	1	TGTGCCAGCAGTAACTACGAGCAGTACTTC	CASSNYEQYF	TRBV25-1	TRBJ2-7		TRBC2	1	TGCATCGTCAGAGTCGCGGCCTTCAACAAATTTTACTTT	CIVRVAAFNKFYF	TRAV26-1	TRAJ21	TRAC
TGCGCCAGCAGCTTGGCCGGAGCGGGGGGCCGCCAGAGCACAGATACGCAGTATTTT	0.0209555	0.126368	Not Significant	4	0.169563	0.160772	0	0	0	CD4+	1	TGCGCCAGCAGCTTGGCCGGAGCGGGGGGCCGCCAGAGCACAGATACGCAGTATTTT	CASSLAGAGGRQSTDTQYF	TRBV5-1	TRBJ2-3		TRBC2	0
TGTGCAGCAAGTAACACCGGTAACCAGTTCTATTTTTGCAGTGCCCACGGGGGGTATGGTGAAAAACTGTTTTTT	0.0209555	0.126368	Not Significant	4	0.169563	0.160772	0	0	0	CD4+	1	TGCAGTGCCCACGGGGGGTATGGTGAAAAACTGTTTTTT	CSAHGGYGEKLFF	TRBV20-1	TRBJ1-4		TRBC1	1	TGTGCAGCAAGTAACACCGGTAACCAGTTCTATTTT	CAASNTGNQFYF	TRAV13-1	TRAJ49	TRAC
TGTGCCCCCCTCAATTCAGGAAACACACCTCTTGTCTTTTGTGCCAGCAGCTACCGGAGTGGGGATTACTATGGCTACACCTTC	0.0209555	0.126368	Not Significant	4	0.169563	0.160772	0	0	0	CD4+	1	TGTGCCAGCAGCTACCGGAGTGGGGATTACTATGGCTACACCTTC	CASSYRSGDYYGYTF	TRBV7-6	TRBJ1-2		TRBC1	1	TGTGCCCCCCTCAATTCAGGAAACACACCTCTTGTCTTT	CAPLNSGNTPLVF	TRAV17	TRAJ29	TRAC
TGTGCTGTCCGAACTCAGGGCGGATCTGAAAAGCTGGTCTTTTGCGCCAGCAGCCCAGGGGTTGGGGGGATGAGGGGCTACACCTTC	0.0209555	0.126368	Not Significant	4	0.169563	0.160772	0	0	0	CD4+	1	TGCGCCAGCAGCCCAGGGGTTGGGGGGATGAGGGGCTACACCTTC	CASSPGVGGMRGYTF	TRBV4-3	TRBJ1-2		TRBC1	1	TGTGCTGTCCGAACTCAGGGCGGATCTGAAAAGCTGGTCTTT	CAVRTQGGSEKLVF	TRAV21	TRAJ57	TRAC
TGTGCTGTGACCGAGGGGGGGGCTGGGAGTTACCAACTCACTTTCTGTGCCAGCAGCTTCACGAGGGCTACAGATACGCAGTATTTT	0.0209555	0.126368	Not Significant	4	0.169563	0.160772	0	0	0	CD4+	1	TGTGCCAGCAGCTTCACGAGGGCTACAGATACGCAGTATTTT	CASSFTRATDTQYF	TRBV7-9	TRBJ2-3		TRBC2	1	TGTGCTGTGACCGAGGGGGGGGCTGGGAGTTACCAACTCACTTTC	CAVTEGGAGSYQLTF	TRAV8-4	TRAJ28	TRAC
TGTGCTGTGAGAGCAAACTGGGGGAAATTGCAGTTTTGCAGTGCTAGAGATAGCCAGGGGGGATTTGGCTACACCTTC	0.0209555	0.126368	Not Significant	4	0.169563	0.160772	0	0	0	CD4+	1	TGCAGTGCTAGAGATAGCCAGGGGGGATTTGGCTACACCTTC	CSARDSQGGFGYTF	TRBV20-1	TRBJ1-2		TRBC1	1	TGTGCTGTGAGAGCAAACTGGGGGAAATTGCAGTTT	CAVRANWGKLQF	TRAV3	TRAJ24	TRAC
TGTGCTTTCATAGGGGGCGGCACTGCCAGTAAACTCACCTTTTGTGCCAGCCGCAGGGGCGCCGTCTCTGGGGCCAACGTCCTGACTTTC	0.0209555	0.126368	Not Significant	4	0.169563	0.160772	0	0	0	CD4+	1	TGTGCCAGCCGCAGGGGCGCCGTCTCTGGGGCCAACGTCCTGACTTTC	CASRRGAVSGANVLTF	TRBV7-2	TRBJ2-6		TRBC2	1	TGTGCTTTCATAGGGGGCGGCACTGCCAGTAAACTCACCTTT	CAFIGGGTASKLTF	TRAV38-1	TRAJ44	TRAC
TGTGCTGTGCAGAGGGGAAACACACCTCTTGTCTTTTGTGCCAGCAGCTTAGCGCGCGAGACCCAGTACTTC	0.0218989	0.128173	Not Significant	1	0.0423908	0.0401929	12	0.417682	0.397219	CD4+	1	TGTGCCAGCAGCTTAGCGCGCGAGACCCAGTACTTC	CASSLARETQYF	TRBV7-2	TRBJ2-5		TRBC2	1	TGTGCTGTGCAGAGGGGAAACACACCTCTTGTCTTT	CAVQRGNTPLVF	TRAV20	TRAJ29	TRAC
TGTGCTGTCTCTACTGGAGCCAATAGTAAGCTGACATTTTGCAGTGCTGGCAATACAGGGGTCTATGGCTACACCTTC	0.0226445	0.12875	Not Significant	1	0.0423908	0.0401929	13	0.452489	0.430321	CD4+	1	TGCAGTGCTGGCAATACAGGGGTCTATGGCTACACCTTC	CSAGNTGVYGYTF	TRBV20-1	TRBJ1-2		TRBC1	1	TGTGCTGTCTCTACTGGAGCCAATAGTAAGCTGACATTT	CAVSTGANSKLTF	TRAV21	TRAJ56	TRAC
TGCAGCGGGCGTAGCAGCTATAAATTGATCTTCTGCGCCAGCTCAAGCACGACAGGGAGTGATTCACCCCTCCACTTT	0.0271159	0.146516	Not Significant	0	0	0	8	0.278455	0.264813	CD4+	1	TGCGCCAGCTCAAGCACGACAGGGAGTGATTCACCCCTCCACTTT	CASSSTTGSDSPLHF	TRBV4-3	TRBJ1-6		TRBC1	1	TGCAGCGGGCGTAGCAGCTATAAATTGATCTTC	CSGRSSYKLIF	TRAV12-1	TRAJ12	TRAC
TGTGCAATGAGTAACAATGACATGCGCTTTTGTGCCAGCAGCTTCGGGAGGGACTATGGCTACACCTTC	0.0326209	0.146516	Not Significant	5	0.211954	0.200965	1	0.0348068	0.0331016	CD4+	1	TGTGCCAGCAGCTTCGGGAGGGACTATGGCTACACCTTC	CASSFGRDYGYTF	TRBV7-9	TRBJ1-2		TRBC1	1	TGTGCAATGAGTAACAATGACATGCGCTTT	CAMSNNDMRF	TRAV12-3	TRAJ43	TRAC
TGTGCTCTGTGGGAGTTTGGAAATGAGAAATTAACCTTTTGTGCCAGCAGTTACTCGGGAGGGGAGACCCAGTACTTC	0.0326209	0.146516	Not Significant	5	0.211954	0.200965	1	0.0348068	0.0331016	CD4+	1	TGTGCCAGCAGTTACTCGGGAGGGGAGACCCAGTACTTC	CASSYSGGETQYF	TRBV6-5	TRBJ2-5		TRBC2	1	TGTGCTCTGTGGGAGTTTGGAAATGAGAAATTAACCTTT	CALWEFGNEKLTF	TRAV9-2	TRAJ48	TRAC
TGTGCTTATAGGAGCGCGAATAAGGTCGGGGACCAGTTCTATTTTTGTGCCAGCAGCTTTTACAGGATTTCCTATGGCTACACCTTC	0.0359811	0.146516	Not Significant	1	0.0423908	0.0401929	11	0.382875	0.364118	CD4+	1	TGTGCCAGCAGCTTTTACAGGATTTCCTATGGCTACACCTTC	CASSFYRISYGYTF	TRBV5-4	TRBJ1-2		TRBC1	1	TGTGCTTATAGGAGCGCGAATAAGGTCGGGGACCAGTTCTATTTT	CAYRSANKVGDQFYF	TRAV38-2/DV8	TRAJ49	TRAC
TGTGCTCTTGAGGGAGGTAGCAACTATAAACTGACATTTTGTGCCAGCAGCAGGGACAGTGAATCCTACGAGCAGTACTTC	0.0483849	0.146516	Not Significant	0	0	0	7	0.243648	0.231711	CD4+	1	TGTGCCAGCAGCAGGGACAGTGAATCCTACGAGCAGTACTTC	CASSRDSESYEQYF	TRBV2	TRBJ2-7		TRBC2	1	TGTGCTCTTGAGGGAGGTAGCAACTATAAACTGACATTT	CALEGGSNYKLTF	TRAV9-2	TRAJ53	TRAC
TGTGCTTATAGGAGGGGGGGTTCAGGAAACACACCTCTTGTCTTTTGCGCCAGCAGCCCCGCCCTTCTAGCGGGAGTGAGGAATGAGCAGTTCTTC	0.0483849	0.146516	Not Significant	0	0	0	7	0.243648	0.231711	CD4+	1	TGCGCCAGCAGCCCCGCCCTTCTAGCGGGAGTGAGGAATGAGCAGTTCTTC	CASSPALLAGVRNEQFF	TRBV4-1	TRBJ2-1		TRBC2	1	TGTGCTTATAGGAGGGGGGGTTCAGGAAACACACCTCTTGTCTTT	CAYRRGGSGNTPLVF	TRAV38-2/DV8	TRAJ29	TRAC
TGCAGTGCTAGAGATCTTAACTATGGCTACACCTTC	0.0552197	0.146516	Not Significant	3	0.127173	0.120579	0	0	0	CD4+	1	TGCAGTGCTAGAGATCTTAACTATGGCTACACCTTC	CSARDLNYGYTF	TRBV20-1	TRBJ1-2		TRBC1	0
TGCATCGTCACCTTAGCAGGCAACATGCTCACCTTTTGTGCCAGCAGCCCTGGACTAGCGGTTATCTACGAGCAGTACTTC	0.0552197	0.146516	Not Significant	3	0.127173	0.120579	0	0	0	CD4+	1	TGTGCCAGCAGCCCTGGACTAGCGGTTATCTACGAGCAGTACTTC	CASSPGLAVIYEQYF	TRBV3-1	TRBJ2-7		TRBC2	1	TGCATCGTCACCTTAGCAGGCAACATGCTCACCTTT	CIVTLAGNMLTF	TRAV26-1	TRAJ39	TRAC
TGCCTCGTGGCCAACGGGTCAGGAACCTACAAATACATCTTTTGTGCCAGCAGCGTAACTACAGGGGGTTTCTCTGGAAACACCATATATTTT	0.0552197	0.146516	Not Significant	3	0.127173	0.120579	0	0	0	CD4+	1	TGTGCCAGCAGCGTAACTACAGGGGGTTTCTCTGGAAACACCATATATTTT	CASSVTTGGFSGNTIYF	TRBV9	TRBJ1-3		TRBC1	1	TGCCTCGTGGCCAACGGGTCAGGAACCTACAAATACATCTTT	CLVANGSGTYKYIF	TRAV4	TRAJ40	TRAC
TGCCTCGTGGGTGACTATACTGGAGGCTTCAAAACTATCTTTTGTGCCAGCAGTTTACCGGGAGGCCAAGAGACCCAGTACTTC	0.0552197	0.146516	Not Significant	3	0.127173	0.120579	0	0	0	CD4+	1	TGTGCCAGCAGTTTACCGGGAGGCCAAGAGACCCAGTACTTC	CASSLPGGQETQYF	TRBV28	TRBJ2-5		TRBC2	1	TGCCTCGTGGGTGACTATACTGGAGGCTTCAAAACTATCTTT	CLVGDYTGGFKTIF	TRAV4	TRAJ9	TRAC
TGTGCAATGAGAGAGCGCCATGGTGGTGCTACAAACAAGCTCATCTTTTGTGCCAGCAGTTACTCGATCGGGGGTCCCTGGGGCACAGATACGCAGTATTTT	0.0552197	0.146516	Not Significant	3	0.127173	0.120579	0	0	0	CD4+	1	TGTGCCAGCAGTTACTCGATCGGGGGTCCCTGGGGCACAGATACGCAGTATTTT	CASSYSIGGPWGTDTQYF	TRBV6-6	TRBJ2-3		TRBC2	1	TGTGCAATGAGAGAGCGCCATGGTGGTGCTACAAACAAGCTCATCTTT	CAMRERHGGATNKLIF	TRAV14/DV4	TRAJ32	TRAC
TGTGCAATGAGCCAGAATTATGGAGGAAGCCAAGGAAATCTCATCTTTTGTGCCTGGAGTGGTGGGACAATTGGCTACAATGAGCAGTTCTTC	0.0552197	0.146516	Not Significant	3	0.127173	0.120579	0	0	0	CD4+	1	TGTGCCTGGAGTGGTGGGACAATTGGCTACAATGAGCAGTTCTTC	CAWSGGTIGYNEQFF	TRBV30	TRBJ2-1		TRBC2	1	TGTGCAATGAGCCAGAATTATGGAGGAAGCCAAGGAAATCTCATCTTT	CAMSQNYGGSQGNLIF	TRAV12-3	TRAJ42	TRAC
TGTGCAATGAGCGCGAGGACAGGCTTTCAGAAACTTGTATTTTGCGCCAGCAGCCGTACAGGCGAGGCCCCCTACGAGCAGTACTTC	0.0552197	0.146516	Not Significant	3	0.127173	0.120579	0	0	0	CD4+	1	TGCGCCAGCAGCCGTACAGGCGAGGCCCCCTACGAGCAGTACTTC	CASSRTGEAPYEQYF	TRBV4-1	TRBJ2-7		TRBC2	1	TGTGCAATGAGCGCGAGGACAGGCTTTCAGAAACTTGTATTT	CAMSARTGFQKLVF	TRAV12-3	TRAJ8	TRAC
TGTGCAATGTCCCTACCGGGGGCAGGCAAATCAACCTTTTGCAGTGCTAGGAGGGCCGGGACAGCTAAAAACATTCAGTACTTC	0.0552197	0.146516	Not Significant	3	0.127173	0.120579	0	0	0	CD4+	1	TGCAGTGCTAGGAGGGCCGGGACAGCTAAAAACATTCAGTACTTC	CSARRAGTAKNIQYF	TRBV20-1	TRBJ2-4		TRBC2	1	TGTGCAATGTCCCTACCGGGGGCAGGCAAATCAACCTTT	CAMSLPGAGKSTF	TRAV14/DV4	TRAJ27	TRAC
TGTGCAGAGAATATGGTGGGGCATGCTGGTGGTACTAGCTATGGAAAGCTGACATTTTGTGCCAGTAGTATCGGGACAGCTAAATCATACAACATGAACACTGAAGCTTTCTTT	0.0552197	0.146516	Not Significant	3	0.127173	0.120579	0	0	0	CD4+	1	TGTGCCAGTAGTATCGGGACAGCTAAATCATACAACATGAACACTGAAGCTTTCTTT	CASSIGTAKSYNMNTEAFF	TRBV19	TRBJ1-1		TRBC1	1	TGTGCAGAGAATATGGTGGGGCATGCTGGTGGTACTAGCTATGGAAAGCTGACATTT	CAENMVGHAGGTSYGKLTF	TRAV13-2	TRAJ52	TRAC
TGTGCAGCAAATCGGGACACCGGTAACCAGTTCTATTTTTGTGCCAGCAAGATGGACAGGGGGAGTTATGGCTACACCTTC	0.0552197	0.146516	Not Significant	3	0.127173	0.120579	0	0	0	CD4+	1	TGTGCCAGCAAGATGGACAGGGGGAGTTATGGCTACACCTTC	CASKMDRGSYGYTF	TRBV6-5	TRBJ1-2		TRBC1	1	TGTGCAGCAAATCGGGACACCGGTAACCAGTTCTATTTT	CAANRDTGNQFYF	TRAV23/DV6	TRAJ49	TRAC
TGTGCAGCAACCAACCAGGCAGGAACTGCTCTGATCTTTTGTGCCAGCTCACCGAGAGCAGAAACGAACACTGAAGCTTTCTTT	0.0552197	0.146516	Not Significant	3	0.127173	0.120579	0	0	0	CD4+	1	TGTGCCAGCTCACCGAGAGCAGAAACGAACACTGAAGCTTTCTTT	CASSPRAETNTEAFF	TRBV18	TRBJ1-1		TRBC1	1	TGTGCAGCAACCAACCAGGCAGGAACTGCTCTGATCTTT	CAATNQAGTALIF	TRAV29/DV5	TRAJ15	TRAC
TGTGCAGCAAGTCGGAACACAGGCTTTCAGAAACTTGTATTTTGTGCCAGCAGCCCCCCAGGTCGGGGATCCACTGAAGCTTTCTTT	0.0552197	0.146516	Not Significant	3	0.127173	0.120579	0	0	0	CD4+	1	TGTGCCAGCAGCCCCCCAGGTCGGGGATCCACTGAAGCTTTCTTT	CASSPPGRGSTEAFF	TRBV6-5	TRBJ1-1		TRBC1	1	TGTGCAGCAAGTCGGAACACAGGCTTTCAGAAACTTGTATTT	CAASRNTGFQKLVF	TRAV13-1	TRAJ8	TRAC
TGTGCAGGAGGAGGAACCTACAAATACATCTTTTGCAGTACAGACTCTTACAATGAGCAGTTCTTC	0.0552197	0.146516	Not Significant	3	0.127173	0.120579	0	0	0	CD4+	1	TGCAGTACAGACTCTTACAATGAGCAGTTCTTC	CSTDSYNEQFF	TRBV20-1	TRBJ2-1		TRBC2	1	TGTGCAGGAGGAGGAACCTACAAATACATCTTT	CAGGGTYKYIF	TRAV27	TRAJ40	TRAC
TGTGCCACAACTGACAGCTGGGGGAAATTGCAGTTTTGTGCCAGCAGCTTGGATTTAGGAAACAATCAGCCCCAGCATTTT	0.0552197	0.146516	Not Significant	3	0.127173	0.120579	0	0	0	CD4+	1	TGTGCCAGCAGCTTGGATTTAGGAAACAATCAGCCCCAGCATTTT	CASSLDLGNNQPQHF	TRBV7-9	TRBJ1-5		TRBC1	1	TGTGCCACAACTGACAGCTGGGGGAAATTGCAGTTT	CATTDSWGKLQF	TRAV9-2	TRAJ24	TRAC
TGTGCCAGCAGCGATTCGGGACAGTACTATGGCTACACCTTC	0.0552197	0.146516	Not Significant	3	0.127173	0.120579	0	0	0	CD4+	1	TGTGCCAGCAGCGATTCGGGACAGTACTATGGCTACACCTTC	CASSDSGQYYGYTF	TRBV7-9	TRBJ1-2		TRBC1	0
TGTGCCAGCAGTGAAAGTTTAGCGGGGAATAAAGGGGCCAAAAACATTCAGTACTTC	0.0552197	0.146516	Not Significant	3	0.127173	0.120579	0	0	0	CD4+	1	TGTGCCAGCAGTGAAAGTTTAGCGGGGAATAAAGGGGCCAAAAACATTCAGTACTTC	CASSESLAGNKGAKNIQYF	TRBV2	TRBJ2-4		TRBC2	0
TGTGCCCTTACCTCTCATAACACCGACAAGCTCATCTTTTGTGCCAGCAGTGACCCACTGGGGGTAAGGCAGCCCCAGCATTTT	0.0552197	0.146516	Not Significant	3	0.127173	0.120579	0	0	0	CD4+	1	TGTGCCAGCAGTGACCCACTGGGGGTAAGGCAGCCCCAGCATTTT	CASSDPLGVRQPQHF	TRBV6-1	TRBJ1-5		TRBC1	1	TGTGCCCTTACCTCTCATAACACCGACAAGCTCATCTTT	CALTSHNTDKLIF	TRAV38-2/DV8	TRAJ34	TRAC
TGTGCCGTGAATACGTGGGCTGGTGGTACTAGCTATGGAAAGCTGACATTTTGTGCCAGCAGCTTAGCGGTGGGCTCCTACGAGCAGTACTTC	0.0552197	0.146516	Not Significant	3	0.127173	0.120579	0	0	0	CD4+	1	TGTGCCAGCAGCTTAGCGGTGGGCTCCTACGAGCAGTACTTC	CASSLAVGSYEQYF	TRBV7-2	TRBJ2-7		TRBC2	1	TGTGCCGTGAATACGTGGGCTGGTGGTACTAGCTATGGAAAGCTGACATTT	CAVNTWAGGTSYGKLTF	TRAV12-2	TRAJ52	TRAC
TGTGCCGTGGACGGGGGGAGCACCGACAAGCTCATCTTTTGTGCCAGCAGCTTGTGGCGGACTAGCGCACAAGGCGGGTTCTTC	0.0552197	0.146516	Not Significant	3	0.127173	0.120579	0	0	0	CD4+	1	TGTGCCAGCAGCTTGTGGCGGACTAGCGCACAAGGCGGGTTCTTC	CASSLWRTSAQGGFF	TRBV5-5	TRBJ2-1		TRBC2	1	TGTGCCGTGGACGGGGGGAGCACCGACAAGCTCATCTTT	CAVDGGSTDKLIF	TRAV39	TRAJ34	TRAC
TGTGCTCTCCAAAGGGGCTGCTCAGGATACAGCACCCTCACCTTT;TGTGTTGTGAGTTCCATTTCAGGAAACACACCTCTTGTCTTTTGCAGTGCTAGAGATGCAGGTTATGGCTACACCTTC	0.0552197	0.146516	Not Significant	3	0.127173	0.120579	0	0	0	CD4+	1	TGCAGTGCTAGAGATGCAGGTTATGGCTACACCTTC	CSARDAGYGYTF	TRBV20-1	TRBJ1-2		TRBC1	2	TGTGCTCTCCAAAGGGGCTGCTCAGGATACAGCACCCTCACCTTT;TGTGTTGTGAGTTCCATTTCAGGAAACACACCTCTTGTCTTT	CALQRGCSGYSTLTF;CVVSSISGNTPLVF	TRAV16;TRAV8-2	TRAJ11;TRAJ29	TRAC;TRAC
TGTGCTCTCCGGATGGATAGCAGCTATAAATTGATCTTCTGTGCCAGCAATACTCTTAGGGGACAGGGGAACACTGAAGCTTTCTTT	0.0552197	0.146516	Not Significant	3	0.127173	0.120579	0	0	0	CD4+	1	TGTGCCAGCAATACTCTTAGGGGACAGGGGAACACTGAAGCTTTCTTT	CASNTLRGQGNTEAFF	TRBV6-5	TRBJ1-1		TRBC1	1	TGTGCTCTCCGGATGGATAGCAGCTATAAATTGATCTTC	CALRMDSSYKLIF	TRAV9-2	TRAJ12	TRAC
TGTGCTCTGAGAGAGGCTGGTGGTACTAGCTATGGAAAGCTGACATTTTGTGCCAGTAGGTCCAGGGGTCCCGGGGAGCTGTTTTTT	0.0552197	0.146516	Not Significant	3	0.127173	0.120579	0	0	0	CD4+	1	TGTGCCAGTAGGTCCAGGGGTCCCGGGGAGCTGTTTTTT	CASRSRGPGELFF	TRBV19	TRBJ2-2		TRBC2	1	TGTGCTCTGAGAGAGGCTGGTGGTACTAGCTATGGAAAGCTGACATTT	CALREAGGTSYGKLTF	TRAV9-2	TRAJ52	TRAC
TGTGCTCTGAGGAAGAGTAGCAACTATCAGTTAATCTGGTGTGCCAGCAGCTTGATCACGGAGGGTCACGAGCAGTACTTC	0.0552197	0.146516	Not Significant	3	0.127173	0.120579	0	0	0	CD4+	1	TGTGCCAGCAGCTTGATCACGGAGGGTCACGAGCAGTACTTC	CASSLITEGHEQYF	TRBV5-6	TRBJ2-7		TRBC2	1	TGTGCTCTGAGGAAGAGTAGCAACTATCAGTTAATCTGG	CALRKSSNYQLIW	TRAV9-2	TRAJ33	TRAC
TGTGCTCTGAGTGTTTACACAGGCTTTCAGAAACTTGTATTTTGTGCCAGCAGCTTAGACAGACTCAATACTGAAGCTTTCTTT	0.0552197	0.146516	Not Significant	3	0.127173	0.120579	0	0	0	CD4+	1	TGTGCCAGCAGCTTAGACAGACTCAATACTGAAGCTTTCTTT	CASSLDRLNTEAFF	TRBV7-2	TRBJ1-1		TRBC1	1	TGTGCTCTGAGTGTTTACACAGGCTTTCAGAAACTTGTATTT	CALSVYTGFQKLVF	TRAV9-2	TRAJ8	TRAC
TGTGCTGGGCAGCTATACGACTACAAGCTCAGCTTTTGTGCCAGCAGTCGAGCCACGGAAGGGTTCGCTGAAGCTTTCTTT	0.0552197	0.146516	Not Significant	3	0.127173	0.120579	0	0	0	CD4+	1	TGTGCCAGCAGTCGAGCCACGGAAGGGTTCGCTGAAGCTTTCTTT	CASSRATEGFAEAFF	TRBV6-2	TRBJ1-1		TRBC1	1	TGTGCTGGGCAGCTATACGACTACAAGCTCAGCTTT	CAGQLYDYKLSF	TRAV35	TRAJ20	TRAC
TGTGCTGGGCCATGGCGGGGCAATGCCAGACTCATGTTTTGTGCCAGCAGTCAAAACGAGAGGAAACTGTTTTTT	0.0552197	0.146516	Not Significant	3	0.127173	0.120579	0	0	0	CD4+	1	TGTGCCAGCAGTCAAAACGAGAGGAAACTGTTTTTT	CASSQNERKLFF	TRBV28	TRBJ1-4		TRBC1	1	TGTGCTGGGCCATGGCGGGGCAATGCCAGACTCATGTTT	CAGPWRGNARLMF	TRAV35	TRAJ31	TRAC
TGTGCTGGGCGGGACTTTGGAAATGAGAAATTAACCTTTTGTGCCAGCAGCTTGGGTCTAGCGGGGGGGCACGAGCAGTACTTC	0.0552197	0.146516	Not Significant	3	0.127173	0.120579	0	0	0	CD4+	1	TGTGCCAGCAGCTTGGGTCTAGCGGGGGGGCACGAGCAGTACTTC	CASSLGLAGGHEQYF	TRBV5-6	TRBJ2-7		TRBC2	1	TGTGCTGGGCGGGACTTTGGAAATGAGAAATTAACCTTT	CAGRDFGNEKLTF	TRAV35	TRAJ48	TRAC
TGTGCTGTGAGAACTGAACCCCCTCAAGTCAACAAATTTTACTTTTGCGCCAGCAGCTTGTGGCAAAGCTCCTATAATTCACCCCTCCACTTT	0.0552197	0.146516	Not Significant	3	0.127173	0.120579	0	0	0	CD4+	1	TGCGCCAGCAGCTTGTGGCAAAGCTCCTATAATTCACCCCTCCACTTT	CASSLWQSSYNSPLHF	TRBV5-1	TRBJ1-6		TRBC1	1	TGTGCTGTGAGAACTGAACCCCCTCAAGTCAACAAATTTTACTTT	CAVRTEPPQVNKFYF	TRAV3	TRAJ21	TRAC
TGTGCTGTGAGACGGGGTTACCAGAAAGTTACCTTTTGCGCCAGCAGCTTGGGATGGACTAGCGGGGGGATTAGCACAGATACGCAGTATTTT	0.0552197	0.146516	Not Significant	3	0.127173	0.120579	0	0	0	CD4+	1	TGCGCCAGCAGCTTGGGATGGACTAGCGGGGGGATTAGCACAGATACGCAGTATTTT	CASSLGWTSGGISTDTQYF	TRBV5-1	TRBJ2-3		TRBC2	1	TGTGCTGTGAGACGGGGTTACCAGAAAGTTACCTTT	CAVRRGYQKVTF	TRAV3	TRAJ13	TRAC
TGTGCTGTGAGTTCTCTAATTCAGGGAGCCCAGAAGCTGGTATTTTGTGCCAGCAGCTTAGTCGGCAGTTGGAGCTATGGCTACACCTTC	0.0552197	0.146516	Not Significant	3	0.127173	0.120579	0	0	0	CD4+	1	TGTGCCAGCAGCTTAGTCGGCAGTTGGAGCTATGGCTACACCTTC	CASSLVGSWSYGYTF	TRBV7-2	TRBJ1-2		TRBC1	1	TGTGCTGTGAGTTCTCTAATTCAGGGAGCCCAGAAGCTGGTATTT	CAVSSLIQGAQKLVF	TRAV8-6	TRAJ54	TRAC
TGTGCTGTGGCGGGATACAGCACCCTCACCTTTTGCAGTGCCCCGGGACAGGGGGGCTTCACGACCACAGATACGCAGTATTTT	0.0552197	0.146516	Not Significant	3	0.127173	0.120579	0	0	0	CD4+	1	TGCAGTGCCCCGGGACAGGGGGGCTTCACGACCACAGATACGCAGTATTTT	CSAPGQGGFTTTDTQYF	TRBV20-1	TRBJ2-3		TRBC2	1	TGTGCTGTGGCGGGATACAGCACCCTCACCTTT	CAVAGYSTLTF	TRAV21	TRAJ11	TRAC
TGTGCTTATCGACAGAGGTTAGTCTCAGGAACCTACAAATACATCTTT;TGTCTTCTTACCGCAATGAATTATGGAGGAAGCCAAGGAAATCTCATCTTTTGCAGTGCTAGAAGGGGCTCTGGAAACACCATATATTTT	0.0552197	0.146516	Not Significant	3	0.127173	0.120579	0	0	0	CD4+	1	TGCAGTGCTAGAAGGGGCTCTGGAAACACCATATATTTT	CSARRGSGNTIYF	TRBV20-1	TRBJ1-3		TRBC1	2	TGTGCTTATCGACAGAGGTTAGTCTCAGGAACCTACAAATACATCTTT;TGTCTTCTTACCGCAATGAATTATGGAGGAAGCCAAGGAAATCTCATCTTT	CAYRQRLVSGTYKYIF;CLLTAMNYGGSQGNLIF	TRAV38-2/DV8;TRAV40	TRAJ40;TRAJ42	TRAC;TRAC
TGTGCTTTCACTACAGGCTTTCAGAAACTTGTATTTTGTGCCAGCAGCCCGGGACAGAACTATGGCTACACCTTC	0.0552197	0.146516	Not Significant	3	0.127173	0.120579	0	0	0	CD4+	1	TGTGCCAGCAGCCCGGGACAGAACTATGGCTACACCTTC	CASSPGQNYGYTF	TRBV11-2	TRBJ1-2		TRBC1	1	TGTGCTTTCACTACAGGCTTTCAGAAACTTGTATTT	CAFTTGFQKLVF	TRAV8-4	TRAJ8	TRAC
TGTGTGGTGGGTCATTATAACCAGGGAGGAAAGCTTATCTTCTGTGCCAGCAGCTTGGAGGGCGAGCAGTACTTC	0.0552197	0.146516	Not Significant	3	0.127173	0.120579	0	0	0	CD4+	1	TGTGCCAGCAGCTTGGAGGGCGAGCAGTACTTC	CASSLEGEQYF	TRBV13	TRBJ2-7		TRBC2	1	TGTGTGGTGGGTCATTATAACCAGGGAGGAAAGCTTATCTTC	CVVGHYNQGGKLIF	TRAV12-1	TRAJ23	TRAC
TGTGCAGCAAGCAGCGGCGACTACAAGCTCAGCTTTTGTGCCTGGAGTCCCGGGACGTCAAGTCCGGAGCAGTTCTTC	0.0596029	0.154206	Not Significant	1	0.0423908	0.0401929	10	0.348068	0.331016	CD4+	1	TGTGCCTGGAGTCCCGGGACGTCAAGTCCGGAGCAGTTCTTC	CAWSPGTSSPEQFF	TRBV30	TRBJ2-1		TRBC2	1	TGTGCAGCAAGCAGCGGCGACTACAAGCTCAGCTTT	CAASSGDYKLSF	TRAV23/DV6	TRAJ20	TRAC
TGTGCTCTGAGTGACACCGGTAACCAGTTCTATTTTTGCAGTGCTGAAACAGGGAACTCACCCCTCCACTTT	0.0596678	0.154206	Not Significant	6	0.254345	0.241158	2	0.0696136	0.0662032	CD4+	1	TGCAGTGCTGAAACAGGGAACTCACCCCTCCACTTT	CSAETGNSPLHF	TRBV20-1	TRBJ1-6		TRBC1	1	TGTGCTCTGAGTGACACCGGTAACCAGTTCTATTTT	CALSDTGNQFYF	TRAV9-2	TRAJ49	TRAC
TGTGCAGCCCTTGGAGGTAGCAACTATAAACTGACATTTTGCAGCGTGGGGGGGACAGGGTTAGGTCGTGAAGCTTTCTTT	0.0730225	0.183943	Not Significant	4	0.169563	0.160772	1	0.0348068	0.0331016	CD4+	1	TGCAGCGTGGGGGGGACAGGGTTAGGTCGTGAAGCTTTCTTT	CSVGGTGLGREAFF	TRBV29-1	TRBJ1-1		TRBC1	1	TGTGCAGCCCTTGGAGGTAGCAACTATAAACTGACATTT	CAALGGSNYKLTF	TRAV13-1	TRAJ53	TRAC
TGTGTTGTGAGTGCCTCTGACAGCTGGGGGAAATTGCAGTTTTGTGCCAGTAGTAATCTGGGGACACCGAACACCGGGGAGCTGTTTTTT	0.0730225	0.183943	Not Significant	4	0.169563	0.160772	1	0.0348068	0.0331016	CD4+	1	TGTGCCAGTAGTAATCTGGGGACACCGAACACCGGGGAGCTGTTTTTT	CASSNLGTPNTGELFF	TRBV19	TRBJ2-2		TRBC2	1	TGTGTTGTGAGTGCCTCTGACAGCTGGGGGAAATTGCAGTTT	CVVSASDSWGKLQF	TRAV8-2	TRAJ24	TRAC
TGTGCCGCGTCACCACCTTATAACACCGACAAGCTCATCTTTTGTGCCAGCAGGACTCCCGGGGGCTTCGAGGACACTGAAGCTTTCTTT	0.0880805	0.208667	Not Significant	0	0	0	6	0.208841	0.19861	CD4+	1	TGTGCCAGCAGGACTCCCGGGGGCTTCGAGGACACTGAAGCTTTCTTT	CASRTPGGFEDTEAFF	TRBV28	TRBJ1-1		TRBC1	1	TGTGCCGCGTCACCACCTTATAACACCGACAAGCTCATCTTT	CAASPPYNTDKLIF	TRAV12-2	TRAJ34	TRAC
TGTGCTCTGACCGGGGGGGGTTACCAGAAAGTTACCTTTTGTGCCAGCACGGGTTCACAGATCCAAGAGACCCAGTACTTC	0.0880805	0.208667	Not Significant	0	0	0	6	0.208841	0.19861	CD4+	1	TGTGCCAGCACGGGTTCACAGATCCAAGAGACCCAGTACTTC	CASTGSQIQETQYF	TRBV28	TRBJ2-5		TRBC2	1	TGTGCTCTGACCGGGGGGGGTTACCAGAAAGTTACCTTT	CALTGGGYQKVTF	TRAV9-2	TRAJ13	TRAC
TGTGCTGTCCCTAACGACTACAAGCTCAGCTTTTGTGCCAGCAGTGGGACAGGGGGTTCCTACGAGCAGTACTTC	0.0880805	0.208667	Not Significant	0	0	0	6	0.208841	0.19861	CD4+	1	TGTGCCAGCAGTGGGACAGGGGGTTCCTACGAGCAGTACTTC	CASSGTGGSYEQYF	TRBV14	TRBJ2-7		TRBC2	1	TGTGCTGTCCCTAACGACTACAAGCTCAGCTTT	CAVPNDYKLSF	TRAV2	TRAJ20	TRAC
TGTGCTGTGCGAGGTAGCAACTATCAGTTAATCTGG;TGTGCTGTGGAGCCCCTTGGGGGGGCAAACAACCTCTTCTTTTGTGCCACCAGCAGAGACTTAGTCAGGGAGACCCAGTACTTC	0.0880805	0.208667	Not Significant	0	0	0	6	0.208841	0.19861	CD4+	1	TGTGCCACCAGCAGAGACTTAGTCAGGGAGACCCAGTACTTC	CATSRDLVRETQYF	TRBV15	TRBJ2-5		TRBC2	2	TGTGCTGTGCGAGGTAGCAACTATCAGTTAATCTGG;TGTGCTGTGGAGCCCCTTGGGGGGGCAAACAACCTCTTCTTT	CAVRGSNYQLIW;CAVEPLGGANNLFF	TRAV21;TRAV22	TRAJ33;TRAJ36	TRAC;TRAC
TGTGCTACGGACGCGAGGGACACCGGTAACCAGTTCTATTTTTGCGCCAGCAGCTACGACTGGGGGCAGCCCCAGCATTTT	0.0991973	0.229538	Not Significant	1	0.0423908	0.0401929	9	0.313261	0.297915	CD4+	1	TGCGCCAGCAGCTACGACTGGGGGCAGCCCCAGCATTTT	CASSYDWGQPQHF	TRBV5-1	TRBJ1-5		TRBC1	1	TGTGCTACGGACGCGAGGGACACCGGTAACCAGTTCTATTTT	CATDARDTGNQFYF	TRAV17	TRAJ49	TRAC
TGTGTGGTGAACACCCATTCTGGGGGTTACCAGAAAGTTACCTTT;TGTGCTGTGACTTCCGTTTCAGATGGCCAGAAGCTGCTCTTTTGCGCCAGCAGTCAAAACACTGAAGCTTTCTTT	0.0991973	0.229538	Not Significant	1	0.0423908	0.0401929	9	0.313261	0.297915	CD4+	1	TGCGCCAGCAGTCAAAACACTGAAGCTTTCTTT	CASSQNTEAFF	TRBV4-1	TRBJ1-1		TRBC1	2	TGTGTGGTGAACACCCATTCTGGGGGTTACCAGAAAGTTACCTTT;TGTGCTGTGACTTCCGTTTCAGATGGCCAGAAGCTGCTCTTT	CVVNTHSGGYQKVTF;CAVTSVSDGQKLLF	TRAV12-1;TRAV8-4	TRAJ13;TRAJ16	TRAC;TRAC
TGTGTTGTGAGGGCATCAGGAGGAAGCTACATACCTACATTTTGCGCCAGCAGTCGGGACTCCCCGGGCGGCTACACCTTC	0.14582	0.321114	Not Significant	2	0.0847817	0.0803859	10	0.348068	0.331016	CD4+	1	TGCGCCAGCAGTCGGGACTCCCCGGGCGGCTACACCTTC	CASSRDSPGGYTF	TRBV5-1	TRBJ1-2		TRBC1	1	TGTGTTGTGAGGGCATCAGGAGGAAGCTACATACCTACATTT	CVVRASGGSYIPTF	TRAV8-2	TRAJ6	TRAC
TGCAGTGCTAGGGACTTCGGGAGGTCCTACAATGAGCAGTTCTTC	0.158012	0.321114	Not Significant	3	0.127173	0.120579	1	0.0348068	0.0331016	CD4+	1	TGCAGTGCTAGGGACTTCGGGAGGTCCTACAATGAGCAGTTCTTC	CSARDFGRSYNEQFF	TRBV20-1	TRBJ2-1		TRBC2	0
TGTGCAGCAACCCCCCGTTATAACACCGACAAGCTCATCTTTTGCGCCAGCAGTGACGGGCTAGCGGGGGGGAACTCCTACAATGAGCAGTTCTTC	0.158012	0.321114	Not Significant	3	0.127173	0.120579	1	0.0348068	0.0331016	CD4+	1	TGCGCCAGCAGTGACGGGCTAGCGGGGGGGAACTCCTACAATGAGCAGTTCTTC	CASSDGLAGGNSYNEQFF	TRBV10-1	TRBJ2-1		TRBC2	1	TGTGCAGCAACCCCCCGTTATAACACCGACAAGCTCATCTTT	CAATPRYNTDKLIF	TRAV13-1	TRAJ34	TRAC
TGTGCCGTGGACATGGGGAAGCTGGTCTTTTGCAGTGCTAGGGACTTCGGGAGGTCCTACAATGAGCAGTTCTTC	0.158012	0.321114	Not Significant	3	0.127173	0.120579	1	0.0348068	0.0331016	CD4+	1	TGCAGTGCTAGGGACTTCGGGAGGTCCTACAATGAGCAGTTCTTC	CSARDFGRSYNEQFF	TRBV20-1	TRBJ2-1		TRBC2	1	TGTGCCGTGGACATGGGGAAGCTGGTCTTT	CAVDMGKLVF	TRAV39	TRAJ57	TRAC
TGTGCTGTACCTACCTCAGGAACCTACAAATACATCTTTTGCAGTTCTCCAGGGGCCTTTAGCGGGGGGGCGGATACGCAGTATTTT	0.158012	0.321114	Not Significant	3	0.127173	0.120579	1	0.0348068	0.0331016	CD4+	1	TGCAGTTCTCCAGGGGCCTTTAGCGGGGGGGCGGATACGCAGTATTTT	CSSPGAFSGGADTQYF	TRBV20-1	TRBJ2-3		TRBC2	1	TGTGCTGTACCTACCTCAGGAACCTACAAATACATCTTT	CAVPTSGTYKYIF	TRAV21	TRAJ40	TRAC
TGTGCTGTGGATCTTGCAGGAACTGCTCTGATCTTTTGTGCCAGCAGTTACAATCCCCGACAGGCCGAAGCTTTCTTT	0.158012	0.321114	Not Significant	3	0.127173	0.120579	1	0.0348068	0.0331016	CD4+	1	TGTGCCAGCAGTTACAATCCCCGACAGGCCGAAGCTTTCTTT	CASSYNPRQAEAFF	TRBV6-6	TRBJ1-1		TRBC1	1	TGTGCTGTGGATCTTGCAGGAACTGCTCTGATCTTT	CAVDLAGTALIF	TRAV36/DV7	TRAJ15	TRAC
TGTGCTGTGGGCCGCTACAATAAGCTGATTTTTTGTGCCAGTAGTACGGGCCAGGGAAGAGTCAGCTCCTACAATGAGCAGTTCTTC	0.158012	0.321114	Not Significant	3	0.127173	0.120579	1	0.0348068	0.0331016	CD4+	1	TGTGCCAGTAGTACGGGCCAGGGAAGAGTCAGCTCCTACAATGAGCAGTTCTTC	CASSTGQGRVSSYNEQFF	TRBV19	TRBJ2-1		TRBC2	1	TGTGCTGTGGGCCGCTACAATAAGCTGATTTTT	CAVGRYNKLIF	TRAV8-3	TRAJ4	TRAC
TGCCTCGTGGGTGACCCGGGCTTTCAGAAACTTGTATTTTGCAGTGCTAACGGACAGGGGGCCATTGATGCGTCCTACGAGCAGTACTTC	0.162978	0.321114	Not Significant	0	0	0	5	0.174034	0.165508	CD4+	1	TGCAGTGCTAACGGACAGGGGGCCATTGATGCGTCCTACGAGCAGTACTTC	CSANGQGAIDASYEQYF	TRBV20-1	TRBJ2-7		TRBC2	1	TGCCTCGTGGGTGACCCGGGCTTTCAGAAACTTGTATTT	CLVGDPGFQKLVF	TRAV4	TRAJ8	TRAC
TGTGCAATGAGAGAGGGTCCTATGGGTGGTGCTACAAACAAGCTCATCTTTTGTGCCAGCAGCTCCCTCCCCCTAGCGGGGGGGCTCACCGGGGAGCTGTTTTTT	0.162978	0.321114	Not Significant	0	0	0	5	0.174034	0.165508	CD4+	1	TGTGCCAGCAGCTCCCTCCCCCTAGCGGGGGGGCTCACCGGGGAGCTGTTTTTT	CASSSLPLAGGLTGELFF	TRBV7-2	TRBJ2-2		TRBC2	1	TGTGCAATGAGAGAGGGTCCTATGGGTGGTGCTACAAACAAGCTCATCTTT	CAMREGPMGGATNKLIF	TRAV14/DV4	TRAJ32	TRAC
TGTGCAGCAAGCAGCGGCGACTACAAGCTCAGCTTT;TGTGCAACCCCCCCGTTAGGCAACACAGGCAAACTAATCTTTTGTGCCTGGAGTCCCGGGACGTCAAGTCCGGAGCAGTTCTTC	0.162978	0.321114	Not Significant	0	0	0	5	0.174034	0.165508	CD4+	1	TGTGCCTGGAGTCCCGGGACGTCAAGTCCGGAGCAGTTCTTC	CAWSPGTSSPEQFF	TRBV30	TRBJ2-1		TRBC2	2	TGTGCAGCAAGCAGCGGCGACTACAAGCTCAGCTTT;TGTGCAACCCCCCCGTTAGGCAACACAGGCAAACTAATCTTT	CAASSGDYKLSF;CATPPLGNTGKLIF	TRAV23/DV6;TRAV23/DV6	TRAJ20;TRAJ37	TRAC;TRAC
TGTGCAGCAAGCATGGAGGGTAGCAACTATCAGTTAATCTGGTGTGCCGCCGAAGGCCTAGCCAAAAACATTCAGTACTTC	0.162978	0.321114	Not Significant	0	0	0	5	0.174034	0.165508	CD4+	1	TGTGCCGCCGAAGGCCTAGCCAAAAACATTCAGTACTTC	CAAEGLAKNIQYF	TRBV30	TRBJ2-4		TRBC2	1	TGTGCAGCAAGCATGGAGGGTAGCAACTATCAGTTAATCTGG	CAASMEGSNYQLIW	TRAV23/DV6	TRAJ33	TRAC
TGTGCAGCAAGCGGGGACGGCGGATCTGAAAAGCTGGTCTTTTGTGCCTGGAGTGGGCTAAGAAATGAAAAACTGTTTTTT	0.162978	0.321114	Not Significant	0	0	0	5	0.174034	0.165508	CD4+	1	TGTGCCTGGAGTGGGCTAAGAAATGAAAAACTGTTTTTT	CAWSGLRNEKLFF	TRBV30	TRBJ1-4		TRBC1	1	TGTGCAGCAAGCGGGGACGGCGGATCTGAAAAGCTGGTCTTT	CAASGDGGSEKLVF	TRAV29/DV5	TRAJ57	TRAC
TGTGCTACGGAGGACACGGGCAGGAGAGCACTTACTTTTTGTGCCAGCAGCCAAGTCTTTCGCTCTGGAAACACCATATATTTT	0.162978	0.321114	Not Significant	0	0	0	5	0.174034	0.165508	CD4+	1	TGTGCCAGCAGCCAAGTCTTTCGCTCTGGAAACACCATATATTTT	CASSQVFRSGNTIYF	TRBV14	TRBJ1-3		TRBC1	1	TGTGCTACGGAGGACACGGGCAGGAGAGCACTTACTTTT	CATEDTGRRALTF	TRAV17	TRAJ5	TRAC
TGTGCTGTGGAACGAACTGGGGCAAACAACCTCTTCTTTTGTGCCAGCAGACACCTCGGGGCTAGCGGAGATACGCAGTATTTT	0.162978	0.321114	Not Significant	0	0	0	5	0.174034	0.165508	CD4+	1	TGTGCCAGCAGACACCTCGGGGCTAGCGGAGATACGCAGTATTTT	CASRHLGASGDTQYF	TRBV25-1	TRBJ2-3		TRBC2	1	TGTGCTGTGGAACGAACTGGGGCAAACAACCTCTTCTTT	CAVERTGANNLFF	TRAV2	TRAJ36	TRAC
TGTGCTGTGGGTGCTTCGATCCATGGCCAGAAGCTGCTCTTTTGTGCCAGCAGCCGTAACAGGGGTACCGGGGAGCTGTTTTTT	0.162978	0.321114	Not Significant	0	0	0	5	0.174034	0.165508	CD4+	1	TGTGCCAGCAGCCGTAACAGGGGTACCGGGGAGCTGTTTTTT	CASSRNRGTGELFF	TRBV12-3	TRBJ2-2		TRBC2	1	TGTGCTGTGGGTGCTTCGATCCATGGCCAGAAGCTGCTCTTT	CAVGASIHGQKLLF	TRAV8-3	TRAJ16	TRAC
TGTGCAGCAAGCCGGTCCCAGAAGCTGGTATTTTGTGCCAGCAAGGTAGCGGGGTACTACAATGAGCAGTTCTTC	0.164889	0.321696	Not Significant	1	0.0423908	0.0401929	8	0.278455	0.264813	CD4+	1	TGTGCCAGCAAGGTAGCGGGGTACTACAATGAGCAGTTCTTC	CASKVAGYYNEQFF	TRBV27	TRBJ2-1		TRBC2	1	TGTGCAGCAAGCCGGTCCCAGAAGCTGGTATTT	CAASRSQKLVF	TRAV13-1	TRAJ54	TRAC
TGTGCCAGCAGTCCTTCCGGGCCAGCGGACAATGAGCAGTTCTTC	0.209285	0.349484	Not Significant	4	0.169563	0.160772	2	0.0696136	0.0662032	CD4+	1	TGTGCCAGCAGTCCTTCCGGGCCAGCGGACAATGAGCAGTTCTTC	CASSPSGPADNEQFF	TRBV12-4	TRBJ2-1		TRBC2	0
TGTAACCAGTTCTATTTT;TGTGCTGTGAGTGGGGGAGCCCAGAAGCTGGTATTTTGTGCCAGCAGCTTGTCCGGACTAGCGGGGGGTGCCTGGGGGGCCAACGTCCTGACTTTC	0.261834	0.349484	Not Significant	1	0.0423908	0.0401929	6	0.208841	0.19861	CD4+	1	TGTGCCAGCAGCTTGTCCGGACTAGCGGGGGGTGCCTGGGGGGCCAACGTCCTGACTTTC	CASSLSGLAGGAWGANVLTF	TRBV7-2	TRBJ2-6		TRBC2	2	TGTAACCAGTTCTATTTT;TGTGCTGTGAGTGGGGGAGCCCAGAAGCTGGTATTT	CNQFYF;CAVSGGAQKLVF	TRAV27;TRAV8-4	TRAJ49;TRAJ54	TRAC;TRAC
TGCATCGTCAGGGGGCCAATCTCAGGAACCTACAAATACATCTTTTGTGCCAGCAGCTTAACTCAGGGGGGATCCTACGAGCAGTACTTC	0.291413	0.349484	Not Significant	0	0	0	3	0.10442	0.0993049	CD4+	1	TGTGCCAGCAGCTTAACTCAGGGGGGATCCTACGAGCAGTACTTC	CASSLTQGGSYEQYF	TRBV7-9	TRBJ2-7		TRBC2	1	TGCATCGTCAGGGGGCCAATCTCAGGAACCTACAAATACATCTTT	CIVRGPISGTYKYIF	TRAV26-1	TRAJ40	TRAC
TGCATCGTCCCATCTTATAACACCGACAAGCTCATCTTTTGTGCCAGCACCTACCGAAGCGGGGTCGACACCGGGGAGCTGTTTTTT	0.291413	0.349484	Not Significant	0	0	0	3	0.10442	0.0993049	CD4+	1	TGTGCCAGCACCTACCGAAGCGGGGTCGACACCGGGGAGCTGTTTTTT	CASTYRSGVDTGELFF	TRBV6-1	TRBJ2-2		TRBC2	1	TGCATCGTCCCATCTTATAACACCGACAAGCTCATCTTT	CIVPSYNTDKLIF	TRAV26-1	TRAJ34	TRAC
TGCCTCGTGGGTGGGCCCACCAATGCAGGCAAATCAACCTTTTGTGCCAGCAGCTTAGTTGGTTTGGGCGAGCAGTACTTC	0.291413	0.349484	Not Significant	0	0	0	3	0.10442	0.0993049	CD4+	1	TGTGCCAGCAGCTTAGTTGGTTTGGGCGAGCAGTACTTC	CASSLVGLGEQYF	TRBV7-2	TRBJ2-7		TRBC2	1	TGCCTCGTGGGTGGGCCCACCAATGCAGGCAAATCAACCTTT	CLVGGPTNAGKSTF	TRAV4	TRAJ27	TRAC
TGCGCTGTGAGAGACGACCAGGCAGGAACTGCTCTGATCTTTTGTGCCAGCAGCTTGTTGGGACTAGCGGGGTTCTCCTACGAGCAGTACTTC	0.291413	0.349484	Not Significant	0	0	0	3	0.10442	0.0993049	CD4+	1	TGTGCCAGCAGCTTGTTGGGACTAGCGGGGTTCTCCTACGAGCAGTACTTC	CASSLLGLAGFSYEQYF	TRBV5-6	TRBJ2-7		TRBC2	1	TGCGCTGTGAGAGACGACCAGGCAGGAACTGCTCTGATCTTT	CAVRDDQAGTALIF	TRAV1-1	TRAJ15	TRAC
TGTGCAATGAGAGAGGCCCTCTTTGGAAATGAGAAATTAACCTTTTGTGCCAGCAGACCGGGACAGGGGGCACGTGGGGCCAACGTCCTGACTTTC	0.291413	0.349484	Not Significant	0	0	0	3	0.10442	0.0993049	CD4+	1	TGTGCCAGCAGACCGGGACAGGGGGCACGTGGGGCCAACGTCCTGACTTTC	CASRPGQGARGANVLTF	TRBV28	TRBJ2-6		TRBC2	1	TGTGCAATGAGAGAGGCCCTCTTTGGAAATGAGAAATTAACCTTT	CAMREALFGNEKLTF	TRAV14/DV4	TRAJ48	TRAC
TGTGCAATGAGAGAGGGCCCCCGGGGTGGTGCTACAAACAAGCTCATCTTT;TGTGCTACGGACATGAATGCTGGCAACAACCGTAAGCTGATTTGGTGTGCCAGCAGTGAAGAAGGGACAGGCCGCCGGACTGAAGCTTTCTTT	0.291413	0.349484	Not Significant	0	0	0	3	0.10442	0.0993049	CD4+	1	TGTGCCAGCAGTGAAGAAGGGACAGGCCGCCGGACTGAAGCTTTCTTT	CASSEEGTGRRTEAFF	TRBV6-1	TRBJ1-1		TRBC1	2	TGTGCAATGAGAGAGGGCCCCCGGGGTGGTGCTACAAACAAGCTCATCTTT;TGTGCTACGGACATGAATGCTGGCAACAACCGTAAGCTGATTTGG	CAMREGPRGGATNKLIF;CATDMNAGNNRKLIW	TRAV14/DV4;TRAV17	TRAJ32;TRAJ38	TRAC;TRAC
TGTGCAATGAGCGCGGGCGACTACAAGCTCAGCTTTTGTGCCTGGGGAGAGGCATACAGCACAGATACGCAGTATTTT	0.291413	0.349484	Not Significant	0	0	0	3	0.10442	0.0993049	CD4+	1	TGTGCCTGGGGAGAGGCATACAGCACAGATACGCAGTATTTT	CAWGEAYSTDTQYF	TRBV30	TRBJ2-3		TRBC2	1	TGTGCAATGAGCGCGGGCGACTACAAGCTCAGCTTT	CAMSAGDYKLSF	TRAV12-3	TRAJ20	TRAC
TGTGCAATGAGTGTCACGGGAGGAGGAAACAAACTCACCTTTTGTGCCAGCTCACCAAGGGGCACCATTCTAGCCAAAAACATTCAGTACTTC	0.291413	0.349484	Not Significant	0	0	0	3	0.10442	0.0993049	CD4+	1	TGTGCCAGCTCACCAAGGGGCACCATTCTAGCCAAAAACATTCAGTACTTC	CASSPRGTILAKNIQYF	TRBV18	TRBJ2-4		TRBC2	1	TGTGCAATGAGTGTCACGGGAGGAGGAAACAAACTCACCTTT	CAMSVTGGGNKLTF	TRAV14/DV4	TRAJ10	TRAC
TGTGCAATGGACACGGGCAGGAGAGCACTTACTTTTTGTGCCAGCAGCTTGGGACAGGGTTACTATAATTCACCCCTCCACTTT	0.291413	0.349484	Not Significant	0	0	0	3	0.10442	0.0993049	CD4+	1	TGTGCCAGCAGCTTGGGACAGGGTTACTATAATTCACCCCTCCACTTT	CASSLGQGYYNSPLHF	TRBV7-6	TRBJ1-6		TRBC1	1	TGTGCAATGGACACGGGCAGGAGAGCACTTACTTTT	CAMDTGRRALTF	TRAV12-3	TRAJ5	TRAC
TGTGCAGAGACGGGGGTTTATGGTGGTGCTACAAACAAGCTCATCTTTTGTGCCAGCAGTGAGGTTAGGGCCTACGAGCAGTACTTC	0.291413	0.349484	Not Significant	0	0	0	3	0.10442	0.0993049	CD4+	1	TGTGCCAGCAGTGAGGTTAGGGCCTACGAGCAGTACTTC	CASSEVRAYEQYF	TRBV2	TRBJ2-7		TRBC2	1	TGTGCAGAGACGGGGGTTTATGGTGGTGCTACAAACAAGCTCATCTTT	CAETGVYGGATNKLIF	TRAV5	TRAJ32	TRAC
TGTGCAGCAAGTAGTCACGACTACAAGCTCAGCTTTTGTGCCAGCAGCTTCGCAATCGATCGGGGGGCTTTCTTT	0.291413	0.349484	Not Significant	0	0	0	3	0.10442	0.0993049	CD4+	1	TGTGCCAGCAGCTTCGCAATCGATCGGGGGGCTTTCTTT	CASSFAIDRGAFF	TRBV5-8	TRBJ1-1		TRBC1	1	TGTGCAGCAAGTAGTCACGACTACAAGCTCAGCTTT	CAASSHDYKLSF	TRAV13-1	TRAJ20	TRAC
TGTGCAGCAAGTGAGTCCGGCACTGCCAGTAAACTCACCTTTTGTGCCAGCAGCCCATATCTAGGGGGAAACACTGAAGCTTTCTTT	0.291413	0.349484	Not Significant	0	0	0	3	0.10442	0.0993049	CD4+	1	TGTGCCAGCAGCCCATATCTAGGGGGAAACACTGAAGCTTTCTTT	CASSPYLGGNTEAFF	TRBV7-2	TRBJ1-1		TRBC1	1	TGTGCAGCAAGTGAGTCCGGCACTGCCAGTAAACTCACCTTT	CAASESGTASKLTF	TRAV13-1	TRAJ44	TRAC
TGTGCAGGCTTTTCCGGGTATGCACTCAACTTCTGTGCCAGCAGCCCACACCCAAGGGCGGGGGACGGCTACACCTTC	0.291413	0.349484	Not Significant	0	0	0	3	0.10442	0.0993049	CD4+	1	TGTGCCAGCAGCCCACACCCAAGGGCGGGGGACGGCTACACCTTC	CASSPHPRAGDGYTF	TRBV7-2	TRBJ1-2		TRBC1	1	TGTGCAGGCTTTTCCGGGTATGCACTCAACTTC	CAGFSGYALNF	TRAV25	TRAJ41	TRAC
TGTGCATCCCTTTGGAGCAGTGCTTCCAAGATAATCTTT;TGTGCTCTGAGGTTTTCTGGTGGCTACAATAAGCTGATTTTTTGTGCCAGCAGTGGCGGGGACACATCTAACTATGGCTACACCTTC	0.291413	0.349484	Not Significant	0	0	0	3	0.10442	0.0993049	CD4+	1	TGTGCCAGCAGTGGCGGGGACACATCTAACTATGGCTACACCTTC	CASSGGDTSNYGYTF	TRBV2	TRBJ1-2		TRBC1	2	TGTGCATCCCTTTGGAGCAGTGCTTCCAAGATAATCTTT;TGTGCTCTGAGGTTTTCTGGTGGCTACAATAAGCTGATTTTT	CASLWSSASKIIF;CALRFSGGYNKLIF	TRAV12-3;TRAV9-2	TRAJ3;TRAJ4	TRAC;TRAC
TGTGCCACCAGTAACTTTGGAAATGAGAAATTAACCTTTTGCAGTGCTATTGACGGCTATAGCAATCAGCCCCAGCATTTT	0.291413	0.349484	Not Significant	0	0	0	3	0.10442	0.0993049	CD4+	1	TGCAGTGCTATTGACGGCTATAGCAATCAGCCCCAGCATTTT	CSAIDGYSNQPQHF	TRBV20-1	TRBJ1-5		TRBC1	1	TGTGCCACCAGTAACTTTGGAAATGAGAAATTAACCTTT	CATSNFGNEKLTF	TRAV9-2	TRAJ48	TRAC
TGTGCCAGCAGCCCACACCCAAGGGCGGGGGACGGCTACACCTTC	0.291413	0.349484	Not Significant	0	0	0	3	0.10442	0.0993049	CD4+	1	TGTGCCAGCAGCCCACACCCAAGGGCGGGGGACGGCTACACCTTC	CASSPHPRAGDGYTF	TRBV7-2	TRBJ1-2		TRBC1	0
TGTGCCAGCAGTTTACCCGGGACCCTTGACGGGGCCCAGTACTTC	0.291413	0.349484	Not Significant	0	0	0	3	0.10442	0.0993049	CD4+	1	TGTGCCAGCAGTTTACCCGGGACCCTTGACGGGGCCCAGTACTTC	CASSLPGTLDGAQYF	TRBV28	TRBJ2-5		TRBC2	0
TGTGCCAGCATGGGGGAAAAACTGTTTTTT	0.291413	0.349484	Not Significant	0	0	0	3	0.10442	0.0993049	CD4+	1	TGTGCCAGCATGGGGGAAAAACTGTTTTTT	CASMGEKLFF	TRBV2	TRBJ1-4		TRBC1	0
TGTGCCAGCTCACCAGGGGTTGATCAGCCCCAGCATTTT	0.291413	0.349484	Not Significant	0	0	0	3	0.10442	0.0993049	CD4+	1	TGTGCCAGCTCACCAGGGGTTGATCAGCCCCAGCATTTT	CASSPGVDQPQHF	TRBV18	TRBJ1-5		TRBC1	0
TGTGCCCACCGAGGTAGCAACTATAAACTGACATTTTGTGCCAGCATGGGGGAAAAACTGTTTTTT	0.291413	0.349484	Not Significant	0	0	0	3	0.10442	0.0993049	CD4+	1	TGTGCCAGCATGGGGGAAAAACTGTTTTTT	CASMGEKLFF	TRBV2	TRBJ1-4		TRBC1	1	TGTGCCCACCGAGGTAGCAACTATAAACTGACATTT	CAHRGSNYKLTF	TRAV24	TRAJ53	TRAC
TGTGCCGTGAACGCGGAGTACTATGGGAACAACAGACTCGCTTTTTGTGCCAGTAGTATAGACCGGGCCCCTTCTAATCAGCCCCAGCATTTT	0.291413	0.349484	Not Significant	0	0	0	3	0.10442	0.0993049	CD4+	1	TGTGCCAGTAGTATAGACCGGGCCCCTTCTAATCAGCCCCAGCATTTT	CASSIDRAPSNQPQHF	TRBV19	TRBJ1-5		TRBC1	1	TGTGCCGTGAACGCGGAGTACTATGGGAACAACAGACTCGCTTTT	CAVNAEYYGNNRLAF	TRAV12-2	TRAJ7	TRAC
TGTGCCGTGATCAATTCAGGAAACACACCTCTTGTCTTTTGTGCCAGCAGTTTTTCGACAGCTAACTATGGCTACACCTTC	0.291413	0.349484	Not Significant	0	0	0	3	0.10442	0.0993049	CD4+	1	TGTGCCAGCAGTTTTTCGACAGCTAACTATGGCTACACCTTC	CASSFSTANYGYTF	TRBV12-4	TRBJ1-2		TRBC1	1	TGTGCCGTGATCAATTCAGGAAACACACCTCTTGTCTTT	CAVINSGNTPLVF	TRAV12-2	TRAJ29	TRAC
TGTGCCGTGATGTGGTCTGGCAACAACCGTAAGCTGATTTGGTGTGGGTGGGGTACCTACAATGAGCAGTTCTTC	0.291413	0.349484	Not Significant	0	0	0	3	0.10442	0.0993049	CD4+	1	TGTGGGTGGGGTACCTACAATGAGCAGTTCTTC	CGWGTYNEQFF	TRBV28	TRBJ2-1		TRBC2	1	TGTGCCGTGATGTGGTCTGGCAACAACCGTAAGCTGATTTGG	CAVMWSGNNRKLIW	TRAV8-1	TRAJ38	TRAC
TGTGCCGTGGGGGGTATCCTCTCTGGCAACACAGGCAAACTAATCTTTTGTGCCAGTAGTATAAGGAGCAATCAGCCCCAGCATTTT	0.291413	0.349484	Not Significant	0	0	0	3	0.10442	0.0993049	CD4+	1	TGTGCCAGTAGTATAAGGAGCAATCAGCCCCAGCATTTT	CASSIRSNQPQHF	TRBV19	TRBJ1-5		TRBC1	1	TGTGCCGTGGGGGGTATCCTCTCTGGCAACACAGGCAAACTAATCTTT	CAVGGILSGNTGKLIF	TRAV12-2	TRAJ37	TRAC
TGTGCCTGGGGAGGTAGCAACTATAAACTGACATTTTGTGCCAGCAGCTTAGCGGGGGGCACTGAAGCTTTCTTT	0.291413	0.349484	Not Significant	0	0	0	3	0.10442	0.0993049	CD4+	1	TGTGCCAGCAGCTTAGCGGGGGGCACTGAAGCTTTCTTT	CASSLAGGTEAFF	TRBV7-9	TRBJ1-1			1	TGTGCCTGGGGAGGTAGCAACTATAAACTGACATTT	CAWGGSNYKLTF	TRAV29/DV5	TRAJ53	TRAC
TGTGCGACCCCCCCGGGGGGGGCTGGGAGTTACCAACTCACTTTCTGTGCCAGCAGCCCCGGACGGGGGTATGGCTACACCTTC	0.291413	0.349484	Not Significant	0	0	0	3	0.10442	0.0993049	CD4+	1	TGTGCCAGCAGCCCCGGACGGGGGTATGGCTACACCTTC	CASSPGRGYGYTF	TRBV7-2	TRBJ1-2		TRBC1	1	TGTGCGACCCCCCCGGGGGGGGCTGGGAGTTACCAACTCACTTTC	CATPPGGAGSYQLTF	TRAV27	TRAJ28	TRAC
TGTGCGGGTTATGGTGGTGCTACAAACAAGCTCATCTTTTGTGCCAGCCGGAAGTTCCTGAGCTCCTACAATGAGCAGTTCTTC	0.291413	0.349484	Not Significant	0	0	0	3	0.10442	0.0993049	CD4+	1	TGTGCCAGCCGGAAGTTCCTGAGCTCCTACAATGAGCAGTTCTTC	CASRKFLSSYNEQFF	TRBV28	TRBJ2-1		TRBC2	1	TGTGCGGGTTATGGTGGTGCTACAAACAAGCTCATCTTT	CAGYGGATNKLIF	TRAV25	TRAJ32	TRAC
TGTGCTACGGTCCTCTATGGGAACAACAGACTCGCTTTTTGTGCCAGTAGCGATCCGGGACGGTCGAACTATGGCTACACCTTC	0.291413	0.349484	Not Significant	0	0	0	3	0.10442	0.0993049	CD4+	1	TGTGCCAGTAGCGATCCGGGACGGTCGAACTATGGCTACACCTTC	CASSDPGRSNYGYTF	TRBV19	TRBJ1-2		TRBC1	1	TGTGCTACGGTCCTCTATGGGAACAACAGACTCGCTTTT	CATVLYGNNRLAF	TRAV17	TRAJ7	TRAC
TGTGCTCTATCGCTTCCGGGAGGAGGAAACAAACTCACCTTTTGTGCCACCAGCCCCGGCCGCTCAAGAGGATTAGAGCAGTACTTC	0.291413	0.349484	Not Significant	0	0	0	3	0.10442	0.0993049	CD4+	1	TGTGCCACCAGCCCCGGCCGCTCAAGAGGATTAGAGCAGTACTTC	CATSPGRSRGLEQYF	TRBV19	TRBJ2-7		TRBC2	1	TGTGCTCTATCGCTTCCGGGAGGAGGAAACAAACTCACCTTT	CALSLPGGGNKLTF	TRAV16	TRAJ10	TRAC
TGTGCTCTGACCTCGCGGAGAGAAACCAGTGGCTCTAGGTTGACCTTTTGTGCCAGCAGCCATAGCGGGACCGGGGATACGCAGTATTTT	0.291413	0.349484	Not Significant	0	0	0	3	0.10442	0.0993049	CD4+	1	TGTGCCAGCAGCCATAGCGGGACCGGGGATACGCAGTATTTT	CASSHSGTGDTQYF	TRBV6-5	TRBJ2-3		TRBC2	1	TGTGCTCTGACCTCGCGGAGAGAAACCAGTGGCTCTAGGTTGACCTTT	CALTSRRETSGSRLTF	TRAV9-2	TRAJ58	TRAC
TGTGCTCTGAGCACTGGCAACAACCGTAAGCTGATTTGGTGTGCCAGCAGCCTAGGGACTGAGACCCAGTACTTC	0.291413	0.349484	Not Significant	0	0	0	3	0.10442	0.0993049	CD4+	1	TGTGCCAGCAGCCTAGGGACTGAGACCCAGTACTTC	CASSLGTETQYF	TRBV7-2	TRBJ2-5		TRBC2	1	TGTGCTCTGAGCACTGGCAACAACCGTAAGCTGATTTGG	CALSTGNNRKLIW	TRAV9-2	TRAJ38	TRAC
TGTGCTCTTAGAGGAAGAGATGACAAGATCATCTTTTGCGCCAGCAGAGGGAGCAACAATGAGCAGTTCTTC	0.291413	0.349484	Not Significant	0	0	0	3	0.10442	0.0993049	CD4+	1	TGCGCCAGCAGAGGGAGCAACAATGAGCAGTTCTTC	CASRGSNNEQFF	TRBV5-1	TRBJ2-1		TRBC2	1	TGTGCTCTTAGAGGAAGAGATGACAAGATCATCTTT	CALRGRDDKIIF	TRAV9-2	TRAJ30	TRAC
TGTGCTGTGAGAGACCCCGGCGAAGGAGGAAGCTACATACCTACATTTTGTGCCAGCAGTTTAAATCCGGGACACCTGAGCTCCTACAATGAGCAGTTCTTC	0.291413	0.349484	Not Significant	0	0	0	3	0.10442	0.0993049	CD4+	1	TGTGCCAGCAGTTTAAATCCGGGACACCTGAGCTCCTACAATGAGCAGTTCTTC	CASSLNPGHLSSYNEQFF	TRBV12-3	TRBJ2-1		TRBC2	1	TGTGCTGTGAGAGACCCCGGCGAAGGAGGAAGCTACATACCTACATTT	CAVRDPGEGGSYIPTF	TRAV3	TRAJ6	TRAC
TGTGCTGTGAGAGAGACGGACAGCTGGGGGAAATTGCAGTTTTGTGCTAGTGGTTTGCGCTACGAGCAGTACTTC	0.291413	0.349484	Not Significant	0	0	0	3	0.10442	0.0993049	CD4+	1	TGTGCTAGTGGTTTGCGCTACGAGCAGTACTTC	CASGLRYEQYF	TRBV12-5	TRBJ2-7		TRBC2	1	TGTGCTGTGAGAGAGACGGACAGCTGGGGGAAATTGCAGTTT	CAVRETDSWGKLQF	TRAV3	TRAJ24	TRAC
TGTGCTGTGAGAGATCAAAGATCTGGGGGTTACCAGAAAGTTACCTTT;TGTGCTGTTATGACAACTGACAGCTGGGGGAAATTGCAGTTTTGTGCCAGCTCAAGACAGGGGATCACCGGGGAGCTGTTTTTT	0.291413	0.349484	Not Significant	0	0	0	3	0.10442	0.0993049	CD4+	1	TGTGCCAGCTCAAGACAGGGGATCACCGGGGAGCTGTTTTTT	CASSRQGITGELFF	TRBV6-5	TRBJ2-2		TRBC2	2	TGTGCTGTGAGAGATCAAAGATCTGGGGGTTACCAGAAAGTTACCTTT;TGTGCTGTTATGACAACTGACAGCTGGGGGAAATTGCAGTTT	CAVRDQRSGGYQKVTF;CAVMTTDSWGKLQF	TRAV1-2;TRAV2	TRAJ13;TRAJ24	TRAC;TRAC
TGTGCTGTGAGAGATCGCTTGTTTTCTGGTGGCTACAATAAGCTGATTTTTTGTGCCAGCAGCGTAGCTACGGCGGGAGGGCCCCACGAGCAGTACTTC	0.291413	0.349484	Not Significant	0	0	0	3	0.10442	0.0993049	CD4+	1	TGTGCCAGCAGCGTAGCTACGGCGGGAGGGCCCCACGAGCAGTACTTC	CASSVATAGGPHEQYF	TRBV9	TRBJ2-7		TRBC2	1	TGTGCTGTGAGAGATCGCTTGTTTTCTGGTGGCTACAATAAGCTGATTTTT	CAVRDRLFSGGYNKLIF	TRAV1-2	TRAJ4	TRAC
TGTGCTGTGAGCAAGTCTGGTTCTGCAAGGCAACTGACCTTTTGTGCCAGCAGCCAAGATTCGGGAGTAGACACCATATATTTT	0.291413	0.349484	Not Significant	0	0	0	3	0.10442	0.0993049	CD4+	1	TGTGCCAGCAGCCAAGATTCGGGAGTAGACACCATATATTTT	CASSQDSGVDTIYF	TRBV3-1	TRBJ1-3		TRBC1	1	TGTGCTGTGAGCAAGTCTGGTTCTGCAAGGCAACTGACCTTT	CAVSKSGSARQLTF	TRAV8-4	TRAJ22	TRAC
TGTGCTGTGAGTGATCCAGTGAACACCGGTAACCAGTTCTATTTTTGTGCCAGCAGAGCGACAGGGGGCACTGAAGCTTTCTTT	0.291413	0.349484	Not Significant	0	0	0	3	0.10442	0.0993049	CD4+	1	TGTGCCAGCAGAGCGACAGGGGGCACTGAAGCTTTCTTT	CASRATGGTEAFF	TRBV12-4	TRBJ1-1		TRBC1	1	TGTGCTGTGAGTGATCCAGTGAACACCGGTAACCAGTTCTATTTT	CAVSDPVNTGNQFYF	TRAV8-4	TRAJ49	TRAC
TGTGCTGTGAGTGATGGTAATGCAGGCAACATGCTCACCTTTTGTGCCAGCAGCCAAGGGGGGACAGGGAGAGCTTTCTTT	0.291413	0.349484	Not Significant	0	0	0	3	0.10442	0.0993049	CD4+	1	TGTGCCAGCAGCCAAGGGGGGACAGGGAGAGCTTTCTTT	CASSQGGTGRAFF	TRBV3-1	TRBJ1-1		TRBC1	1	TGTGCTGTGAGTGATGGTAATGCAGGCAACATGCTCACCTTT	CAVSDGNAGNMLTF	TRAV8-6	TRAJ39	TRAC
TGTGCTGTGCAGCCCCAAACTGGGGCAAACAACCTCTTCTTTTGTGCCACCAGCAGAATGGCCGGGGAGCTGTTTTTT	0.291413	0.349484	Not Significant	0	0	0	3	0.10442	0.0993049	CD4+	1	TGTGCCACCAGCAGAATGGCCGGGGAGCTGTTTTTT	CATSRMAGELFF	TRBV15	TRBJ2-2		TRBC2	1	TGTGCTGTGCAGCCCCAAACTGGGGCAAACAACCTCTTCTTT	CAVQPQTGANNLFF	TRAV22	TRAJ36	TRAC
TGTGCTGTGCCAGAAACCAGTGGCTCTAGGTTGACCTTTTGTGCCAGCAGCTTAGGTGCCGGGTATGGCTACACCTTC	0.291413	0.349484	Not Significant	0	0	0	3	0.10442	0.0993049	CD4+	1	TGTGCCAGCAGCTTAGGTGCCGGGTATGGCTACACCTTC	CASSLGAGYGYTF	TRBV11-2	TRBJ1-2		TRBC1	1	TGTGCTGTGCCAGAAACCAGTGGCTCTAGGTTGACCTTT	CAVPETSGSRLTF	TRAV21	TRAJ58	TRAC
TGTGCTGTTTATACTGGAGGCTTCAAAACTATCTTTTGCAGTGTCCCCACAGGGGTCACTGAAGCTTTCTTT	0.291413	0.349484	Not Significant	0	0	0	3	0.10442	0.0993049	CD4+	1	TGCAGTGTCCCCACAGGGGTCACTGAAGCTTTCTTT	CSVPTGVTEAFF	TRBV20-1	TRBJ1-1		TRBC1	1	TGTGCTGTTTATACTGGAGGCTTCAAAACTATCTTT	CAVYTGGFKTIF	TRAV3	TRAJ9	TRAC
TGTGCTTATAGGCCTAACTTTGGAAATGAGAAATTAACCTTTTGTGCCAGCTATGAGACAGCGCTCACAGATACGCAGTATTTT	0.291413	0.349484	Not Significant	0	0	0	3	0.10442	0.0993049	CD4+	1	TGTGCCAGCTATGAGACAGCGCTCACAGATACGCAGTATTTT	CASYETALTDTQYF	TRBV2	TRBJ2-3		TRBC2	1	TGTGCTTATAGGCCTAACTTTGGAAATGAGAAATTAACCTTT	CAYRPNFGNEKLTF	TRAV38-2/DV8	TRAJ48	TRAC
TGTGGAGCAGACAAAAATAGTGGAGGTAGCAACTATAAACTGACATTTTGTGCCAGCAGTTTTCAACCCTACAATGAGCAGTTCTTC	0.291413	0.349484	Not Significant	0	0	0	3	0.10442	0.0993049	CD4+	1	TGTGCCAGCAGTTTTCAACCCTACAATGAGCAGTTCTTC	CASSFQPYNEQFF	TRBV27	TRBJ2-1		TRBC2	1	TGTGGAGCAGACAAAAATAGTGGAGGTAGCAACTATAAACTGACATTT	CGADKNSGGSNYKLTF	TRAV34	TRAJ53	TRAC
TGTGTGGTGAACATTAAGGACACCGACAAGCTCATCTTTTGTGCCAGCAGTTACGGGGGGGGCTTCACCGGGGAGCTGTTTTTT	0.291413	0.349484	Not Significant	0	0	0	3	0.10442	0.0993049	CD4+	1	TGTGCCAGCAGTTACGGGGGGGGCTTCACCGGGGAGCTGTTTTTT	CASSYGGGFTGELFF	TRBV6-6	TRBJ2-2		TRBC2	1	TGTGTGGTGAACATTAAGGACACCGACAAGCTCATCTTT	CVVNIKDTDKLIF	TRAV12-1	TRAJ34	TRAC
TGTGTGGTGAACCCCACGGGAGGAGGAAACAAACTCACCTTTTGCGCCAGCAGCTTGGGAGGGGGGGCCGGCACAGATACGCAGTATTTT	0.291413	0.349484	Not Significant	0	0	0	3	0.10442	0.0993049	CD4+	1	TGCGCCAGCAGCTTGGGAGGGGGGGCCGGCACAGATACGCAGTATTTT	CASSLGGGAGTDTQYF	TRBV5-1	TRBJ2-3		TRBC2	1	TGTGTGGTGAACCCCACGGGAGGAGGAAACAAACTCACCTTT	CVVNPTGGGNKLTF	TRAV12-1	TRAJ10	TRAC
TGTGTGGTGAGCGCGGAGGAAGATGGCCAGAAGCTGCTCTTT;TGTGTGGTGAACAGGAATAACCAGGGAGGAAAGCTTATCTTCTGTGCCAGCAGCTTAGTATCAATTCAGCCCCAGCATTTT	0.291413	0.349484	Not Significant	0	0	0	3	0.10442	0.0993049	CD4+	1	TGTGCCAGCAGCTTAGTATCAATTCAGCCCCAGCATTTT	CASSLVSIQPQHF	TRBV7-8	TRBJ1-5		TRBC1	2	TGTGTGGTGAGCGCGGAGGAAGATGGCCAGAAGCTGCTCTTT;TGTGTGGTGAACAGGAATAACCAGGGAGGAAAGCTTATCTTC	CVVSAEEDGQKLLF;CVVNRNNQGGKLIF	TRAV10;TRAV12-1	TRAJ16;TRAJ23	TRAC;TRAC
TGTGTTGTGAGTGAGAAATATGGAAACAAGCTGGTCTTTTGTGCCAGCAGTTCTTCCTTTTCCGACAGGGCCAACTATGGCTACACCTTC	0.291413	0.349484	Not Significant	0	0	0	3	0.10442	0.0993049	CD4+	1	TGTGCCAGCAGTTCTTCCTTTTCCGACAGGGCCAACTATGGCTACACCTTC	CASSSSFSDRANYGYTF	TRBV6-5	TRBJ1-2		TRBC1	1	TGTGTTGTGAGTGAGAAATATGGAAACAAGCTGGTCTTT	CVVSEKYGNKLVF	TRAV8-2	TRAJ47	TRAC
TGCCTCGTGGGTGAGAATTCAGGAAACACACCTCTTGTCTTTTGTGCCAGCAGTGGACTGGGGCCGGGAGGTGAAAAACTGTTTTTT	0.303823	0.349484	Not Significant	0	0	0	4	0.139227	0.132406	CD4+	1	TGTGCCAGCAGTGGACTGGGGCCGGGAGGTGAAAAACTGTTTTTT	CASSGLGPGGEKLFF	TRBV2	TRBJ1-4		TRBC1	1	TGCCTCGTGGGTGAGAATTCAGGAAACACACCTCTTGTCTTT	CLVGENSGNTPLVF	TRAV4	TRAJ29	TRAC
TGTGCAATGACCGGTAACCAGTTCTATTTT;TGTGCCCCGCACTCTGGCAACACAGGCAAACTAATCTTTTGTGCCTCCGGGACAGGGGCCGGGGAGCTGTTTTTT	0.303823	0.349484	Not Significant	0	0	0	4	0.139227	0.132406	CD4+	1	TGTGCCTCCGGGACAGGGGCCGGGGAGCTGTTTTTT	CASGTGAGELFF	TRBV2	TRBJ2-2		TRBC2	2	TGTGCAATGACCGGTAACCAGTTCTATTTT;TGTGCCCCGCACTCTGGCAACACAGGCAAACTAATCTTT	CAMTGNQFYF;CAPHSGNTGKLIF	TRAV12-3;TRAV24	TRAJ49;TRAJ37	TRAC;TRAC
TGTGCAATGAGAGAGGGCCCAGGAGGTGGTGCTACAAACAAGCTCATCTTT;TGCCTCGTGGGTGTCCGCCTTTCTGGTGGCTACAATAAGCTGATTTTTTGTGCCAGCAGCCCAAACCAGACCCCAAACTATGGCTACACCTTC	0.303823	0.349484	Not Significant	0	0	0	4	0.139227	0.132406	CD4+	1	TGTGCCAGCAGCCCAAACCAGACCCCAAACTATGGCTACACCTTC	CASSPNQTPNYGYTF	TRBV28	TRBJ1-2		TRBC1	2	TGTGCAATGAGAGAGGGCCCAGGAGGTGGTGCTACAAACAAGCTCATCTTT;TGCCTCGTGGGTGTCCGCCTTTCTGGTGGCTACAATAAGCTGATTTTT	CAMREGPGGGATNKLIF;CLVGVRLSGGYNKLIF	TRAV14/DV4;TRAV4	TRAJ32;TRAJ4	TRAC;TRAC
TGTGCAGAGACCTCCAGTCAGGGAGCCCAGAAGCTGGTATTTTGTGCCAGTTCGGGACTAGCGGGATCCGAGCAGTACTTC	0.303823	0.349484	Not Significant	0	0	0	4	0.139227	0.132406	CD4+	1	TGTGCCAGTTCGGGACTAGCGGGATCCGAGCAGTACTTC	CASSGLAGSEQYF	TRBV6-5	TRBJ2-7		TRBC2	1	TGTGCAGAGACCTCCAGTCAGGGAGCCCAGAAGCTGGTATTT	CAETSSQGAQKLVF	TRAV5	TRAJ54	TRAC
TGTGCAGAGAGTAAGGGAGGCTTTCAGAAACTTGTATTTTGTGCCAGCAGCTCAAGGACAGCCGAGGGAGGCTACACCTTC	0.303823	0.349484	Not Significant	0	0	0	4	0.139227	0.132406	CD4+	1	TGTGCCAGCAGCTCAAGGACAGCCGAGGGAGGCTACACCTTC	CASSSRTAEGGYTF	TRBV5-5	TRBJ1-2		TRBC1	1	TGTGCAGAGAGTAAGGGAGGCTTTCAGAAACTTGTATTT	CAESKGGFQKLVF	TRAV5	TRAJ8	TRAC
TGTGCAGCAATCCGCTTGGGACACAGCAGTGCTTCCAAGATAATCTTTTGTGCCATTGGACAGGCCGGTTACCAGAACACTGAAGCTTTCTTT	0.303823	0.349484	Not Significant	0	0	0	4	0.139227	0.132406	CD4+	1	TGTGCCATTGGACAGGCCGGTTACCAGAACACTGAAGCTTTCTTT	CAIGQAGYQNTEAFF	TRBV28	TRBJ1-1		TRBC1	1	TGTGCAGCAATCCGCTTGGGACACAGCAGTGCTTCCAAGATAATCTTT	CAAIRLGHSSASKIIF	TRAV23/DV6	TRAJ3	TRAC
TGTGCAGGAGGTAGCAACTATAAACTGACATTT;TGTGCTTATTTGTATCACTCAAATTCCGGGTATGCACTCAACTTCTGTGCCAGCAGTGAGGGCAAGACAGCCTTTAATGAAAAACTGTTTTTT	0.303823	0.349484	Not Significant	0	0	0	4	0.139227	0.132406	CD4+	1	TGTGCCAGCAGTGAGGGCAAGACAGCCTTTAATGAAAAACTGTTTTTT	CASSEGKTAFNEKLFF	TRBV25-1	TRBJ1-4		TRBC1	2	TGTGCAGGAGGTAGCAACTATAAACTGACATTT;TGTGCTTATTTGTATCACTCAAATTCCGGGTATGCACTCAACTTC	CAGGSNYKLTF;CAYLYHSNSGYALNF	TRAV27;TRAV38-2/DV8	TRAJ53;TRAJ41	TRAC;TRAC
TGTGCAGGTCCGAATTCAGGATACAGCACCCTCACCTTTTGTGCCAGTACCCGCGGGTCCACAGATACGCAGTATTTT	0.303823	0.349484	Not Significant	0	0	0	4	0.139227	0.132406	CD4+	1	TGTGCCAGTACCCGCGGGTCCACAGATACGCAGTATTTT	CASTRGSTDTQYF	TRBV19	TRBJ2-3		TRBC2	1	TGTGCAGGTCCGAATTCAGGATACAGCACCCTCACCTTT	CAGPNSGYSTLTF	TRAV27	TRAJ11	TRAC
TGTGCCAGCAGCCTTAATAGCCAGACCCACCAAGAGACCCAGTACTTC	0.303823	0.349484	Not Significant	0	0	0	4	0.139227	0.132406	CD4+	1	TGTGCCAGCAGCCTTAATAGCCAGACCCACCAAGAGACCCAGTACTTC	CASSLNSQTHQETQYF	TRBV7-6	TRBJ2-5		TRBC2	0
TGTGCTACGGCCTTTCAGGGAGCCCAGAAGCTGGTATTTTGTGCCAGCAGCCTCCTACGGGCATCTGGGGCCAACGTCCTGACTTTC	0.303823	0.349484	Not Significant	0	0	0	4	0.139227	0.132406	CD4+	1	TGTGCCAGCAGCCTCCTACGGGCATCTGGGGCCAACGTCCTGACTTTC	CASSLLRASGANVLTF	TRBV7-2	TRBJ2-6		TRBC2	1	TGTGCTACGGCCTTTCAGGGAGCCCAGAAGCTGGTATTT	CATAFQGAQKLVF	TRAV17	TRAJ54	TRAC
TGTGCTCAGATTTATAACCAGGGAGGAAAGCTTATCTTCTGCAGTGCCTGGACTAGCGCCCACAATGAGCAGTTCTTC	0.303823	0.349484	Not Significant	0	0	0	4	0.139227	0.132406	CD4+	1	TGCAGTGCCTGGACTAGCGCCCACAATGAGCAGTTCTTC	CSAWTSAHNEQFF	TRBV20-1	TRBJ2-1		TRBC2	1	TGTGCTCAGATTTATAACCAGGGAGGAAAGCTTATCTTC	CAQIYNQGGKLIF	TRAV36/DV7	TRAJ23	TRAC
TGTGCTCTAGACGCGGGACTCACGGGAGGAGGAAACAAACTCACCTTTTGTGCCAGCAGCTTCAGGGGGAGGGGTTCACCCCTCCACTTT	0.303823	0.349484	Not Significant	0	0	0	4	0.139227	0.132406	CD4+	1	TGTGCCAGCAGCTTCAGGGGGAGGGGTTCACCCCTCCACTTT	CASSFRGRGSPLHF	TRBV7-2	TRBJ1-6		TRBC1	1	TGTGCTCTAGACGCGGGACTCACGGGAGGAGGAAACAAACTCACCTTT	CALDAGLTGGGNKLTF	TRAV6	TRAJ10	TRAC
TGTGCTCTGAGTAAGGGCGGATCTGAAAAGCTGGTCTTTTGCAGTGCTAGAGACTACAGGGGTGGTGAAAAACTGTTTTTT	0.303823	0.349484	Not Significant	0	0	0	4	0.139227	0.132406	CD4+	1	TGCAGTGCTAGAGACTACAGGGGTGGTGAAAAACTGTTTTTT	CSARDYRGGEKLFF	TRBV20-1	TRBJ1-4		TRBC1	1	TGTGCTCTGAGTAAGGGCGGATCTGAAAAGCTGGTCTTT	CALSKGGSEKLVF	TRAV9-2	TRAJ57	TRAC
TGTGCTGGGCATGCTGGCAACAACCGTAAGCTGATTTGGTGTGCCAGCTCACCAGGGGTTGATCAGCCCCAGCATTTT	0.303823	0.349484	Not Significant	0	0	0	4	0.139227	0.132406	CD4+	1	TGTGCCAGCTCACCAGGGGTTGATCAGCCCCAGCATTTT	CASSPGVDQPQHF	TRBV18	TRBJ1-5		TRBC1	1	TGTGCTGGGCATGCTGGCAACAACCGTAAGCTGATTTGG	CAGHAGNNRKLIW	TRAV35	TRAJ38	TRAC
TGTGCTGTGAGAGCCCATACTGGAGGCTTCAAAACTATCTTTTGTGCCAGCACCCCCGGGGAGGGCGGATATAATTCACCCCTCCACTTT	0.303823	0.349484	Not Significant	0	0	0	4	0.139227	0.132406	CD4+	1	TGTGCCAGCACCCCCGGGGAGGGCGGATATAATTCACCCCTCCACTTT	CASTPGEGGYNSPLHF	TRBV12-3	TRBJ1-6		TRBC1	1	TGTGCTGTGAGAGCCCATACTGGAGGCTTCAAAACTATCTTT	CAVRAHTGGFKTIF	TRAV3	TRAJ9	TRAC
TGTGCTGTGAGTGAAGTACTCACGGGAGGAGGAAACAAACTCACCTTTTGCGCCAGCAGCTTGGGAGGGTATTCAGATGGCTACACCTTC	0.303823	0.349484	Not Significant	0	0	0	4	0.139227	0.132406	CD4+	1	TGCGCCAGCAGCTTGGGAGGGTATTCAGATGGCTACACCTTC	CASSLGGYSDGYTF	TRBV5-1	TRBJ1-2		TRBC1	1	TGTGCTGTGAGTGAAGTACTCACGGGAGGAGGAAACAAACTCACCTTT	CAVSEVLTGGGNKLTF	TRAV8-4	TRAJ10	TRAC
TGTGCTGTGCCCGTTGCAGGCAACAAGCTAACTTTTTGTGCCAGCTCACCAATTTCCAGGGGGGCTGGGGCCAACGTCCTGACTTTC	0.303823	0.349484	Not Significant	0	0	0	4	0.139227	0.132406	CD4+	1	TGTGCCAGCTCACCAATTTCCAGGGGGGCTGGGGCCAACGTCCTGACTTTC	CASSPISRGAGANVLTF	TRBV18	TRBJ2-6		TRBC2	1	TGTGCTGTGCCCGTTGCAGGCAACAAGCTAACTTTT	CAVPVAGNKLTF	TRAV21	TRAJ17	TRAC
TGTGCTGTGGGAACCCTCGGGTATGCACTCAACTTCTGTGCCAGCAGGTCCCCAGGGGCGGCTGGGGCCAACGTCCTGACTTTC	0.303823	0.349484	Not Significant	0	0	0	4	0.139227	0.132406	CD4+	1	TGTGCCAGCAGGTCCCCAGGGGCGGCTGGGGCCAACGTCCTGACTTTC	CASRSPGAAGANVLTF	TRBV28	TRBJ2-6		TRBC2	1	TGTGCTGTGGGAACCCTCGGGTATGCACTCAACTTC	CAVGTLGYALNF	TRAV8-3	TRAJ41	TRAC
TGTGCTTTCCTACTAGCAACAGGCAAATCAACCTTTTGTGCCAGCAGCCGAAGCTCCTATAATTCACCCCTCCACTTT	0.303823	0.349484	Not Significant	0	0	0	4	0.139227	0.132406	CD4+	1	TGTGCCAGCAGCCGAAGCTCCTATAATTCACCCCTCCACTTT	CASSRSSYNSPLHF	TRBV9	TRBJ1-6		TRBC1	1	TGTGCTTTCCTACTAGCAACAGGCAAATCAACCTTT	CAFLLATGKSTF	TRAV38-1	TRAJ27	TRAC
TGCATCGTCAGAGTAGAAAACTTCAACAAATTTTACTTTTGCAGTGCTAGAGATCTAGCGGGAGGGCCACGGGAGCAGTACTTC	0.416258	0.457654	Not Significant	1	0.0423908	0.0401929	5	0.174034	0.165508	CD4+	1	TGCAGTGCTAGAGATCTAGCGGGAGGGCCACGGGAGCAGTACTTC	CSARDLAGGPREQYF	TRBV20-1	TRBJ2-7		TRBC2	1	TGCATCGTCAGAGTAGAAAACTTCAACAAATTTTACTTT	CIVRVENFNKFYF	TRAV26-1	TRAJ21	TRAC
TGCGGCACAGCCATGGATAGCAACTATCAGTTAATCTGGTGTGCCAGCAAGAGTCGCCCAACTAATGAAAAACTGTTTTTT	0.416258	0.457654	Not Significant	1	0.0423908	0.0401929	5	0.174034	0.165508	CD4+	1	TGTGCCAGCAAGAGTCGCCCAACTAATGAAAAACTGTTTTTT	CASKSRPTNEKLFF	TRBV27	TRBJ1-4		TRBC1	1	TGCGGCACAGCCATGGATAGCAACTATCAGTTAATCTGG	CGTAMDSNYQLIW	TRAV30	TRAJ33	TRAC
TGTGCAATGAGAGAGGGCCCTCGTGGAGGTAGCAACTATAAACTGACATTTTGTGCCAGCAGCTTAGAGGGGGCGAGGGTTGGCTACACCTTC	0.416258	0.457654	Not Significant	1	0.0423908	0.0401929	5	0.174034	0.165508	CD4+	1	TGTGCCAGCAGCTTAGAGGGGGCGAGGGTTGGCTACACCTTC	CASSLEGARVGYTF	TRBV13	TRBJ1-2		TRBC1	1	TGTGCAATGAGAGAGGGCCCTCGTGGAGGTAGCAACTATAAACTGACATTT	CAMREGPRGGSNYKLTF	TRAV14/DV4	TRAJ53	TRAC
TGTGCAGCATCCCATACCGGCACTGCCAGTAAACTCACCTTTTGCGCCAGCAGGTTGAACACTGAAGCTTTCTTT	0.416258	0.457654	Not Significant	1	0.0423908	0.0401929	5	0.174034	0.165508	CD4+	1	TGCGCCAGCAGGTTGAACACTGAAGCTTTCTTT	CASRLNTEAFF	TRBV5-1	TRBJ1-1		TRBC1	1	TGTGCAGCATCCCATACCGGCACTGCCAGTAAACTCACCTTT	CAASHTGTASKLTF	TRAV29/DV5	TRAJ44	TRAC
TGTGCCGTCTTCCCGGGATTGAACACAGGCTTTCAGAAACTTGTATTTTGTGCCAGCAGCTTCCCCAGGGCTGATACGCAGTATTTT	0.416258	0.457654	Not Significant	1	0.0423908	0.0401929	5	0.174034	0.165508	CD4+	1	TGTGCCAGCAGCTTCCCCAGGGCTGATACGCAGTATTTT	CASSFPRADTQYF	TRBV5-4	TRBJ2-3		TRBC2	1	TGTGCCGTCTTCCCGGGATTGAACACAGGCTTTCAGAAACTTGTATTT	CAVFPGLNTGFQKLVF	TRAV12-2	TRAJ8	TRAC
TGTGCTACGGTCAGTGGAGGTAGCAACTATAAACTGACATTTTGCGCCAGCAGCTTTGGGGGAGAATACGAGCAGTACTTC	0.416258	0.457654	Not Significant	1	0.0423908	0.0401929	5	0.174034	0.165508	CD4+	1	TGCGCCAGCAGCTTTGGGGGAGAATACGAGCAGTACTTC	CASSFGGEYEQYF	TRBV5-1	TRBJ2-7		TRBC2	1	TGTGCTACGGTCAGTGGAGGTAGCAACTATAAACTGACATTT	CATVSGGSNYKLTF	TRAV17	TRAJ53	TRAC
TGTGCTCTGAGTGATAGGGGGACCAGTGGCTCTAGGTTGACCTTTTGCGCCAGCAGCCCTGGACTGGGTGGGGAGACCCAGTACTTC	0.416258	0.457654	Not Significant	1	0.0423908	0.0401929	5	0.174034	0.165508	CD4+	1	TGCGCCAGCAGCCCTGGACTGGGTGGGGAGACCCAGTACTTC	CASSPGLGGETQYF	TRBV5-1	TRBJ2-5		TRBC2	1	TGTGCTCTGAGTGATAGGGGGACCAGTGGCTCTAGGTTGACCTTT	CALSDRGTSGSRLTF	TRAV9-2	TRAJ58	TRAC
TGTGCTGTCGTCCGTTCTGGTGGCTACAATAAGCTGATTTTTTGTGCCAGCAGTGCCTCGACAGGGGTCCTAGGCAATGAGCAGTTCTTC	0.416258	0.457654	Not Significant	1	0.0423908	0.0401929	5	0.174034	0.165508	CD4+	1	TGTGCCAGCAGTGCCTCGACAGGGGTCCTAGGCAATGAGCAGTTCTTC	CASSASTGVLGNEQFF	TRBV6-5	TRBJ2-1		TRBC2	1	TGTGCTGTCGTCCGTTCTGGTGGCTACAATAAGCTGATTTTT	CAVVRSGGYNKLIF	TRAV21	TRAJ4	TRAC
TGTGCAATGAGAGAGGGCCCTGCTGGTGGTACTAGCTATGGAAAGCTGACATTTTGTGCCAGCAGCTTGGAGGGGACTCCCAATGGCTACACCTTC	0.654729	0.696744	Not Significant	1	0.0423908	0.0401929	4	0.139227	0.132406	CD4+	1	TGTGCCAGCAGCTTGGAGGGGACTCCCAATGGCTACACCTTC	CASSLEGTPNGYTF	TRBV5-4	TRBJ1-2		TRBC1	1	TGTGCAATGAGAGAGGGCCCTGCTGGTGGTACTAGCTATGGAAAGCTGACATTT	CAMREGPAGGTSYGKLTF	TRAV14/DV4	TRAJ52	TRAC
TGTGCCAGCAGCTCAAGGACAGCCGAGGGAGGCTACACCTTC	0.654729	0.696744	Not Significant	1	0.0423908	0.0401929	4	0.139227	0.132406	CD4+	1	TGTGCCAGCAGCTCAAGGACAGCCGAGGGAGGCTACACCTTC	CASSSRTAEGGYTF	TRBV5-5	TRBJ1-2		TRBC1	0
TGTGCCGTGAACATGTTAACGGAATCAGGATACAGCACCCTCACCTTTTGTGCCAGCAGGGCCTGGACTAGCGGGAGACCACACGAGCAGTACTTC	0.654729	0.696744	Not Significant	1	0.0423908	0.0401929	4	0.139227	0.132406	CD4+	1	TGTGCCAGCAGGGCCTGGACTAGCGGGAGACCACACGAGCAGTACTTC	CASRAWTSGRPHEQYF	TRBV28	TRBJ2-7		TRBC2	1	TGTGCCGTGAACATGTTAACGGAATCAGGATACAGCACCCTCACCTTT	CAVNMLTESGYSTLTF	TRAV12-2	TRAJ11	TRAC
TGTGCGGCCCTTGGGGGAGGAAAGCTTATCTTCTGTGCCAGCAGTTACTCGGGGACATACGCTAGCACAGATACGCAGTATTTT	0.654729	0.696744	Not Significant	1	0.0423908	0.0401929	4	0.139227	0.132406	CD4+	1	TGTGCCAGCAGTTACTCGGGGACATACGCTAGCACAGATACGCAGTATTTT	CASSYSGTYASTDTQYF	TRBV6-6	TRBJ2-3		TRBC2	1	TGTGCGGCCCTTGGGGGAGGAAAGCTTATCTTC	CAALGGGKLIF	TRAV27	TRAJ23	TRAC
TGTGCTGTGCAGGGCTCAACCCTGGGGAGGCTATACTTTTGTGCCAGTAGCACTATGAGGGACACTGAAGCTTTCTTT	0.654729	0.696744	Not Significant	1	0.0423908	0.0401929	4	0.139227	0.132406	CD4+	1	TGTGCCAGTAGCACTATGAGGGACACTGAAGCTTTCTTT	CASSTMRDTEAFF	TRBV19	TRBJ1-1		TRBC1	1	TGTGCTGTGCAGGGCTCAACCCTGGGGAGGCTATACTTT	CAVQGSTLGRLYF	TRAV21	TRAJ18	TRAC
TGTGCTTTCAGTGCCTCAGGAACCTACAAATACATCTTT;TGTGCTTTCACCCTAGAAAACCAGTTCTATTTTTGTGCCAGCAGCTTAATGAACAGAGGGGGGGGGGAGCAGTTCTTC	0.654729	0.696744	Not Significant	1	0.0423908	0.0401929	4	0.139227	0.132406	CD4+	1	TGTGCCAGCAGCTTAATGAACAGAGGGGGGGGGGAGCAGTTCTTC	CASSLMNRGGGEQFF	TRBV11-2	TRBJ2-1		TRBC2	2	TGTGCTTTCAGTGCCTCAGGAACCTACAAATACATCTTT;TGTGCTTTCACCCTAGAAAACCAGTTCTATTTT	CAFSASGTYKYIF;CAFTLENQFYF	TRAV38-1;TRAV41	TRAJ40;TRAJ49	TRAC;TRAC
TGTGCAGCAAGGGCTTCTGGTTCTGCAAGGCAACTGACCTTTTGCGCCAGCAGCTTTCGGACAGGGGTGAACACCGGGGAGCTGTTTTTT	0.737807	0.780976	Not Significant	4	0.169563	0.160772	5	0.174034	0.165508	CD4+	1	TGCGCCAGCAGCTTTCGGACAGGGGTGAACACCGGGGAGCTGTTTTTT	CASSFRTGVNTGELFF	TRBV5-1	TRBJ2-2		TRBC2	1	TGTGCAGCAAGGGCTTCTGGTTCTGCAAGGCAACTGACCTTT	CAARASGSARQLTF	TRAV13-1	TRAJ22	TRAC
TGCTTATGTTATAACCAGGGAGGAAAGCTTATCTTCTGTGCCAGCAGTTACCCGGACAGGGTATTGGGCTACACCTTC	1	1	Not Significant	2	0.0847817	0.0803859	3	0.10442	0.0993049	CD4+	1	TGTGCCAGCAGTTACCCGGACAGGGTATTGGGCTACACCTTC	CASSYPDRVLGYTF	TRBV6-2	TRBJ1-2		TRBC1	1	TGCTTATGTTATAACCAGGGAGGAAAGCTTATCTTC	CLCYNQGGKLIF	TRAV26-1	TRAJ23	TRAC
TGTGCAGCAAGCGGGACTAGTGGAGGTAGCAACTATAAACTGACATTTTGTGCCAGCAGTCAGTGGACTAATGAAAAACTGTTTTTT	1	1	Not Significant	2	0.0847817	0.0803859	4	0.139227	0.132406	CD4+	1	TGTGCCAGCAGTCAGTGGACTAATGAAAAACTGTTTTTT	CASSQWTNEKLFF	TRBV7-2	TRBJ1-4		TRBC1	1	TGTGCAGCAAGCGGGACTAGTGGAGGTAGCAACTATAAACTGACATTT	CAASGTSGGSNYKLTF	TRAV29/DV5	TRAJ53	TRAC
TGTGCAGCCTCGGGAGGCTCAACCCTGGGGAGGCTATACTTT;TGCATCCTGAGAGACAGAGGCTCAACCCTGGGGAGGCTATACTTTTGTGCCAGCAGCTTGAGCCCGAAACCCGGGAACACTGAAGCTTTCTTT	1	1	Not Significant	2	0.0847817	0.0803859	3	0.10442	0.0993049	CD4+	1	TGTGCCAGCAGCTTGAGCCCGAAACCCGGGAACACTGAAGCTTTCTTT	CASSLSPKPGNTEAFF	TRBV5-5	TRBJ1-1		TRBC1	2	TGTGCAGCCTCGGGAGGCTCAACCCTGGGGAGGCTATACTTT;TGCATCCTGAGAGACAGAGGCTCAACCCTGGGGAGGCTATACTTT	CAASGGSTLGRLYF;CILRDRGSTLGRLYF	TRAV23/DV6;TRAV26-2	TRAJ18;TRAJ18	TRAC;TRAC
TGTGCTCTGAGTGTCGGTAACCAGTTCTATTTTTGTGCCTGGAGACGCCGGACAGGGGTTGGGGGGAACTATGGCTACACCTTC	1	1	Not Significant	2	0.0847817	0.0803859	4	0.139227	0.132406	CD4+	1	TGTGCCTGGAGACGCCGGACAGGGGTTGGGGGGAACTATGGCTACACCTTC	CAWRRRTGVGGNYGYTF	TRBV30	TRBJ1-2		TRBC1	1	TGTGCTCTGAGTGTCGGTAACCAGTTCTATTTT	CALSVGNQFYF	TRAV9-2	TRAJ49	TRAC
TGTGCTCTGGGGACTAACTTTGGAAATGAGAAATTAACCTTTTGCAGTGCTAGCTCCGGGACCTACAATGAGCAGTTCTTC	1	1	Not Significant	2	0.0847817	0.0803859	3	0.10442	0.0993049	CD4+	1	TGCAGTGCTAGCTCCGGGACCTACAATGAGCAGTTCTTC	CSASSGTYNEQFF	TRBV20-1	TRBJ2-1		TRBC2	1	TGTGCTCTGGGGACTAACTTTGGAAATGAGAAATTAACCTTT	CALGTNFGNEKLTF	TRAV9-2	TRAJ48	TRAC
TGTGCTGGGTGGGATAATGCTGGCAACAACCGTAAGCTGATTTGGTGTGCCAGCAGTCCTTCCGGGCCAGCGGACAATGAGCAGTTCTTC	1	1	Not Significant	2	0.0847817	0.0803859	3	0.10442	0.0993049	CD4+	1	TGTGCCAGCAGTCCTTCCGGGCCAGCGGACAATGAGCAGTTCTTC	CASSPSGPADNEQFF	TRBV12-4	TRBJ2-1		TRBC2	1	TGTGCTGGGTGGGATAATGCTGGCAACAACCGTAAGCTGATTTGG	CAGWDNAGNNRKLIW	TRAV22	TRAJ38	TRAC
TGTGCTGTCGTTAAAGGAGGAGGTGCTGACGGACTCACCTTTTGTGCCAGCAGCCCCTGGGGCGTCTACAATGAGCAGTTCTTC	1	1	Not Significant	2	0.0847817	0.0803859	4	0.139227	0.132406	CD4+	1	TGTGCCAGCAGCCCCTGGGGCGTCTACAATGAGCAGTTCTTC	CASSPWGVYNEQFF	TRBV9	TRBJ2-1		TRBC2	1	TGTGCTGTCGTTAAAGGAGGAGGTGCTGACGGACTCACCTTT	CAVVKGGGADGLTF	TRAV41	TRAJ45	TRAC
TGCATCCCCCGTACCTCAGGAACCTACAAATACATCTTTTGTGCCAGCAGCTCCCGGGCAGGGCAGGGCGGAACTGAAGCTTTCTTT	1	1	Not Significant	3	0.127173	0.120579	5	0.174034	0.165508	CD4+	1	TGTGCCAGCAGCTCCCGGGCAGGGCAGGGCGGAACTGAAGCTTTCTTT	CASSSRAGQGGTEAFF	TRBV7-2	TRBJ1-1		TRBC1	1	TGCATCCCCCGTACCTCAGGAACCTACAAATACATCTTT	CIPRTSGTYKYIF	TRAV26-2	TRAJ40	TRAC
TGTGCCATCAGCGTAACCCAGGACATCTTTTTGAACACCGGGGAGCTGTTTTTT	1	1	Not Significant	1	0.0423908	0.0401929	3	0.10442	0.0993049	CD4+	1	TGTGCCATCAGCGTAACCCAGGACATCTTTTTGAACACCGGGGAGCTGTTTTTT	CAISVTQDIFLNTGELFF	TRBV10-3	TRBJ2-2		TRBC2	0
TGTGCTCTGAGTGATTATGGGAACACAGGCAAACTAATCTTTTGTGCCAGTAGTCTCCAAGAGACCCAGTACTTC	1	1	Not Significant	1	0.0423908	0.0401929	3	0.10442	0.0993049	CD4+	1	TGTGCCAGTAGTCTCCAAGAGACCCAGTACTTC	CASSLQETQYF	TRBV19	TRBJ2-5		TRBC2	1	TGTGCTCTGAGTGATTATGGGAACACAGGCAAACTAATCTTT	CALSDYGNTGKLIF	TRAV9-2	TRAJ37	TRAC
TGTGCTGTGAGGTCCGTGTATGCACTCAACTTC;TGTGCTTATAGGAGAGGAGGAAGCCAAGGAAATCTCATCTTTTGCGCCAGCGCCGAGGGGGCGGGAAAGCCAGATACGCAGTATTTT	1	1	Not Significant	3	0.127173	0.120579	5	0.174034	0.165508	CD4+	1	TGCGCCAGCGCCGAGGGGGCGGGAAAGCCAGATACGCAGTATTTT	CASAEGAGKPDTQYF	TRBV5-1	TRBJ2-3		TRBC2	2	TGTGCTGTGAGGTCCGTGTATGCACTCAACTTC;TGTGCTTATAGGAGAGGAGGAAGCCAAGGAAATCTCATCTTT	CAVRSVYALNF;CAYRRGGSQGNLIF	TRAV21;TRAV38-2/DV8	TRAJ41;TRAJ42	TRAC;TRAC
TGTGCCTTCCCGGGGTACAGCAGTGCTTCCAAGATAATCTTTTGTGCCAGCAGCTCGACCTCTGGAAACACCATATATTTT	0.0209555	0.126368	Not Significant	4	3.10078	0.160772	0	0	0	CD8+	1	TGTGCCAGCAGCTCGACCTCTGGAAACACCATATATTTT	CASSSTSGNTIYF	TRBV7-9	TRBJ1-3		TRBC1	1	TGTGCCTTCCCGGGGTACAGCAGTGCTTCCAAGATAATCTTT	CAFPGYSSASKIIF	TRAV12-2	TRAJ3	TRAC
TGTGCAGCAAACACAGGCAAACTAATCTTTTGTGCCAGCAGTTGGGTAACCTCTAGCACAGATACGCAGTATTTT	0.0880805	0.208667	Not Significant	0	0	0	6	4.05405	0.19861	CD8+	1	TGTGCCAGCAGTTGGGTAACCTCTAGCACAGATACGCAGTATTTT	CASSWVTSSTDTQYF	TRBV6-2	TRBJ2-3		TRBC2	1	TGTGCAGCAAACACAGGCAAACTAATCTTT	CAANTGKLIF	TRAV23/DV6	TRAJ37	TRAC
TGTGCAATGAGCCCTTATAACACCGACAAGCTCATCTTTTGTGCCAGCAGCGCGGGGACTAGCAATGAGCAGTTCTTC	0.291413	0.349484	Not Significant	0	0	0	3	2.02703	0.0993049	CD8+	1	TGTGCCAGCAGCGCGGGGACTAGCAATGAGCAGTTCTTC	CASSAGTSNEQFF	TRBV9	TRBJ2-1		TRBC2	1	TGTGCAATGAGCCCTTATAACACCGACAAGCTCATCTTT	CAMSPYNTDKLIF	TRAV12-3	TRAJ34	TRAC
TGTGCAGCAAACACAGGCAAACTAATCTTT	0.291413	0.349484	Not Significant	0	0	0	3	2.02703	0.0993049	CD8+	0							1	TGTGCAGCAAACACAGGCAAACTAATCTTT	CAANTGKLIF	TRAV23/DV6	TRAJ37	TRAC

## Sheet: AS02_universal_clonotype_cdr3nt
Clonotype identifier	overall_fisher_p_value	overall_fisher_adjp	overall_fisher_sig	Peripheral blood frequency	Peripheral blood clonetype proportion (%)	Peripheral blood overall proportion (%)	Synovial fluid frequency	Synovial fluid clonetype proportion (%)	Synovial fluid overall proportion (%)	CD4 / CD8 clone type	beta_chain_count	beta_cdr3s_nt	beta_cdr3s_aa	beta_vgenes	beta_jgenes	beta_dgenes	beta_cgenes	alpha_chain_count	alpha_cdr3s_nt	alpha_cdr3s_aa	alpha_vgenes	alpha_jgenes	alpha_cgenes
TGTGCAGGTAACGGACAGCGCACAGGCTTTCAGAAACTTGTATTTTGTGCCTGGAGTTCGGGACAGCAGCTGTTTTTT	2.19873e-12	5.95856e-10	Significant	16	0.643863	0.613262	1	0.025227	0.024919	CD4+	1	TGTGCCTGGAGTTCGGGACAGCAGCTGTTTTTT	CAWSSGQQLFF	TRBV30	TRBJ1-4		TRBC1	1	TGTGCAGGTAACGGACAGCGCACAGGCTTTCAGAAACTTGTATTT	CAGNGQRTGFQKLVF	TRAV5	TRAJ8	TRAC
TGTGCCGTGAAGGCCCTTAACACCGACAAGCTCATCTTTTGTGCCAGCAGCCTGGGACGCAATCAGCCCCAGCATTTT	5.18916e-10	4.68754e-08	Significant	10	0.402414	0.383289	248	6.25631	6.17992	CD4+	1	TGTGCCAGCAGCCTGGGACGCAATCAGCCCCAGCATTTT	CASSLGRNQPQHF	TRBV6-5	TRBJ1-5		TRBC1	1	TGTGCCGTGAAGGCCCTTAACACCGACAAGCTCATCTTT	CAVKALNTDKLIF	TRAV12-2	TRAJ34	TRAC
TGTGCTCTGAGTGATAAAGCCGATAACAATGACATGCGCTTTTGTGCCAGCAGCCCCGGAGAGGGGTATGGCTACACCTTC	3.87941e-07	1.84369e-05	Significant	16	0.643863	0.613262	254	6.40767	6.32943	CD4+	1	TGTGCCAGCAGCCCCGGAGAGGGGTATGGCTACACCTTC	CASSPGEGYGYTF	TRBV4-2	TRBJ1-2		TRBC1	1	TGTGCTCTGAGTGATAAAGCCGATAACAATGACATGCGCTTT	CALSDKADNNDMRF	TRAV9-2	TRAJ43	TRAC
TGTGCTCTGAGTGACGGAGGAAGCCAAGGAAATCTCATCTTTTGTGCCAGCAGCTTATTGAGAAATGAGCAGTTCTTC	4.08196e-07	1.84369e-05	Significant	8	0.321932	0.306631	0	0	0	CD4+	1	TGTGCCAGCAGCTTATTGAGAAATGAGCAGTTCTTC	CASSLLRNEQFF	TRBV5-6	TRBJ2-1		TRBC2	1	TGTGCTCTGAGTGACGGAGGAAGCCAAGGAAATCTCATCTTT	CALSDGGSQGNLIF	TRAV9-2	TRAJ42	TRAC
TGTGCAGAAAGCTGGTCTGGTGGCTACAATAAGCTGATTTTTTGTGCCAGCAGACAGGGGGCCTACGAGCAGTACTTC	2.58071e-06	8.74217e-05	Significant	7	0.28169	0.268302	0	0	0	CD4+	1	TGTGCCAGCAGACAGGGGGCCTACGAGCAGTACTTC	CASRQGAYEQYF	TRBV12-4	TRBJ2-7		TRBC2	1	TGTGCAGAAAGCTGGTCTGGTGGCTACAATAAGCTGATTTTT	CAESWSGGYNKLIF	TRAV5	TRAJ4	TRAC
TGTGCTCTAAACACCAATGCAGGCAAATCAACCTTTTGTGCCACCCGCCCAGCGGGAGAATACAATGAGCAGTTCTTC	2.58071e-06	8.74217e-05	Significant	7	0.28169	0.268302	0	0	0	CD4+	1	TGTGCCACCCGCCCAGCGGGAGAATACAATGAGCAGTTCTTC	CATRPAGEYNEQFF	TRBV4-2	TRBJ2-1		TRBC2	1	TGTGCTCTAAACACCAATGCAGGCAAATCAACCTTT	CALNTNAGKSTF	TRAV6	TRAJ27	TRAC
TGTGCCGTGATCCCCCCGGGAGGAGGAAACAAACTCACCTTTTGTGCCAGCAGCCAAGAACCACTTGGGGGCGAGCAGTACTTC	1.12207e-05	0.000337867	Significant	14	0.56338	0.536604	208	5.24723	5.18315	CD4+	1	TGTGCCAGCAGCCAAGAACCACTTGGGGGCGAGCAGTACTTC	CASSQEPLGGEQYF	TRBV3-1	TRBJ2-7		TRBC2	1	TGTGCCGTGATCCCCCCGGGAGGAGGAAACAAACTCACCTTT	CAVIPPGGGNKLTF	TRAV12-2	TRAJ10	TRAC
TGTGCCGTGACGACGTATTCAGGAGGAGGTGCTGACGGACTCACCTTTTGTGCCAGCTCACCAGCCGGGACAGGGGCACATGGCTACACCTTC	6.78012e-05	0.00167038	Significant	5	0.201207	0.191644	115	2.90111	2.86569	CD4+	1	TGTGCCAGCTCACCAGCCGGGACAGGGGCACATGGCTACACCTTC	CASSPAGTGAHGYTF	TRBV18	TRBJ1-2		TRBC1	1	TGTGCCGTGACGACGTATTCAGGAGGAGGTGCTGACGGACTCACCTTT	CAVTTYSGGGADGLTF	TRAV8-1	TRAJ45	TRAC
TGTGCTTTCTCTGGGGCTGGGAGTTACCAACTCACTTTCTGCAGTGCGGGAGGGGTGGTAGGAACTAATGAAAAACTGTTTTTT	0.000102699	0.00185542	Significant	5	0.201207	0.191644	0	0	0	CD4+	1	TGCAGTGCGGGAGGGGTGGTAGGAACTAATGAAAAACTGTTTTTT	CSAGGVVGTNEKLFF	TRBV20-1	TRBJ1-4		TRBC1	1	TGTGCTTTCTCTGGGGCTGGGAGTTACCAACTCACTTTC	CAFSGAGSYQLTF	TRAV17	TRAJ28	TRAC
TGTGTGGTGAACCGGGTTGGGGGTTACCAGAAAGTTACCTTTTGTGCCAGCAGCCGCCTACAGGGGGCCCAAGAGACCCAGTACTTC	0.000102699	0.00185542	Significant	5	0.201207	0.191644	0	0	0	CD4+	1	TGTGCCAGCAGCCGCCTACAGGGGGCCCAAGAGACCCAGTACTTC	CASSRLQGAQETQYF	TRBV27	TRBJ2-5		TRBC2	1	TGTGTGGTGAACCGGGTTGGGGGTTACCAGAAAGTTACCTTT	CVVNRVGGYQKVTF	TRAV12-1	TRAJ13	TRAC
TGTGTGGTGTACAGCAACACAGGCAAACTAATCTTTTGTGCCAGCAGTGAAGGGCTAGCGGGAGATAACATTCAGTACTTC	0.000102699	0.00185542	Significant	5	0.201207	0.191644	0	0	0	CD4+	1	TGTGCCAGCAGTGAAGGGCTAGCGGGAGATAACATTCAGTACTTC	CASSEGLAGDNIQYF	TRBV2	TRBJ2-4		TRBC2	1	TGTGTGGTGTACAGCAACACAGGCAAACTAATCTTT	CVVYSNTGKLIF	TRAV12-1	TRAJ37	TRAC
TGTGCTGTGAGAACTATCGGGGGAAGCCAAGGAAATCTCATCTTTTGTGCCAGCAGCTTGCTTACTAGCTCCAAAAACATTCAGTACTTC	0.000110525	0.00187202	Significant	8	0.321932	0.306631	4	0.100908	0.0996761	CD4+	1	TGTGCCAGCAGCTTGCTTACTAGCTCCAAAAACATTCAGTACTTC	CASSLLTSSKNIQYF	TRBV5-6	TRBJ2-4		TRBC2	1	TGTGCTGTGAGAACTATCGGGGGAAGCCAAGGAAATCTCATCTTT	CAVRTIGGSQGNLIF	TRAV3	TRAJ42	TRAC
TGTGCTTATAGGAGCAATGCAGGCAACATGCTCACCTTTTGTGCCAGCAGTGGGTCCTCCGCAGGGGGCGTGAACACTGAAGCTTTCTTT	0.000404439	0.00583941	Significant	10	0.402414	0.383289	10	0.25227	0.24919	CD4+	1	TGTGCCAGCAGTGGGTCCTCCGCAGGGGGCGTGAACACTGAAGCTTTCTTT	CASSGSSAGGVNTEAFF	TRBV25-1	TRBJ1-1		TRBC1	1	TGTGCTTATAGGAGCAATGCAGGCAACATGCTCACCTTT	CAYRSNAGNMLTF	TRAV38-2/DV8	TRAJ39	TRAC
TGCGCTGTGAGGGACCCGATAGGCTTTGGGAATGTGCTGCATTGC;TGTGCTGTGACGGACACAGGCTTTCAGAAACTTGTATTTTGTGCCAGCAGCGACACCGGGACTAGCGGATCCTACGAGCAGTACTTC	0.000646429	0.00583941	Significant	4	0.160966	0.153315	0	0	0	CD4+	1	TGTGCCAGCAGCGACACCGGGACTAGCGGATCCTACGAGCAGTACTTC	CASSDTGTSGSYEQYF	TRBV4-2	TRBJ2-7		TRBC2	2	TGCGCTGTGAGGGACCCGATAGGCTTTGGGAATGTGCTGCATTGC;TGTGCTGTGACGGACACAGGCTTTCAGAAACTTGTATTT	CAVRDPIGFGNVLHC;CAVTDTGFQKLVF	TRAV1-1;TRAV8-4	TRAJ35;TRAJ8	TRAC;TRAC
TGTGCAATGAGCGAAGAAACCAGTGGCTCTAGGTTGACCTTTTGTGCCAGCTCATTTCAGGAGGACGGACCACTCCACTTT	0.000646429	0.00583941	Significant	4	0.160966	0.153315	0	0	0	CD4+	1	TGTGCCAGCTCATTTCAGGAGGACGGACCACTCCACTTT	CASSFQEDGPLHF	TRBV18	TRBJ1-6		TRBC1	1	TGTGCAATGAGCGAAGAAACCAGTGGCTCTAGGTTGACCTTT	CAMSEETSGSRLTF	TRAV12-3	TRAJ58	TRAC
TGTGCAGCAAGTATGGGGAATGCTGGTGGTACTAGCTATGGAAAGCTGACATTTTGCGCCAGCAGGGCCAAAAACATTCAGTACTTC	0.000646429	0.00583941	Significant	4	0.160966	0.153315	0	0	0	CD4+	1	TGCGCCAGCAGGGCCAAAAACATTCAGTACTTC	CASRAKNIQYF	TRBV5-1	TRBJ2-4		TRBC2	1	TGTGCAGCAAGTATGGGGAATGCTGGTGGTACTAGCTATGGAAAGCTGACATTT	CAASMGNAGGTSYGKLTF	TRAV13-1	TRAJ52	TRAC
TGTGCAGGAGCTCGATCTAACGACTACAAGCTCAGCTTT;TGTGCCGTGCCCCCTAGGGACTCAGGAACCTACAAATACATCTTTTGCAGCGCTACAAACCGGGACTCTTACTCCTACGAGCAGTACTTC	0.000646429	0.00583941	Significant	4	0.160966	0.153315	0	0	0	CD4+	1	TGCAGCGCTACAAACCGGGACTCTTACTCCTACGAGCAGTACTTC	CSATNRDSYSYEQYF	TRBV29-1	TRBJ2-7		TRBC2	2	TGTGCAGGAGCTCGATCTAACGACTACAAGCTCAGCTTT;TGTGCCGTGCCCCCTAGGGACTCAGGAACCTACAAATACATCTTT	CAGARSNDYKLSF;CAVPPRDSGTYKYIF	TRAV27;TRAV8-1	TRAJ20;TRAJ40	TRAC;TRAC
TGTGCAGGAGTGAGTACCGGCACTGCCAGTAAACTCACCTTTTGTGCCAGCAGCTTAATGGTACTAGCGGGGACCAATGAGCAGTTCTTC	0.000646429	0.00583941	Significant	4	0.160966	0.153315	0	0	0	CD4+	1	TGTGCCAGCAGCTTAATGGTACTAGCGGGGACCAATGAGCAGTTCTTC	CASSLMVLAGTNEQFF	TRBV7-3	TRBJ2-1		TRBC2	1	TGTGCAGGAGTGAGTACCGGCACTGCCAGTAAACTCACCTTT	CAGVSTGTASKLTF	TRAV27	TRAJ44	TRAC
TGTGCCTTTCTAAAGGCAGGAGGTGCTGACGGACTCACCTTTTGTGCCAGCACCAGGGGGACTGAAGCTTTCTTT	0.000646429	0.00583941	Significant	4	0.160966	0.153315	0	0	0	CD4+	1	TGTGCCAGCACCAGGGGGACTGAAGCTTTCTTT	CASTRGTEAFF	TRBV25-1	TRBJ1-1		TRBC1	1	TGTGCCTTTCTAAAGGCAGGAGGTGCTGACGGACTCACCTTT	CAFLKAGGADGLTF	TRAV6	TRAJ45	TRAC
TGTGCTAGTGTAGGTAACACTGAAGCTTTCTTT	0.000646429	0.00583941	Significant	4	0.160966	0.153315	0	0	0	CD4+	1	TGTGCTAGTGTAGGTAACACTGAAGCTTTCTTT	CASVGNTEAFF	TRBV12-5	TRBJ1-1		TRBC1	0
TGTGCTCTAAGTGGCGGCAACACAGGCAAACTAATCTTTTGCGCCAGCAGCTTGATGGGACAGAAGAACACTGAAGCTTTCTTT	0.000646429	0.00583941	Significant	4	0.160966	0.153315	0	0	0	CD4+	1	TGCGCCAGCAGCTTGATGGGACAGAAGAACACTGAAGCTTTCTTT	CASSLMGQKNTEAFF	TRBV5-1	TRBJ1-1		TRBC1	1	TGTGCTCTAAGTGGCGGCAACACAGGCAAACTAATCTTT	CALSGGNTGKLIF	TRAV16	TRAJ37	TRAC
TGTGCTGCCTTACTGTCAGGTGCTGACGGACTCACCTTTTGTGCCAGCAGCTCTTTGAGGGGTCGAAATTCACCCCTCCACTTT	0.000646429	0.00583941	Significant	4	0.160966	0.153315	0	0	0	CD4+	1	TGTGCCAGCAGCTCTTTGAGGGGTCGAAATTCACCCCTCCACTTT	CASSSLRGRNSPLHF	TRBV5-5	TRBJ1-6		TRBC1	1	TGTGCTGCCTTACTGTCAGGTGCTGACGGACTCACCTTT	CAALLSGADGLTF	TRAV41	TRAJ45	TRAC
TGTGCTGTGGCGTCAGGAACCTACAAATACATCTTTTGTGCCAGCAGACCGGGACAGTCATACAATGAGCAGTTCTTC	0.000646429	0.00583941	Significant	4	0.160966	0.153315	0	0	0	CD4+	1	TGTGCCAGCAGACCGGGACAGTCATACAATGAGCAGTTCTTC	CASRPGQSYNEQFF	TRBV6-5	TRBJ2-1		TRBC2	1	TGTGCTGTGGCGTCAGGAACCTACAAATACATCTTT	CAVASGTYKYIF	TRAV21	TRAJ40	TRAC
TGTGCTTATACGACCGGTGGTGCTACAAACAAGCTCATCTTTTGTGCCAGCTCACCCTCGCCGGGGAACACCGGGGAGCTGTTTTTT	0.000646429	0.00583941	Significant	4	0.160966	0.153315	0	0	0	CD4+	1	TGTGCCAGCTCACCCTCGCCGGGGAACACCGGGGAGCTGTTTTTT	CASSPSPGNTGELFF	TRBV18	TRBJ2-2		TRBC2	1	TGTGCTTATACGACCGGTGGTGCTACAAACAAGCTCATCTTT	CAYTTGGATNKLIF	TRAV38-2/DV8	TRAJ32	TRAC
TGTGCTTTCAAAGAAACCAGTGGCTCTAGGTTGACCTTTTGTGCCAGCAGTACAGTTGTTCTAGCGACTTACAATGAGCAGTTCTTC	0.000646429	0.00583941	Significant	4	0.160966	0.153315	0	0	0	CD4+	1	TGTGCCAGCAGTACAGTTGTTCTAGCGACTTACAATGAGCAGTTCTTC	CASSTVVLATYNEQFF	TRBV6-6	TRBJ2-1		TRBC2	1	TGTGCTTTCAAAGAAACCAGTGGCTCTAGGTTGACCTTT	CAFKETSGSRLTF	TRAV38-1	TRAJ58	TRAC
TGTGCTTTCATCCTTCAGGGAGCCCAGAAGCTGGTATTTTGTGCCACCAGCACCGGACTAGCGGGAACAGATACGCAGTATTTT	0.00163869	0.0141407	Significant	0	0	0	39	0.983855	0.971842	CD4+	1	TGTGCCACCAGCACCGGACTAGCGGGAACAGATACGCAGTATTTT	CATSTGLAGTDTQYF	TRBV15	TRBJ2-3		TRBC2	1	TGTGCTTTCATCCTTCAGGGAGCCCAGAAGCTGGTATTT	CAFILQGAQKLVF	TRAV38-1	TRAJ54	TRAC
TGTGCAATGAGCGCGTATGGAGGTACTAGCTATGGAAAGCTGACATTTTGTGCCAGCTCACCAGTGAACACTGAAGCTTTCTTT	0.00166975	0.0141407	Significant	0	0	0	40	1.00908	0.996761	CD4+	1	TGTGCCAGCTCACCAGTGAACACTGAAGCTTTCTTT	CASSPVNTEAFF	TRBV18	TRBJ1-1		TRBC1	1	TGTGCAATGAGCGCGTATGGAGGTACTAGCTATGGAAAGCTGACATTT	CAMSAYGGTSYGKLTF	TRAV12-3	TRAJ52	TRAC
TGTGCTGTGAGAGACGGCGCTGGGGGTTACCAGAAAGTTACCTTTTGCGCCAGCATGCTTACGGGACCTAGCACAGATACGCAGTATTTT	0.00236007	0.018351	Significant	8	0.321932	0.306631	113	2.85066	2.81585	CD4+	1	TGCGCCAGCATGCTTACGGGACCTAGCACAGATACGCAGTATTTT	CASMLTGPSTDTQYF	TRBV5-1	TRBJ2-3		TRBC2	1	TGTGCTGTGAGAGACGGCGCTGGGGGTTACCAGAAAGTTACCTTT	CAVRDGAGGYQKVTF	TRAV3	TRAJ13	TRAC
TGTGCTGTCAGTAGGTCTTCAGGAGGAGGTGCTGACGGACTCACCTTTTGTGCCAGCAGCTTAAATCGGGAGGAGACCCAGTACTTC	0.00268339	0.018351	Significant	0	0	0	38	0.958628	0.946923	CD4+	1	TGTGCCAGCAGCTTAAATCGGGAGGAGACCCAGTACTTC	CASSLNREETQYF	TRBV7-3	TRBJ2-5		TRBC2	1	TGTGCTGTCAGTAGGTCTTCAGGAGGAGGTGCTGACGGACTCACCTTT	CAVSRSSGGGADGLTF	TRAV41	TRAJ45	TRAC
TGTGCCGTGAGAGGGGGTTACCAGAAAGTTACCTTTTGCAGTGCTAGAGACCCGGACCGACGACTAGCGGGAGCTGGGAATGAGCAGTTCTTC	0.00282135	0.018351	Significant	4	0.160966	0.153315	1	0.025227	0.024919	CD4+	1	TGCAGTGCTAGAGACCCGGACCGACGACTAGCGGGAGCTGGGAATGAGCAGTTCTTC	CSARDPDRRLAGAGNEQFF	TRBV20-1	TRBJ2-1		TRBC2	1	TGTGCCGTGAGAGGGGGTTACCAGAAAGTTACCTTT	CAVRGGYQKVTF	TRAV8-1	TRAJ13	TRAC
TGTGCTGCCTCGGGCTTTGGGAATGTGCTGCATTGCTGCGCCAGCAGCCAAGATCGGACTAGCGTAGACTACAATGAGCAGTTCTTC	0.00282135	0.018351	Significant	4	0.160966	0.153315	1	0.025227	0.024919	CD4+	1	TGCGCCAGCAGCCAAGATCGGACTAGCGTAGACTACAATGAGCAGTTCTTC	CASSQDRTSVDYNEQFF	TRBV4-1	TRBJ2-1		TRBC2	1	TGTGCTGCCTCGGGCTTTGGGAATGTGCTGCATTGC	CAASGFGNVLHC	TRAV22	TRAJ35	TRAC
TGTGCTGTGCAGCCTGGGGGAGCCCAGAAGCTGGTATTTTGTGCCAGCAGTAGACAGGGAGTAGGGGAACTCCACGAGCAGTACTTC	0.00282135	0.018351	Significant	4	0.160966	0.153315	1	0.025227	0.024919	CD4+	1	TGTGCCAGCAGTAGACAGGGAGTAGGGGAACTCCACGAGCAGTACTTC	CASSRQGVGELHEQYF	TRBV6-5	TRBJ2-7		TRBC2	1	TGTGCTGTGCAGCCTGGGGGAGCCCAGAAGCTGGTATTT	CAVQPGGAQKLVF	TRAV20	TRAJ54	TRAC
TGTGCTGTTAAGGGTAACAATGACATGCGCTTTTGTGCCAGTAGTATTTGGGGACAGCTCGGAGAGCAGTACTTC	0.00376566	0.018351	Significant	5	0.201207	0.191644	3	0.0756811	0.074757	CD4+	1	TGTGCCAGTAGTATTTGGGGACAGCTCGGAGAGCAGTACTTC	CASSIWGQLGEQYF	TRBV19	TRBJ2-7		TRBC2	1	TGTGCTGTTAAGGGTAACAATGACATGCGCTTT	CAVKGNNDMRF	TRAV8-3	TRAJ43	TRAC
TGCATCGGCCGGGGGGGGAACAGAGATGACAAGATCATCTTTTGTGCCAGCAGCCGCGACAGGGACGAGACCCAGTACTTC	0.00406294	0.018351	Significant	3	0.120724	0.114987	0	0	0	CD4+	1	TGTGCCAGCAGCCGCGACAGGGACGAGACCCAGTACTTC	CASSRDRDETQYF	TRBV6-6	TRBJ2-5		TRBC2	1	TGCATCGGCCGGGGGGGGAACAGAGATGACAAGATCATCTTT	CIGRGGNRDDKIIF	TRAV26-1	TRAJ30	TRAC
TGCATCGTCAGAGTCGCGGGGTTGTGGGGTTCTGCAAGGCAACTGACCTTTTGCAGTGCTTCAGGGGAGGGGGCAGATACGCAGTATTTT	0.00406294	0.018351	Significant	3	0.120724	0.114987	0	0	0	CD4+	1	TGCAGTGCTTCAGGGGAGGGGGCAGATACGCAGTATTTT	CSASGEGADTQYF	TRBV20-1	TRBJ2-3		TRBC2	1	TGCATCGTCAGAGTCGCGGGGTTGTGGGGTTCTGCAAGGCAACTGACCTTT	CIVRVAGLWGSARQLTF	TRAV26-1	TRAJ22	TRAC
TGCCTCGTCCTTTCTGGTTCTGCAAGGCAACTGACCTTTTGTGCCAGCAGTGAAATTGGGGACCCCTCTGGAAACACCATATATTTT	0.00406294	0.018351	Significant	3	0.120724	0.114987	0	0	0	CD4+	1	TGTGCCAGCAGTGAAATTGGGGACCCCTCTGGAAACACCATATATTTT	CASSEIGDPSGNTIYF	TRBV2	TRBJ1-3		TRBC1	1	TGCCTCGTCCTTTCTGGTTCTGCAAGGCAACTGACCTTT	CLVLSGSARQLTF	TRAV4	TRAJ22	TRAC
TGTGCAATGAGAGAGTTCACGGGAGGAGGAAACAAACTCACCTTTTGTGCCAGCAGCGTGGGGCAGTTTAATGAAAAACTGTTTTTT	0.00406294	0.018351	Significant	3	0.120724	0.114987	0	0	0	CD4+	1	TGTGCCAGCAGCGTGGGGCAGTTTAATGAAAAACTGTTTTTT	CASSVGQFNEKLFF	TRBV3-1	TRBJ1-4		TRBC1	1	TGTGCAATGAGAGAGTTCACGGGAGGAGGAAACAAACTCACCTTT	CAMREFTGGGNKLTF	TRAV14/DV4	TRAJ10	TRAC
TGTGCAGACAACACGGGCAGGAGAGCACTTACTTTTTGTGCCAGCAGTGAATTGAGGGCGACAGGGGGCAACGAGCAGTACTTC	0.00406294	0.018351	Significant	3	0.120724	0.114987	0	0	0	CD4+	1	TGTGCCAGCAGTGAATTGAGGGCGACAGGGGGCAACGAGCAGTACTTC	CASSELRATGGNEQYF	TRBV2	TRBJ2-7		TRBC2	1	TGTGCAGACAACACGGGCAGGAGAGCACTTACTTTT	CADNTGRRALTF	TRAV5	TRAJ5	TRAC
TGTGCAGAGAGTAACGACAGAGGCTCAACCCTGGGGAGGCTATACTTTTGTGCCAGCAGTGAAGCGCTTCAGCCCCAGCATTTT	0.00406294	0.018351	Significant	3	0.120724	0.114987	0	0	0	CD4+	1	TGTGCCAGCAGTGAAGCGCTTCAGCCCCAGCATTTT	CASSEALQPQHF	TRBV2	TRBJ1-5		TRBC1	1	TGTGCAGAGAGTAACGACAGAGGCTCAACCCTGGGGAGGCTATACTTT	CAESNDRGSTLGRLYF	TRAV5	TRAJ18	TRAC
TGTGCAGCAACCCCTAGGGGTGGTGCTACAAACAAGCTCATCTTTTGTGCCAGCAGTTACTCCCGAAAAAGGGTATTTAATTCACCCCTCCACTTT	0.00406294	0.018351	Significant	3	0.120724	0.114987	0	0	0	CD4+	1	TGTGCCAGCAGTTACTCCCGAAAAAGGGTATTTAATTCACCCCTCCACTTT	CASSYSRKRVFNSPLHF	TRBV6-5	TRBJ1-6		TRBC1	1	TGTGCAGCAACCCCTAGGGGTGGTGCTACAAACAAGCTCATCTTT	CAATPRGGATNKLIF	TRAV13-1	TRAJ32	TRAC
TGTGCAGCAACGTTCGGAGGAACCTACAAATACATCTTTTGTGCCAGCAGTGAATGGGACAGAATTGGAATC	0.00406294	0.018351	Significant	3	0.120724	0.114987	0	0	0	CD4+	1	TGTGCCAGCAGTGAATGGGACAGAATTGGAATC	CASSEWDRIGI	TRBV6-1	TRBJ2-7		TRBC2	1	TGTGCAGCAACGTTCGGAGGAACCTACAAATACATCTTT	CAATFGGTYKYIF	TRAV13-1	TRAJ40	TRAC
TGTGCAGCAAGTACGGGAGGAAGCTACATACCTACATTTTGTGCCAGCAGCCAAGTAGGGGGACGTAGCTCTGGGGCCAACGTCCTGACTTTC	0.00406294	0.018351	Significant	3	0.120724	0.114987	0	0	0	CD4+	1	TGTGCCAGCAGCCAAGTAGGGGGACGTAGCTCTGGGGCCAACGTCCTGACTTTC	CASSQVGGRSSGANVLTF	TRBV3-1	TRBJ2-6		TRBC2	1	TGTGCAGCAAGTACGGGAGGAAGCTACATACCTACATTT	CAASTGGSYIPTF	TRAV13-1	TRAJ6	TRAC
TGTGCAGCAAGTGTCGGCTTTGGAAATGAGAAATTAACCTTTTGTGCCAGCAGTTTGGTCCCTGCCGGCGAGCAGTACTTC	0.00406294	0.018351	Significant	3	0.120724	0.114987	0	0	0	CD4+	1	TGTGCCAGCAGTTTGGTCCCTGCCGGCGAGCAGTACTTC	CASSLVPAGEQYF	TRBV12-4	TRBJ2-7		TRBC2	1	TGTGCAGCAAGTGTCGGCTTTGGAAATGAGAAATTAACCTTT	CAASVGFGNEKLTF	TRAV13-1	TRAJ48	TRAC
TGTGCCGTGAATGTGGGGCATGGCTCTAGCAACACAGGCAAACTAATCTTTTGCGCCAGCAGCCACCCGGGACAGGGCAACACTGAAGCTTTCTTT	0.00406294	0.018351	Significant	3	0.120724	0.114987	0	0	0	CD4+	1	TGCGCCAGCAGCCACCCGGGACAGGGCAACACTGAAGCTTTCTTT	CASSHPGQGNTEAFF	TRBV4-1	TRBJ1-1		TRBC1	1	TGTGCCGTGAATGTGGGGCATGGCTCTAGCAACACAGGCAAACTAATCTTT	CAVNVGHGSSNTGKLIF	TRAV8-1	TRAJ37	TRAC
TGTGCTACGAGGGACACGGGCAGGAGAGCACTTACTTTTTGTGCCAGCAGTCCAAGGGGCGGGGTTATGCGGGAGAGGTCCTACGAGCAGTACTTC	0.00406294	0.018351	Significant	3	0.120724	0.114987	0	0	0	CD4+	1	TGTGCCAGCAGTCCAAGGGGCGGGGTTATGCGGGAGAGGTCCTACGAGCAGTACTTC	CASSPRGGVMRERSYEQYF	TRBV27	TRBJ2-7		TRBC2	1	TGTGCTACGAGGGACACGGGCAGGAGAGCACTTACTTTT	CATRDTGRRALTF	TRAV17	TRAJ5	TRAC
TGTGCTACGCACACGGGCAGGAGAGCACTTACTTTTTGTGCCAGCAGCCCGCCCTCAGATACGCAGTATTTT	0.00406294	0.018351	Significant	3	0.120724	0.114987	0	0	0	CD4+	1	TGTGCCAGCAGCCCGCCCTCAGATACGCAGTATTTT	CASSPPSDTQYF	TRBV11-2	TRBJ2-3		TRBC2	1	TGTGCTACGCACACGGGCAGGAGAGCACTTACTTTT	CATHTGRRALTF	TRAV17	TRAJ5	TRAC
TGTGCTCTAAAAGCCCGCGCGGAGGACAAGATCATCTTT;TGTGCTGTGAGTGAAGGCAGTGCTTCCAAGATAATCTTTTGTGCCAGCAGTCCCGGGACAGGGACAACAGATACGCAGTATTTT	0.00406294	0.018351	Significant	3	0.120724	0.114987	0	0	0	CD4+	1	TGTGCCAGCAGTCCCGGGACAGGGACAACAGATACGCAGTATTTT	CASSPGTGTTDTQYF	TRBV12-3	TRBJ2-3		TRBC2	2	TGTGCTCTAAAAGCCCGCGCGGAGGACAAGATCATCTTT;TGTGCTGTGAGTGAAGGCAGTGCTTCCAAGATAATCTTT	CALKARAEDKIIF;CAVSEGSASKIIF	TRAV16;TRAV8-6	TRAJ30;TRAJ3	TRAC;TRAC
TGTGCTCTTACCGGCACTGCCAGTAAACTCACCTTTTGTGCCAGCAGCCGCACAGGGACAGAGACCCAGTACTTC	0.00406294	0.018351	Significant	3	0.120724	0.114987	0	0	0	CD4+	1	TGTGCCAGCAGCCGCACAGGGACAGAGACCCAGTACTTC	CASSRTGTETQYF	TRBV5-6	TRBJ2-5		TRBC2	1	TGTGCTCTTACCGGCACTGCCAGTAAACTCACCTTT	CALTGTASKLTF	TRAV6	TRAJ44	TRAC
TGTGCTGTGCAGCCTTCTAACGACTACAAGCTCAGCTTTTGCGCCAGCAGCATACAGGGGGCAAGCAATCAGCCCCAGCATTTT	0.00406294	0.018351	Significant	3	0.120724	0.114987	0	0	0	CD4+	1	TGCGCCAGCAGCATACAGGGGGCAAGCAATCAGCCCCAGCATTTT	CASSIQGASNQPQHF	TRBV4-1	TRBJ1-5		TRBC1	1	TGTGCTGTGCAGCCTTCTAACGACTACAAGCTCAGCTTT	CAVQPSNDYKLSF	TRAV20	TRAJ20	TRAC
TGTGCTGTTATGAATTCAGGATACAGCACCCTCACCTTTTGTGCCAGCAGCCCTTTGTACATAGACAGGGGACTAGAATGGGATACGCAGTATTTT	0.00406294	0.018351	Significant	3	0.120724	0.114987	0	0	0	CD4+	1	TGTGCCAGCAGCCCTTTGTACATAGACAGGGGACTAGAATGGGATACGCAGTATTTT	CASSPLYIDRGLEWDTQYF	TRBV7-2	TRBJ2-3		TRBC2	1	TGTGCTGTTATGAATTCAGGATACAGCACCCTCACCTTT	CAVMNSGYSTLTF	TRAV21	TRAJ11	TRAC
TGTGGCACGGCTTCTTCTGGGGCTGGGAGTTACCAACTCACTTTCTGTGCCATCAGTGAGTCTTTGGCCACGTCCAGCTCCTACGAGCAGTACTTC	0.00406294	0.018351	Significant	3	0.120724	0.114987	0	0	0	CD4+	1	TGTGCCATCAGTGAGTCTTTGGCCACGTCCAGCTCCTACGAGCAGTACTTC	CAISESLATSSSYEQYF	TRBV10-3	TRBJ2-7		TRBC2	1	TGTGGCACGGCTTCTTCTGGGGCTGGGAGTTACCAACTCACTTTC	CGTASSGAGSYQLTF	TRAV30	TRAJ28	TRAC
TGTGTGGTGAACATCATGGACAATGCCAGACTCATGTTTTGCAGTGCTAGTTCGCCCCAGCGGACCTACGAGCAGTACTTC	0.00406294	0.018351	Significant	3	0.120724	0.114987	0	0	0	CD4+	1	TGCAGTGCTAGTTCGCCCCAGCGGACCTACGAGCAGTACTTC	CSASSPQRTYEQYF	TRBV20-1	TRBJ2-7		TRBC2	1	TGTGTGGTGAACATCATGGACAATGCCAGACTCATGTTT	CVVNIMDNARLMF	TRAV12-1	TRAJ31	TRAC
TGTGCTTATAGGAGCGCGAGGGACAATGACATGCGCTTTTGTGCCAGCAGCTTAGCGACTTACGAGCAGTACTTC	3.95251e-11	5.35565e-09	Significant	13	10.4839	0.498275	0	0	0	CD8+	1	TGTGCCAGCAGCTTAGCGACTTACGAGCAGTACTTC	CASSLATYEQYF	TRBV7-9	TRBJ2-7		TRBC2	1	TGTGCTTATAGGAGCGCGAGGGACAATGACATGCGCTTT	CAYRSARDNDMRF	TRAV38-2/DV8	TRAJ43	TRAC
TGTGCTGTCTCAGGAACCTACAAATACATCTTTTGTGCCAGCAGTGAAGGGGGAAGAACTGAAGCTTTCTTT	6.44699e-08	4.36783e-06	Significant	9	7.25806	0.34496	0	0	0	CD8+	1	TGTGCCAGCAGTGAAGGGGGAAGAACTGAAGCTTTCTTT	CASSEGGRTEAFF	TRBV2	TRBJ1-1		TRBC1	1	TGTGCTGTCTCAGGAACCTACAAATACATCTTT	CAVSGTYKYIF	TRAV41	TRAJ40	TRAC
TGTGCTTTGGCTGGAGCCAATAGTAAGCTGACATTTTGTGCCAGCAGCGTTTGGGGCACCGGGGAGCTGTTTTTT	1.62919e-05	0.00044151	Significant	6	4.83871	0.229973	0	0	0	CD8+	1	TGTGCCAGCAGCGTTTGGGGCACCGGGGAGCTGTTTTTT	CASSVWGTGELFF	TRBV9	TRBJ2-2		TRBC2	1	TGTGCTTTGGCTGGAGCCAATAGTAAGCTGACATTT	CALAGANSKLTF	TRAV38-1	TRAJ56	TRAC
TGTGCTGTGAGAGACGTACGGAACACCGGTAACCAGTTCTATTTTTGTGCCAGCAGTGAGGACAGGGCGTCTAATCAGCCCCAGCATTTT	0.000102699	0.00185542	Significant	5	4.03226	0.191644	0	0	0	CD8+	1	TGTGCCAGCAGTGAGGACAGGGCGTCTAATCAGCCCCAGCATTTT	CASSEDRASNQPQHF	TRBV6-1	TRBJ1-5		TRBC1	1	TGTGCTGTGAGAGACGTACGGAACACCGGTAACCAGTTCTATTTT	CAVRDVRNTGNQFYF	TRAV3	TRAJ49	TRAC
TGTGCCTCGGATAGCAACTATCAGTTAATCTGGTGTGCCAGCAGTCTCTCCCAGGGGCAGGGAAACACCATATATTTT	0.000646429	0.00583941	Significant	4	3.22581	0.153315	0	0	0	CD8+	1	TGTGCCAGCAGTCTCTCCCAGGGGCAGGGAAACACCATATATTTT	CASSLSQGQGNTIYF	TRBV6-1	TRBJ1-3		TRBC1	1	TGTGCCTCGGATAGCAACTATCAGTTAATCTGG	CASDSNYQLIW	TRAV12-2	TRAJ33	TRAC
TGCATCGGCATCTCCATGGAATATGGAAACAAGCTGGTCTTTTGTGCCAGCAGCCGTGCCGGGACAAAAGGAGTACCCCTCCACTTT	0.00406294	0.018351	Significant	3	2.41935	0.114987	0	0	0	CD8+	1	TGTGCCAGCAGCCGTGCCGGGACAAAAGGAGTACCCCTCCACTTT	CASSRAGTKGVPLHF	TRBV5-4	TRBJ1-6		TRBC1	1	TGCATCGGCATCTCCATGGAATATGGAAACAAGCTGGTCTTT	CIGISMEYGNKLVF	TRAV26-1	TRAJ47	TRAC
TGTGCAGCAAGCACCCGACGCCCCCGAACCGGTAACCAGTTCTATTTT;TGTGCTGTGAGTACTGGGGGTTACCAGAAAGTTACCTTTTGCAGTGCCCCGACTTTAACTAGCACAGATACGCAGTATTTT	0.00406294	0.018351	Significant	3	2.41935	0.114987	0	0	0	CD8+	1	TGCAGTGCCCCGACTTTAACTAGCACAGATACGCAGTATTTT	CSAPTLTSTDTQYF	TRBV20-1	TRBJ2-3		TRBC2	2	TGTGCAGCAAGCACCCGACGCCCCCGAACCGGTAACCAGTTCTATTTT;TGTGCTGTGAGTACTGGGGGTTACCAGAAAGTTACCTTT	CAASTRRPRTGNQFYF;CAVSTGGYQKVTF	TRAV29/DV5;TRAV8-4	TRAJ49;TRAJ13	TRAC;TRAC
TGTGCCGTCTATTCAGGAGGAGGTGCTGACGGACTCACCTTTTGTGCCAGCAGCTTAGTGTTCACGAGGGATACGCAGTATTTT	0.00406294	0.018351	Significant	3	2.41935	0.114987	0	0	0	CD8+	1	TGTGCCAGCAGCTTAGTGTTCACGAGGGATACGCAGTATTTT	CASSLVFTRDTQYF	TRBV7-8	TRBJ2-3		TRBC2	1	TGTGCCGTCTATTCAGGAGGAGGTGCTGACGGACTCACCTTT	CAVYSGGGADGLTF	TRAV39	TRAJ45	TRAC
TGCATCGTCAAGGTAGTTCCCGACAAGCTCATCTTTTGTGCCAGCAGCTTAGCGGGAGTAGGGAATGAGCAGTTCTTC	0.0143125	0.0596721	Not Significant	3	0.120724	0.114987	1	0.025227	0.024919	CD4+	1	TGTGCCAGCAGCTTAGCGGGAGTAGGGAATGAGCAGTTCTTC	CASSLAGVGNEQFF	TRBV7-9	TRBJ2-1		TRBC2	1	TGCATCGTCAAGGTAGTTCCCGACAAGCTCATCTTT	CIVKVVPDKLIF	TRAV26-1	TRAJ34	TRAC
TGTGCAATGAGCGGCGAGGGCTCTAGCAACACAGGCAAACTAATCTTTTGCAGTGCTACCATCACGGGTAATCAGCCCCAGCATTTT	0.0143125	0.0596721	Not Significant	3	0.120724	0.114987	1	0.025227	0.024919	CD4+	1	TGCAGTGCTACCATCACGGGTAATCAGCCCCAGCATTTT	CSATITGNQPQHF	TRBV20-1	TRBJ1-5		TRBC1	1	TGTGCAATGAGCGGCGAGGGCTCTAGCAACACAGGCAAACTAATCTTT	CAMSGEGSSNTGKLIF	TRAV14/DV4	TRAJ37	TRAC
TGTGCCAGCAGCCAAGATGGATCGGCTACCCAGTACTTC	0.0143125	0.0596721	Not Significant	3	0.120724	0.114987	1	0.025227	0.024919	CD4+	1	TGTGCCAGCAGCCAAGATGGATCGGCTACCCAGTACTTC	CASSQDGSATQYF	TRBV4-2	TRBJ2-7		TRBC2	0
TGTGCTGTAACAGGCTTTCAGAAACTTGTATTT	0.0143125	0.0596721	Not Significant	3	0.120724	0.114987	1	0.025227	0.024919	CD4+	0							1	TGTGCTGTAACAGGCTTTCAGAAACTTGTATTT	CAVTGFQKLVF	TRAV8-3	TRAJ8	TRAC
TGTGCTGTGCGGGCCTTTGGAAATGAGAAATTAACCTTTTGTGCCAGCAGTATTAGCGGGAGCCTGGAGTTCTTC	0.0143125	0.0596721	Not Significant	3	0.120724	0.114987	1	0.025227	0.024919	CD4+	1	TGTGCCAGCAGTATTAGCGGGAGCCTGGAGTTCTTC	CASSISGSLEFF	TRBV12-3	TRBJ2-1		TRBC2	1	TGTGCTGTGCGGGCCTTTGGAAATGAGAAATTAACCTTT	CAVRAFGNEKLTF	TRAV21	TRAJ48	TRAC
TGTGCAGCAAGTGTGGTGGGGGGCTCTAGGTTGACCTTTTGTGCCAGCAGTTACTCGGGAGGCTTCTATGGCTACACCTTC	0.0160394	0.0658588	Not Significant	0	0	0	28	0.706357	0.697732	CD4+	1	TGTGCCAGCAGTTACTCGGGAGGCTTCTATGGCTACACCTTC	CASSYSGGFYGYTF	TRBV6-5	TRBJ1-2		TRBC1	1	TGTGCAGCAAGTGTGGTGGGGGGCTCTAGGTTGACCTTT	CAASVVGGSRLTF	TRAV23/DV6	TRAJ58	TRAC
TGTGCTGTAACAGGCTTTCAGAAACTTGTATTTTGTGCCAGCAGCATAGGACTAGCGGGAGTTCACGAGCAGTACTTC	0.0179235	0.0724966	Not Significant	5	0.201207	0.191644	72	1.81635	1.79417	CD4+	1	TGTGCCAGCAGCATAGGACTAGCGGGAGTTCACGAGCAGTACTTC	CASSIGLAGVHEQYF	TRBV11-3	TRBJ2-7		TRBC2	1	TGTGCTGTAACAGGCTTTCAGAAACTTGTATTT	CAVTGFQKLVF	TRAV8-3	TRAJ8	TRAC
TGTGCTTATAGGGTACAGGGAGCCCAGAAGCTGGTATTTTGTGCCACCAGCAAAACGGGACAGGCTCAAGAGACCCAGTACTTC	0.0244177	0.0973116	Not Significant	0	0	0	25	0.630676	0.622975	CD4+	1	TGTGCCACCAGCAAAACGGGACAGGCTCAAGAGACCCAGTACTTC	CATSKTGQAQETQYF	TRBV15	TRBJ2-5		TRBC2	1	TGTGCTTATAGGGTACAGGGAGCCCAGAAGCTGGTATTT	CAYRVQGAQKLVF	TRAV38-2/DV8	TRAJ54	TRAC
TGTGCCGTCTCATCAGGAGGAAGCTACATACCTACATTTTGTGCCAGCAGCGCCGGACAGGGTATGCCCCTCCACTTT	0.0310379	0.121903	Not Significant	6	0.241449	0.229973	10	0.25227	0.24919	CD4+	1	TGTGCCAGCAGCGCCGGACAGGGTATGCCCCTCCACTTT	CASSAGQGMPLHF	TRBV7-3	TRBJ1-6		TRBC1	1	TGTGCCGTCTCATCAGGAGGAAGCTACATACCTACATTT	CAVSSGGSYIPTF	TRAV8-1	TRAJ6	TRAC
TGTGCTGTGCTAGCAGGAGGAAGCTACATACCTACATTT;TGTGCAGGAGGACCTGGTGGCTACAATAAGCTGATTTTTTGTGCCACCAGTAAACCGGGACAAATCTACAATGAGCAGTTCTTC	0.0315492	0.122141	Not Significant	3	0.120724	0.114987	2	0.0504541	0.049838	CD4+	1	TGTGCCACCAGTAAACCGGGACAAATCTACAATGAGCAGTTCTTC	CATSKPGQIYNEQFF	TRBV15	TRBJ2-1		TRBC2	2	TGTGCTGTGCTAGCAGGAGGAAGCTACATACCTACATTT;TGTGCAGGAGGACCTGGTGGCTACAATAAGCTGATTTTT	CAVLAGGSYIPTF;CAGGPGGYNKLIF	TRAV1-2;TRAV27	TRAJ6;TRAJ4	TRAC;TRAC
TGTGCCGTGAACAGTAGAAGCAGAGATGACAAGATCATCTTTTGCGCCAGCAGCACGGGCGTTGTCAATGAGCAGTTCTTC	0.041642	0.156736	Not Significant	4	0.160966	0.153315	5	0.126135	0.124595	CD4+	1	TGCGCCAGCAGCACGGGCGTTGTCAATGAGCAGTTCTTC	CASSTGVVNEQFF	TRBV5-1	TRBJ2-1		TRBC2	1	TGTGCCGTGAACAGTAGAAGCAGAGATGACAAGATCATCTTT	CAVNSRSRDDKIIF	TRAV12-2	TRAJ30	TRAC
TGTGCTGTCAGATCGAGGGCTGCAGGCAACAAGCTAACTTTTTGTGCCAGCAGCTTGAGGTGGACAGGGGATAACGAGCAGTACTTC	0.041642	0.156736	Not Significant	4	0.160966	0.153315	5	0.126135	0.124595	CD4+	1	TGTGCCAGCAGCTTGAGGTGGACAGGGGATAACGAGCAGTACTTC	CASSLRWTGDNEQYF	TRBV5-5	TRBJ2-7		TRBC2	1	TGTGCTGTCAGATCGAGGGCTGCAGGCAACAAGCTAACTTTT	CAVRSRAAGNKLTF	TRAV41	TRAJ17	TRAC
TGTGCAGAGAGCCCAATCGCCAATGCTGGCAACAACCGTAAGCTGATTTGGTGTGCCAGTAGTAGCGTACCCTCGGGACTAGCGGGAGGGCCTCGCACAGATACGCAGTATTTT	0.054367	0.201828	Not Significant	6	0.241449	0.229973	12	0.302725	0.299028	CD4+	1	TGTGCCAGTAGTAGCGTACCCTCGGGACTAGCGGGAGGGCCTCGCACAGATACGCAGTATTTT	CASSSVPSGLAGGPRTDTQYF	TRBV19	TRBJ2-3		TRBC2	1	TGTGCAGAGAGCCCAATCGCCAATGCTGGCAACAACCGTAAGCTGATTTGG	CAESPIANAGNNRKLIW	TRAV5	TRAJ38	TRAC
TGTGCAGCAAGCCTCAGCCAGGCAGGAACTGCTCTGATCTTTTGTGCCAGCAGCAAATCCGGGGGGCGGCAGCCCCAGCATTTT	0.0587992	0.215332	Not Significant	5	0.201207	0.191644	9	0.227043	0.224271	CD4+	1	TGTGCCAGCAGCAAATCCGGGGGGCGGCAGCCCCAGCATTTT	CASSKSGGRQPQHF	TRBV3-1	TRBJ1-5		TRBC1	1	TGTGCAGCAAGCCTCAGCCAGGCAGGAACTGCTCTGATCTTT	CAASLSQAGTALIF	TRAV23/DV6	TRAJ15	TRAC
TGTGCAGCAAGCATAGGTAGCAACACAGGCAAACTAATCTTTTGTGCCAGCAGCCTGCGCGGCGGACTAGGCAATGAGCAGTTCTTC	0.0608567	0.217002	Not Significant	4	0.160966	0.153315	6	0.151362	0.149514	CD4+	1	TGTGCCAGCAGCCTGCGCGGCGGACTAGGCAATGAGCAGTTCTTC	CASSLRGGLGNEQFF	TRBV6-6	TRBJ2-1		TRBC2	1	TGTGCAGCAAGCATAGGTAGCAACACAGGCAAACTAATCTTT	CAASIGSNTGKLIF	TRAV23/DV6	TRAJ37	TRAC
TGTGCTTATAGGAGCGGGGATGGAGGTAGCAACTATAAACTGACATTTTGTGCCAGCAGTAAAACTGGGGGGAGCTCCTATAATTCACCCCTCCACTTT	0.0608567	0.217002	Not Significant	4	0.160966	0.153315	6	0.151362	0.149514	CD4+	1	TGTGCCAGCAGTAAAACTGGGGGGAGCTCCTATAATTCACCCCTCCACTTT	CASSKTGGSSYNSPLHF	TRBV6-1	TRBJ1-6		TRBC1	1	TGTGCTTATAGGAGCGGGGATGGAGGTAGCAACTATAAACTGACATTT	CAYRSGDGGSNYKLTF	TRAV38-2/DV8	TRAJ53	TRAC
TGTGCTGTGAGTCTCCCCTCAGGAACCTACAAATACATCTTTTGCAGTGCCACAAGCGGGAGGGCTGGGAACGAGCAGTACTTC	0.0731692	0.257518	Not Significant	1	0.0402414	0.0383289	27	0.68113	0.672813	CD4+	1	TGCAGTGCCACAAGCGGGAGGGCTGGGAACGAGCAGTACTTC	CSATSGRAGNEQYF	TRBV20-1	TRBJ2-7		TRBC2	1	TGTGCTGTGAGTCTCCCCTCAGGAACCTACAAATACATCTTT	CAVSLPSGTYKYIF	TRAV8-4	TRAJ40	TRAC
TGTGCTCTGAGTACGATGAGTGGAGGTAGCAACTATAAACTGACATTTTGTGCCAGCAGCGTGACTAGCGGGTATCCCTACGAGCAGTACTTC	0.0931323	0.323575	Not Significant	0	0	0	17	0.42886	0.423623	CD4+	1	TGTGCCAGCAGCGTGACTAGCGGGTATCCCTACGAGCAGTACTTC	CASSVTSGYPYEQYF	TRBV5-5	TRBJ2-7		TRBC2	1	TGTGCTCTGAGTACGATGAGTGGAGGTAGCAACTATAAACTGACATTT	CALSTMSGGSNYKLTF	TRAV9-2	TRAJ53	TRAC
TGTGCCGTGGATTGGCAGGGCGGATCTGAAAAGCTGGTCTTTTGCAGCGTTTTCGGCAATGAGCAGTTCTTC	0.097556	0.334654	Not Significant	0	0	0	18	0.454087	0.448542	CD4+	1	TGCAGCGTTTTCGGCAATGAGCAGTTCTTC	CSVFGNEQFF	TRBV29-1	TRBJ2-1		TRBC2	1	TGTGCCGTGGATTGGCAGGGCGGATCTGAAAAGCTGGTCTTT	CAVDWQGGSEKLVF	TRAV12-2	TRAJ57	TRAC
TGTGCTTATAGGAACCACAATGACATGCGCTTT;TGTGCTCTGAGTGAGGTTGACTTTGGAAATGAGAAATTAACCTTTTGTGCCAGCAGCCGGGCGGGGGGGCAAGAGACCCAGTACTTC	0.109907	0.37231	Not Significant	2	0.0804829	0.0766577	35	0.882947	0.872165	CD4+	1	TGTGCCAGCAGCCGGGCGGGGGGGCAAGAGACCCAGTACTTC	CASSRAGGQETQYF	TRBV3-1	TRBJ2-5		TRBC2	2	TGTGCTTATAGGAACCACAATGACATGCGCTTT;TGTGCTCTGAGTGAGGTTGACTTTGGAAATGAGAAATTAACCTTT	CAYRNHNDMRF;CALSEVDFGNEKLTF	TRAV38-2/DV8;TRAV9-2	TRAJ43;TRAJ48	TRAC;TRAC
TGTGCTGTGGAGGATAAGGGAGGAGGAAACAAACTCACCTTTTGTGCCAGCAGCCAGGCTGCGGGAGGGGTCTACGAGCAGTACTTC	0.122021	0.403265	Not Significant	3	0.120724	0.114987	5	0.126135	0.124595	CD4+	1	TGTGCCAGCAGCCAGGCTGCGGGAGGGGTCTACGAGCAGTACTTC	CASSQAAGGVYEQYF	TRBV3-1	TRBJ2-7		TRBC2	1	TGTGCTGTGGAGGATAAGGGAGGAGGAAACAAACTCACCTTT	CAVEDKGGGNKLTF	TRAV2	TRAJ10	TRAC
TGTGCTTATAGGTCGTATACCTCAGGAACCTACAAATACATCTTTTGTGCCAGCAGCTTAAACCGACAGGGGGCTGTCACTGAAGCTTTCTTT	0.122021	0.403265	Not Significant	3	0.120724	0.114987	5	0.126135	0.124595	CD4+	1	TGTGCCAGCAGCTTAAACCGACAGGGGGCTGTCACTGAAGCTTTCTTT	CASSLNRQGAVTEAFF	TRBV7-8	TRBJ1-1		TRBC1	1	TGTGCTTATAGGTCGTATACCTCAGGAACCTACAAATACATCTTT	CAYRSYTSGTYKYIF	TRAV38-2/DV8	TRAJ40	TRAC
TGTGCTTATAGGAGCGTGAGAAACTTTGGAAATGAGAAATTAACCTTTTGTGCCAGCTCACTAGCGGGACCCTACGAGCAGTACTTC	0.125004	0.408146	Not Significant	4	0.160966	0.153315	47	1.18567	1.17119	CD4+	1	TGTGCCAGCTCACTAGCGGGACCCTACGAGCAGTACTTC	CASSLAGPYEQYF	TRBV13	TRBJ2-7		TRBC2	1	TGTGCTTATAGGAGCGTGAGAAACTTTGGAAATGAGAAATTAACCTTT	CAYRSVRNFGNEKLTF	TRAV38-2/DV8	TRAJ48	TRAC
TGTGCTGTGCAGGCGAGGGACACGGGCAGGAGAGCACTTACTTTTTGTGCCAGCGGAAAGGCGGGGACTAATGAAAAACTGTTTTTT	0.158684	0.511946	Not Significant	1	0.0402414	0.0383289	22	0.554995	0.548218	CD4+	1	TGTGCCAGCGGAAAGGCGGGGACTAATGAAAAACTGTTTTTT	CASGKAGTNEKLFF	TRBV2	TRBJ1-4		TRBC1	1	TGTGCTGTGCAGGCGAGGGACACGGGCAGGAGAGCACTTACTTTT	CAVQARDTGRRALTF	TRAV20	TRAJ5	TRAC
TGCCTCGTGGGTGGGAATAACAATGACATGCGCTTTTGTGCCAGTAGTATATCGAGGACAGGGCTTAATGAAAAACTGTTTTTT	0.183019	0.563615	Not Significant	2	0.0804829	0.0766577	3	0.0756811	0.074757	CD4+	1	TGTGCCAGTAGTATATCGAGGACAGGGCTTAATGAAAAACTGTTTTTT	CASSISRTGLNEKLFF	TRBV19	TRBJ1-4		TRBC1	1	TGCCTCGTGGGTGGGAATAACAATGACATGCGCTTT	CLVGGNNNDMRF	TRAV4	TRAJ43	TRAC
TGTGCCGTGAAAATGCGGAACACCGACAAGCTCATCTTT	0.183019	0.563615	Not Significant	2	0.0804829	0.0766577	3	0.0756811	0.074757	CD4+	0							1	TGTGCCGTGAAAATGCGGAACACCGACAAGCTCATCTTT	CAVKMRNTDKLIF	TRAV12-2	TRAJ34	TRAC
TGTGCTGTCACCGGCACTGCCAGTAAACTCACCTTT;TGTGCAGCCTCCGTTAACTTTGGAAATGAGAAATTAACCTTTTGTGCCAGCAGTGAAAACGCGGACGTCTATGGCTACACCTTC	0.183019	0.563615	Not Significant	2	0.0804829	0.0766577	3	0.0756811	0.074757	CD4+	1	TGTGCCAGCAGTGAAAACGCGGACGTCTATGGCTACACCTTC	CASSENADVYGYTF	TRBV25-1	TRBJ1-2		TRBC1	2	TGTGCTGTCACCGGCACTGCCAGTAAACTCACCTTT;TGTGCAGCCTCCGTTAACTTTGGAAATGAGAAATTAACCTTT	CAVTGTASKLTF;CAASVNFGNEKLTF	TRAV21;TRAV23/DV6	TRAJ44;TRAJ48	TRAC;TRAC
TGTGTTTGCTCTAGCAACACAGGCAAACTAATCTTTTGTGCCAGCAGCACGCACAACAGGGGTTTGATCAATGAGCAGTTCTTC	0.183019	0.563615	Not Significant	2	0.0804829	0.0766577	3	0.0756811	0.074757	CD4+	1	TGTGCCAGCAGCACGCACAACAGGGGTTTGATCAATGAGCAGTTCTTC	CASSTHNRGLINEQFF	TRBV7-8	TRBJ2-1		TRBC2	1	TGTGTTTGCTCTAGCAACACAGGCAAACTAATCTTT	CVCSSNTGKLIF	TRAV2	TRAJ37	TRAC
TGTGCAGCAAGCGGGCACTATGGTGGTGCTACAAACAAGCTCATCTTTTGTGCCAGCAGTGACGCGGGGACTAGTCTTGAGCAGTTCTTC	0.205648	0.612424	Not Significant	3	0.120724	0.114987	7	0.176589	0.174433	CD4+	1	TGTGCCAGCAGTGACGCGGGGACTAGTCTTGAGCAGTTCTTC	CASSDAGTSLEQFF	TRBV2	TRBJ2-1		TRBC2	1	TGTGCAGCAAGCGGGCACTATGGTGGTGCTACAAACAAGCTCATCTTT	CAASGHYGGATNKLIF	TRAV29/DV5	TRAJ32	TRAC
TGTGCAGCCCTTCCTCAGGGCGGATCTGAAAAGCTGGTCTTTTGCGCCAGCAGCTTGTCAGGACAGGACTCTGGAAACACCATATATTTT	0.205648	0.612424	Not Significant	3	0.120724	0.114987	7	0.176589	0.174433	CD4+	1	TGCGCCAGCAGCTTGTCAGGACAGGACTCTGGAAACACCATATATTTT	CASSLSGQDSGNTIYF	TRBV5-1	TRBJ1-3		TRBC1	1	TGTGCAGCCCTTCCTCAGGGCGGATCTGAAAAGCTGGTCTTT	CAALPQGGSEKLVF	TRAV13-1	TRAJ57	TRAC
TGTGCTTATAGGAGCCCGAACACCGGTAACCAGTTCTATTTTTGTGCCATCAGTAAAGACATTTCTGGGGCCAACGTCCTGACTTTC	0.205648	0.612424	Not Significant	3	0.120724	0.114987	7	0.176589	0.174433	CD4+	1	TGTGCCATCAGTAAAGACATTTCTGGGGCCAACGTCCTGACTTTC	CAISKDISGANVLTF	TRBV10-3	TRBJ2-6		TRBC2	1	TGTGCTTATAGGAGCCCGAACACCGGTAACCAGTTCTATTTT	CAYRSPNTGNQFYF	TRAV38-2/DV8	TRAJ49	TRAC
TGTGCAACGGCTGCGGAAACCAGTGGCTCTAGGTTGACCTTTTGCAGTGCTAGATACCAGGGCACAGATACGCAGTATTTT	0.230812	0.646958	Not Significant	0	0	0	11	0.277497	0.274109	CD4+	1	TGCAGTGCTAGATACCAGGGCACAGATACGCAGTATTTT	CSARYQGTDTQYF	TRBV20-1	TRBJ2-3		TRBC2	1	TGTGCAACGGCTGCGGAAACCAGTGGCTCTAGGTTGACCTTT	CATAAETSGSRLTF	TRAV12-3	TRAJ58	TRAC
TGTGCCGTGAACGTGGATAGCAGCTATAAATTGATCTTC;TGTGCAGCACCCCCGGCGAGCACCAATGCAGGCAAATCAACCTTTTGCAGCGTTGAAGGGACATCAAACACCGGGGAGCTGTTTTTT	0.230812	0.646958	Not Significant	0	0	0	11	0.277497	0.274109	CD4+	1	TGCAGCGTTGAAGGGACATCAAACACCGGGGAGCTGTTTTTT	CSVEGTSNTGELFF	TRBV29-1	TRBJ2-2		TRBC2	2	TGTGCCGTGAACGTGGATAGCAGCTATAAATTGATCTTC;TGTGCAGCACCCCCGGCGAGCACCAATGCAGGCAAATCAACCTTT	CAVNVDSSYKLIF;CAAPPASTNAGKSTF	TRAV12-2;TRAV13-1	TRAJ12;TRAJ27	TRAC;TRAC
TGTGCTGCTCCCCTGGGGGCTGGGAGTTACCAACTCACTTTCTGTGCCAGCAGCTTAGCTGGTTACGAGCAGTACTTC	0.230812	0.646958	Not Significant	0	0	0	11	0.277497	0.274109	CD4+	1	TGTGCCAGCAGCTTAGCTGGTTACGAGCAGTACTTC	CASSLAGYEQYF	TRBV7-8	TRBJ2-7		TRBC2	1	TGTGCTGCTCCCCTGGGGGCTGGGAGTTACCAACTCACTTTC	CAAPLGAGSYQLTF	TRAV41	TRAJ28	TRAC
TGTGTGGTGTCCCTTTATAACCAGGGAGGAAAGCTTATCTTCTGCGCCAGCAGCTTGAGTACAGGGGGGAACACTGAAGCTTTCTTT	0.230812	0.646958	Not Significant	0	0	0	11	0.277497	0.274109	CD4+	1	TGCGCCAGCAGCTTGAGTACAGGGGGGAACACTGAAGCTTTCTTT	CASSLSTGGNTEAFF	TRBV5-1	TRBJ1-1		TRBC1	1	TGTGTGGTGTCCCTTTATAACCAGGGAGGAAAGCTTATCTTC	CVVSLYNQGGKLIF	TRAV12-1	TRAJ23	TRAC
TGTGCTGTGGCTCTTAACCAGGCAGGAACTGCTCTGATCTTTTGTGCCAGCAGCTTTACCCATCTAGGCACTGAAGCTTTCTTT	0.232904	0.646958	Not Significant	1	0.0402414	0.0383289	19	0.479314	0.473461	CD4+	1	TGTGCCAGCAGCTTTACCCATCTAGGCACTGAAGCTTTCTTT	CASSFTHLGTEAFF	TRBV5-5	TRBJ1-1		TRBC1	1	TGTGCTGTGGCTCTTAACCAGGCAGGAACTGCTCTGATCTTT	CAVALNQAGTALIF	TRAV8-3	TRAJ15	TRAC
TGTGCAATGAGCCGAAGTTCTAACGACTACAAGCTCAGCTTTTGTGCCACCAGCAGCGGGACCCTTTACAATGAGCAGTTCTTC	0.233955	0.646958	Not Significant	0	0	0	12	0.302725	0.299028	CD4+	1	TGTGCCACCAGCAGCGGGACCCTTTACAATGAGCAGTTCTTC	CATSSGTLYNEQFF	TRBV15	TRBJ2-1		TRBC2	1	TGTGCAATGAGCCGAAGTTCTAACGACTACAAGCTCAGCTTT	CAMSRSSNDYKLSF	TRAV12-3	TRAJ20	TRAC
TGTGCCAGCTCACCAGCCGGGACAGGGGCACATGGCTACACCTTC	0.233955	0.646958	Not Significant	0	0	0	12	0.302725	0.299028	CD4+	1	TGTGCCAGCTCACCAGCCGGGACAGGGGCACATGGCTACACCTTC	CASSPAGTGAHGYTF	TRBV18	TRBJ1-2		TRBC1	0
TGTGCAGCAAGTAACGACTACAAGCTCAGCTTTTGCAGCGTTGAATTCCCGGATACGCAGTATTTT	0.244096	0.649022	Not Significant	0	0	0	13	0.327952	0.323947	CD4+	1	TGCAGCGTTGAATTCCCGGATACGCAGTATTTT	CSVEFPDTQYF	TRBV29-1	TRBJ2-3		TRBC2	1	TGTGCAGCAAGTAACGACTACAAGCTCAGCTTT	CAASNDYKLSF	TRAV13-1	TRAJ20	TRAC
TGTGCAATCGACAATGCTGGTGGTACTAGCTATGGAAAGCTGACATTTTGTGCCAGCAGCAAACGGACAGGGCATGAGCAGTTCTTC	0.246676	0.649022	Not Significant	2	0.0804829	0.0766577	4	0.100908	0.0996761	CD4+	1	TGTGCCAGCAGCAAACGGACAGGGCATGAGCAGTTCTTC	CASSKRTGHEQFF	TRBV7-6	TRBJ2-1		TRBC2	1	TGTGCAATCGACAATGCTGGTGGTACTAGCTATGGAAAGCTGACATTT	CAIDNAGGTSYGKLTF	TRAV12-3	TRAJ52	TRAC
TGTGCAGCAACCCTATACAACTTCAACAAATTTTACTTTTGCGCCAGCAGAGATAAGGAGGAAAAACTGTTTTTT	0.246676	0.649022	Not Significant	2	0.0804829	0.0766577	4	0.100908	0.0996761	CD4+	1	TGCGCCAGCAGAGATAAGGAGGAAAAACTGTTTTTT	CASRDKEEKLFF	TRBV5-1	TRBJ1-4		TRBC1	1	TGTGCAGCAACCCTATACAACTTCAACAAATTTTACTTT	CAATLYNFNKFYF	TRAV23/DV6	TRAJ21	TRAC
TGTGCTGTGAGTGAAGGCAATGACATGCGCTTTTGTGCCAGCAGCTTAATGGCTAGCGGGGGGGCCTACGAGCAGTACTTC	0.246676	0.649022	Not Significant	2	0.0804829	0.0766577	4	0.100908	0.0996761	CD4+	1	TGTGCCAGCAGCTTAATGGCTAGCGGGGGGGCCTACGAGCAGTACTTC	CASSLMASGGAYEQYF	TRBV7-6	TRBJ2-7		TRBC2	1	TGTGCTGTGAGTGAAGGCAATGACATGCGCTTT	CAVSEGNDMRF	TRAV8-4	TRAJ43	TRAC
TGTGCTGTGGGTGCAGGAGGAAGCTACATACCTACATTTTGTGCCAGTAGTAGGACAGGTCGGGGTTCACCCCTCCACTTT	0.246676	0.649022	Not Significant	2	0.0804829	0.0766577	4	0.100908	0.0996761	CD4+	1	TGTGCCAGTAGTAGGACAGGTCGGGGTTCACCCCTCCACTTT	CASSRTGRGSPLHF	TRBV19	TRBJ1-6		TRBC1	1	TGTGCTGTGGGTGCAGGAGGAAGCTACATACCTACATTT	CAVGAGGSYIPTF	TRAV8-3	TRAJ6	TRAC
TGTGCTCTGAGTGACGTCCGTTCTGCAAGGCAACTGACCTTTTGTGCCAGCAGCCAAGGGGCGGCGGGAGTTGTTGGCGGGGAGCTGTTTTTT	0.296874	0.771065	Not Significant	2	0.0804829	0.0766577	25	0.630676	0.622975	CD4+	1	TGTGCCAGCAGCCAAGGGGCGGCGGGAGTTGTTGGCGGGGAGCTGTTTTTT	CASSQGAAGVVGGELFF	TRBV3-1	TRBJ2-2		TRBC2	1	TGTGCTCTGAGTGACGTCCGTTCTGCAAGGCAACTGACCTTT	CALSDVRSARQLTF	TRAV19	TRAJ22	TRAC
TGTGCTGTGCAGGCGAGGGACACGGGCAGGAGAGCACTTACTTTT;TGTGCTGTGGCCGTATACTCTGGGGCTGGGAGTTACCAACTCACTTTCTGTGCCAGCGGAAAGGCGGGGACTAATGAAAAACTGTTTTTT	0.298752	0.771065	Not Significant	2	0.0804829	0.0766577	26	0.655903	0.647894	CD4+	1	TGTGCCAGCGGAAAGGCGGGGACTAATGAAAAACTGTTTTTT	CASGKAGTNEKLFF	TRBV2	TRBJ1-4		TRBC1	2	TGTGCTGTGCAGGCGAGGGACACGGGCAGGAGAGCACTTACTTTT;TGTGCTGTGGCCGTATACTCTGGGGCTGGGAGTTACCAACTCACTTTC	CAVQARDTGRRALTF;CAVAVYSGAGSYQLTF	TRAV20;TRAV8-3	TRAJ5;TRAJ28	TRAC;TRAC
TGTGCTGTCCAGGCAGGAACTGCTCTGATCTTTTGCGCCAGCAGCCTAACAGGGAGGGAGAACACTGAAGCTTTCTTT	0.31088	0.794798	Not Significant	2	0.0804829	0.0766577	5	0.126135	0.124595	CD4+	1	TGCGCCAGCAGCCTAACAGGGAGGGAGAACACTGAAGCTTTCTTT	CASSLTGRENTEAFF	TRBV5-1	TRBJ1-1		TRBC1	1	TGTGCTGTCCAGGCAGGAACTGCTCTGATCTTT	CAVQAGTALIF	TRAV20	TRAJ15	TRAC
TGTGCAGCAAGCGCGAATGGAGGCTTCAAAACTATCTTTTGTGCCAGCAGCTTAGGGGCCCGGAATGAGCAGTTCTTC	0.335654	0.850114	Not Significant	7	0.28169	0.268302	25	0.630676	0.622975	CD4+	1	TGTGCCAGCAGCTTAGGGGCCCGGAATGAGCAGTTCTTC	CASSLGARNEQFF	TRBV7-8	TRBJ2-1		TRBC2	1	TGTGCAGCAAGCGCGAATGGAGGCTTCAAAACTATCTTT	CAASANGGFKTIF	TRAV29/DV5	TRAJ9	TRAC
TGTGCTGTGAGGGAATCAGGATACAGCACCCTCACCTTTTGTGCCAGCAGCTTTCGGACGGAACCGGAGACCCAGTACTTC	0.339024	0.850699	Not Significant	1	0.0402414	0.0383289	17	0.42886	0.423623	CD4+	1	TGTGCCAGCAGCTTTCGGACGGAACCGGAGACCCAGTACTTC	CASSFRTEPETQYF	TRBV7-8	TRBJ2-5		TRBC2	1	TGTGCTGTGAGGGAATCAGGATACAGCACCCTCACCTTT	CAVRESGYSTLTF	TRAV1-2	TRAJ11	TRAC
TGTGCCGCCTTCTCTGGTTCTGCAAGGCAACTGACCTTTTGTGCCAGCAGGGGGTTGGGAGGGAACAGCAATCAGCCCCAGCATTTT	0.343046	0.852893	Not Significant	1	0.0402414	0.0383289	18	0.454087	0.448542	CD4+	1	TGTGCCAGCAGGGGGTTGGGAGGGAACAGCAATCAGCCCCAGCATTTT	CASRGLGGNSNQPQHF	TRBV6-6	TRBJ1-5		TRBC1	1	TGTGCCGCCTTCTCTGGTTCTGCAAGGCAACTGACCTTT	CAAFSGSARQLTF	TRAV8-1	TRAJ22	TRAC
TGTGCTGTGAGGCCGACCAGTGGCTCTAGGTTGACCTTTTGTGCCAGTAGTATAGGTGTAGGGTCGGGCAATCAGCCCCAGCATTTT	0.347349	0.855743	Not Significant	3	0.120724	0.114987	30	0.756811	0.74757	CD4+	1	TGTGCCAGTAGTATAGGTGTAGGGTCGGGCAATCAGCCCCAGCATTTT	CASSIGVGSGNQPQHF	TRBV19	TRBJ1-5		TRBC1	1	TGTGCTGTGAGGCCGACCAGTGGCTCTAGGTTGACCTTT	CAVRPTSGSRLTF	TRAV21	TRAJ58	TRAC
TGCATCGTCAGAGTCGGCTCTGGGGCTGGGAGTTACCAACTCACTTTCTGTGCCAGCAGCTTAAGGGCCGACCGACGTGCTGAAGCTTTCTTT	0.370001	0.873033	Not Significant	0	0	0	8	0.201816	0.199352	CD4+	1	TGTGCCAGCAGCTTAAGGGCCGACCGACGTGCTGAAGCTTTCTTT	CASSLRADRRAEAFF	TRBV7-8	TRBJ1-1		TRBC1	1	TGCATCGTCAGAGTCGGCTCTGGGGCTGGGAGTTACCAACTCACTTTC	CIVRVGSGAGSYQLTF	TRAV26-1	TRAJ28	TRAC
TGTGCAGAGACGGGGAACGACTACAAGCTCAGCTTTTGTGCCAGCACCATGGGGATAGTGAGCAATCAGCCCCAGCATTTT	0.370001	0.873033	Not Significant	0	0	0	8	0.201816	0.199352	CD4+	1	TGTGCCAGCACCATGGGGATAGTGAGCAATCAGCCCCAGCATTTT	CASTMGIVSNQPQHF	TRBV6-1	TRBJ1-5		TRBC1	1	TGTGCAGAGACGGGGAACGACTACAAGCTCAGCTTT	CAETGNDYKLSF	TRAV13-2	TRAJ20	TRAC
TGTGCCGTGAACATGTATGGGTATGCACTCAACTTCTGTGCCAGCGCCCCGGGACACTCCTACGAGCAGTACTTC	0.370001	0.873033	Not Significant	0	0	0	8	0.201816	0.199352	CD4+	1	TGTGCCAGCGCCCCGGGACACTCCTACGAGCAGTACTTC	CASAPGHSYEQYF	TRBV6-1	TRBJ2-7		TRBC2	1	TGTGCCGTGAACATGTATGGGTATGCACTCAACTTC	CAVNMYGYALNF	TRAV12-2	TRAJ41	TRAC
TGTGCAGCAAGTGAACAAACTGGGGCAAACAACCTCTTCTTT;TGCATCCTGAGAAATTCCGGGTATGCACTCAACTTCTGTGCCGTACGGACAGGGGGCCGGGAGACCCAGTACTTC	0.370475	0.873033	Not Significant	0	0	0	9	0.227043	0.224271	CD4+	1	TGTGCCGTACGGACAGGGGGCCGGGAGACCCAGTACTTC	CAVRTGGRETQYF	TRBV6-5	TRBJ2-5		TRBC2	2	TGTGCAGCAAGTGAACAAACTGGGGCAAACAACCTCTTCTTT;TGCATCCTGAGAAATTCCGGGTATGCACTCAACTTC	CAASEQTGANNLFF;CILRNSGYALNF	TRAV13-1;TRAV26-2	TRAJ36;TRAJ41	TRAC;TRAC
TGTGCCGTTTTATACAACTTCAACAAATTTTACTTTTGTGCCAGCAGCTTACAGGGTCTGGCCTGGGAGCAGTACTTC	0.370475	0.873033	Not Significant	0	0	0	9	0.227043	0.224271	CD4+	1	TGTGCCAGCAGCTTACAGGGTCTGGCCTGGGAGCAGTACTTC	CASSLQGLAWEQYF	TRBV5-6	TRBJ2-7		TRBC2	1	TGTGCCGTTTTATACAACTTCAACAAATTTTACTTT	CAVLYNFNKFYF	TRAV8-1	TRAJ21	TRAC
TGTGCCAGCAGTTACTCGGGAGGCTTCTATGGCTACACCTTC	0.380549	0.887867	Not Significant	0	0	0	10	0.25227	0.24919	CD4+	1	TGTGCCAGCAGTTACTCGGGAGGCTTCTATGGCTACACCTTC	CASSYSGGFYGYTF	TRBV6-5	TRBJ1-2		TRBC1	0
TGTGCTGTGGGTGCTGATGCTGGTGGTACTAGCTATGGAAAGCTGACATTTTGTGCCAGCAGCCAAGATGGATCGGCTACCCAGTACTTC	0.383322	0.887867	Not Significant	11	0.442656	0.421617	79	1.99294	1.9686	CD4+	1	TGTGCCAGCAGCCAAGATGGATCGGCTACCCAGTACTTC	CASSQDGSATQYF	TRBV4-2	TRBJ2-7		TRBC2	1	TGTGCTGTGGGTGCTGATGCTGGTGGTACTAGCTATGGAAAGCTGACATTT	CAVGADAGGTSYGKLTF	TRAV8-3	TRAJ52	TRAC
TGTGCTTATAGGGATATGAATTATGGAGGAAGCCAAGGAAATCTCATCTTTTGTGCCACTACGGGACATGCCTACGAGCAGTACTTC	0.398163	0.914425	Not Significant	3	0.120724	0.114987	8	0.201816	0.199352	CD4+	1	TGTGCCACTACGGGACATGCCTACGAGCAGTACTTC	CATTGHAYEQYF	TRBV6-5	TRBJ2-7		TRBC2	1	TGTGCTTATAGGGATATGAATTATGGAGGAAGCCAAGGAAATCTCATCTTT	CAYRDMNYGGSQGNLIF	TRAV38-2/DV8	TRAJ42	TRAC
TGTGCTGTGGTCAACTTTGGAAATGAGAAATTAACCTTTTGTGCCAGCAGCCAGTGGGGCACTATTTCAAGCACCATATATTTT	0.411531	0.937184	Not Significant	2	0.0804829	0.0766577	23	0.580222	0.573137	CD4+	1	TGTGCCAGCAGCCAGTGGGGCACTATTTCAAGCACCATATATTTT	CASSQWGTISSTIYF	TRBV3-1	TRBJ1-3		TRBC1	1	TGTGCTGTGGTCAACTTTGGAAATGAGAAATTAACCTTT	CAVVNFGNEKLTF	TRAV36/DV7	TRAJ48	TRAC
TGCATCCTGAGAGACACTCAGGGCGGATCTGAAAAGCTGGTCTTTTGTGCCAGCAGCGCACAGCGTACCTACACAGATACGCAGTATTTT	0.416412	0.940398	Not Significant	2	0.0804829	0.0766577	24	0.605449	0.598056	CD4+	1	TGTGCCAGCAGCGCACAGCGTACCTACACAGATACGCAGTATTTT	CASSAQRTYTDTQYF	TRBV7-6	TRBJ2-3		TRBC2	1	TGCATCCTGAGAGACACTCAGGGCGGATCTGAAAAGCTGGTCTTT	CILRDTQGGSEKLVF	TRAV26-2	TRAJ57	TRAC
TGTGTTGTGAGTGACCTTTATAACACCGACAAGCTCATCTTTTGTGCCAGCAGCTTGGTTAGCGGGAGAGGCGCCTACGAGCAGTACTTC	0.44392	0.985446	Not Significant	10	0.402414	0.383289	41	1.03431	1.02168	CD4+	1	TGTGCCAGCAGCTTGGTTAGCGGGAGAGGCGCCTACGAGCAGTACTTC	CASSLVSGRGAYEQYF	TRBV5-5	TRBJ2-7		TRBC2	1	TGTGTTGTGAGTGACCTTTATAACACCGACAAGCTCATCTTT	CVVSDLYNTDKLIF	TRAV8-2	TRAJ34	TRAC
TGTGCAGAGAATAACGATTCCGGGTATGCACTCAACTTCTGTGCCAGCAGCTTACGGGGGGGACTGCAAGAGACCCAGTACTTC	0.449027	0.985446	Not Significant	3	0.120724	0.114987	10	0.25227	0.24919	CD4+	1	TGTGCCAGCAGCTTACGGGGGGGACTGCAAGAGACCCAGTACTTC	CASSLRGGLQETQYF	TRBV11-2	TRBJ2-5		TRBC2	1	TGTGCAGAGAATAACGATTCCGGGTATGCACTCAACTTC	CAENNDSGYALNF	TRAV13-2	TRAJ41	TRAC
TGTGCTTTCAAAGATGACAAGATCATCTTTTGTGCCAGCAGTAACACCCATGGGAGGGAGCTGCTAGCCAAAAACATTCAGTACTTC	0.462286	0.985446	Not Significant	3	0.120724	0.114987	27	0.68113	0.672813	CD4+	1	TGTGCCAGCAGTAACACCCATGGGAGGGAGCTGCTAGCCAAAAACATTCAGTACTTC	CASSNTHGRELLAKNIQYF	TRBV6-1	TRBJ2-4		TRBC2	1	TGTGCTTTCAAAGATGACAAGATCATCTTT	CAFKDDKIIF	TRAV38-1	TRAJ30	TRAC
TGTGCAGCAAAGGGAGGAGGTAGCAACTATAAACTGACATTTTGCAGCGTTGAAGCGCCGGCAAGCGAGCAGTACTTC	0.483093	0.985446	Not Significant	12	0.482897	0.459946	50	1.26135	1.24595	CD4+	1	TGCAGCGTTGAAGCGCCGGCAAGCGAGCAGTACTTC	CSVEAPASEQYF	TRBV29-1	TRBJ2-7		TRBC2	1	TGTGCAGCAAAGGGAGGAGGTAGCAACTATAAACTGACATTT	CAAKGGGSNYKLTF	TRAV13-1	TRAJ53	TRAC
TGTGCTTTCTCCCCTAACTTTGGAAATGAGAAATTAACCTTTTGTGCCAGCAGCTTGACCACAGGGGTGCAAGAGACCCAGTACTTC	0.493692	0.985446	Not Significant	1	0.0402414	0.0383289	15	0.378406	0.373785	CD4+	1	TGTGCCAGCAGCTTGACCACAGGGGTGCAAGAGACCCAGTACTTC	CASSLTTGVQETQYF	TRBV5-6	TRBJ2-5		TRBC2	1	TGTGCTTTCTCCCCTAACTTTGGAAATGAGAAATTAACCTTT	CAFSPNFGNEKLTF	TRAV38-1	TRAJ48	TRAC
TGCATCCTGAGAGACCTCTCTGGGACCAGTGGCTCTAGGTTGACCTTTTGTGCCAGCAGCTTAGCGCACGGGGGAGGCCAGCCCCAGCATTTT	0.501814	0.985446	Not Significant	1	0.0402414	0.0383289	3	0.0756811	0.074757	CD4+	1	TGTGCCAGCAGCTTAGCGCACGGGGGAGGCCAGCCCCAGCATTTT	CASSLAHGGGQPQHF	TRBV7-6	TRBJ1-5		TRBC1	1	TGCATCCTGAGAGACCTCTCTGGGACCAGTGGCTCTAGGTTGACCTTT	CILRDLSGTSGSRLTF	TRAV26-2	TRAJ58	TRAC
TGCATCGTCAGACCTCTATACAACTTCAACAAATTTTACTTTTGTGCCAGCAGCTCCTCTCCTAGCGGGGGTCGGGATACGCAGTATTTT	0.501814	0.985446	Not Significant	1	0.0402414	0.0383289	3	0.0756811	0.074757	CD4+	1	TGTGCCAGCAGCTCCTCTCCTAGCGGGGGTCGGGATACGCAGTATTTT	CASSSSPSGGRDTQYF	TRBV5-6	TRBJ2-3		TRBC2	1	TGCATCGTCAGACCTCTATACAACTTCAACAAATTTTACTTT	CIVRPLYNFNKFYF	TRAV26-1	TRAJ21	TRAC
TGCATCGTCAGACTCGACCCAGCGGAATATGGAAACAAACTGGTCTTTTGCGCCAGCAGCCTCGGGGGACAGGGAGCTGGAAACACCATATATTTT	0.501814	0.985446	Not Significant	1	0.0402414	0.0383289	3	0.0756811	0.074757	CD4+	1	TGCGCCAGCAGCCTCGGGGGACAGGGAGCTGGAAACACCATATATTTT	CASSLGGQGAGNTIYF	TRBV4-1	TRBJ1-3		TRBC1	1	TGCATCGTCAGACTCGACCCAGCGGAATATGGAAACAAACTGGTCTTT	CIVRLDPAEYGNKLVF	TRAV26-1	TRAJ47	TRAC
TGTGCAATGATGAAAACCTCCTACGACAAGGTGATATTTTGTGCCAGTCTAGGCTCTGGGGCCAACGTCCTGACTTTC	0.501814	0.985446	Not Significant	1	0.0402414	0.0383289	3	0.0756811	0.074757	CD4+	1	TGTGCCAGTCTAGGCTCTGGGGCCAACGTCCTGACTTTC	CASLGSGANVLTF	TRBV18	TRBJ2-6		TRBC2	1	TGTGCAATGATGAAAACCTCCTACGACAAGGTGATATTT	CAMMKTSYDKVIF	TRAV14/DV4	TRAJ50	TRAC
TGTGCAATGTCACGAGGAGGAGGTGCTGACGGACTCACCTTTTGTGCCAGCAGTACGCAGGGGCGCACTGAAGCTTTCTTT	0.501814	0.985446	Not Significant	1	0.0402414	0.0383289	3	0.0756811	0.074757	CD4+	1	TGTGCCAGCAGTACGCAGGGGCGCACTGAAGCTTTCTTT	CASSTQGRTEAFF	TRBV12-3	TRBJ1-1		TRBC1	1	TGTGCAATGTCACGAGGAGGAGGTGCTGACGGACTCACCTTT	CAMSRGGGADGLTF	TRAV12-3	TRAJ45	TRAC
TGTGCAGAGAACCGCGACTATGGGAACAACAGACTCGCTTTT;TGTGCTCTTCCTACTGGAGGCTTCAAAACTATCTTTTGCGCCAGCAGCCAGAGGGGAACCGGGGAGCTGTTTTTT	0.501814	0.985446	Not Significant	1	0.0402414	0.0383289	3	0.0756811	0.074757	CD4+	1	TGCGCCAGCAGCCAGAGGGGAACCGGGGAGCTGTTTTTT	CASSQRGTGELFF	TRBV4-1	TRBJ2-2		TRBC2	2	TGTGCAGAGAACCGCGACTATGGGAACAACAGACTCGCTTTT;TGTGCTCTTCCTACTGGAGGCTTCAAAACTATCTTT	CAENRDYGNNRLAF;CALPTGGFKTIF	TRAV13-2;TRAV22	TRAJ7;TRAJ9	TRAC;TRAC
TGTGCAGCAAGTAACTTTGGAAATGAGAAATTAACCTTTTGCGCCAGCAGTGTTGAGGGAGAGAACACTGAAGCTTTCTTT	0.501814	0.985446	Not Significant	1	0.0402414	0.0383289	3	0.0756811	0.074757	CD4+	1	TGCGCCAGCAGTGTTGAGGGAGAGAACACTGAAGCTTTCTTT	CASSVEGENTEAFF	TRBV10-2	TRBJ1-1		TRBC1	1	TGTGCAGCAAGTAACTTTGGAAATGAGAAATTAACCTTT	CAASNFGNEKLTF	TRAV13-1	TRAJ48	TRAC
TGTGCCAGTAGTCAAGGACAGGGTTTCCACAATGAGCAGTTCTTC	0.501814	0.985446	Not Significant	1	0.0402414	0.0383289	3	0.0756811	0.074757	CD4+	1	TGTGCCAGTAGTCAAGGACAGGGTTTCCACAATGAGCAGTTCTTC	CASSQGQGFHNEQFF	TRBV19	TRBJ2-1		TRBC2	0
TGTGCCGTGAATGCGCAAAATACTGGAGGCTTCAAAACTATCTTTTGTGCCAGCAGCACAGCTAGCGCTTTAACGGATACGCAGTATTTT	0.501814	0.985446	Not Significant	1	0.0402414	0.0383289	3	0.0756811	0.074757	CD4+	1	TGTGCCAGCAGCACAGCTAGCGCTTTAACGGATACGCAGTATTTT	CASSTASALTDTQYF	TRBV6-2	TRBJ2-3		TRBC2	1	TGTGCCGTGAATGCGCAAAATACTGGAGGCTTCAAAACTATCTTT	CAVNAQNTGGFKTIF	TRAV8-1	TRAJ9	TRAC
TGTGCCGTGGTTTGGTCGCGCGTTGACATGCGCTTTTGCGCCAGCAGCGCGGGACAGGTCGACTCCACCTTC	0.501814	0.985446	Not Significant	1	0.0402414	0.0383289	3	0.0756811	0.074757	CD4+	1	TGCGCCAGCAGCGCGGGACAGGTCGACTCCACCTTC	CASSAGQVDSTF	TRBV5-1	TRBJ1-2		TRBC1	1	TGTGCCGTGGTTTGGTCGCGCGTTGACATGCGCTTT	CAVVWSRVDMRF	TRAV39	TRAJ43	TRAC
TGTGCTCTAACTCAGGGCGGATCTGAAAAGCTGGTCTTTTGTGCCATCAGTGATTTCGGGGGCGGATTTTTGAATGAGCAGTTCTTC	0.501814	0.985446	Not Significant	1	0.0402414	0.0383289	3	0.0756811	0.074757	CD4+	1	TGTGCCATCAGTGATTTCGGGGGCGGATTTTTGAATGAGCAGTTCTTC	CAISDFGGGFLNEQFF	TRBV10-3	TRBJ2-1		TRBC2	1	TGTGCTCTAACTCAGGGCGGATCTGAAAAGCTGGTCTTT	CALTQGGSEKLVF	TRAV41	TRAJ57	TRAC
TGTGCTGTGAGTGATCGGGTGGGCACAGGCTTTCAGAAACTTGTATTTTGCAGTGCCAAAGACAGGGAGCTGATTTACGAGCAGTACTTC	0.501814	0.985446	Not Significant	1	0.0402414	0.0383289	3	0.0756811	0.074757	CD4+	1	TGCAGTGCCAAAGACAGGGAGCTGATTTACGAGCAGTACTTC	CSAKDRELIYEQYF	TRBV20-1	TRBJ2-7		TRBC2	1	TGTGCTGTGAGTGATCGGGTGGGCACAGGCTTTCAGAAACTTGTATTT	CAVSDRVGTGFQKLVF	TRAV8-4	TRAJ8	TRAC
TGTGCTGTGCTTCGAAATAATGCAGGCAACATGCTCACCTTTTGTGCCAGCAAGCCCACCGGGGGCCTCAACACTGAGCAGTTCTTC	0.501814	0.985446	Not Significant	1	0.0402414	0.0383289	3	0.0756811	0.074757	CD4+	1	TGTGCCAGCAAGCCCACCGGGGGCCTCAACACTGAGCAGTTCTTC	CASKPTGGLNTEQFF	TRBV6-5	TRBJ2-1		TRBC2	1	TGTGCTGTGCTTCGAAATAATGCAGGCAACATGCTCACCTTT	CAVLRNNAGNMLTF	TRAV2	TRAJ39	TRAC
TGTGCTGTGGACCCTCTAGCTTCAGGAACCTACAAATACATCTTTTGCAGCGTTGTAGGGGTCACAGATACGCAGTATTTT	0.513706	1	Not Significant	4	0.160966	0.153315	14	0.353179	0.348866	CD4+	1	TGCAGCGTTGTAGGGGTCACAGATACGCAGTATTTT	CSVVGVTDTQYF	TRBV29-1	TRBJ2-3		TRBC2	1	TGTGCTGTGGACCCTCTAGCTTCAGGAACCTACAAATACATCTTT	CAVDPLASGTYKYIF	TRAV36/DV7	TRAJ40	TRAC
TGTGCTGTGGGTGTCATGGAATATGGAAACAAGCTGGTCTTTTGTGCCAGCAACCGGGAGGGTGCAGGGCAGCAAGAGACCCAGTACTTC	0.534907	1	Not Significant	5	0.201207	0.191644	39	0.983855	0.971842	CD4+	1	TGTGCCAGCAACCGGGAGGGTGCAGGGCAGCAAGAGACCCAGTACTTC	CASNREGAGQQETQYF	TRBV14	TRBJ2-5		TRBC2	1	TGTGCTGTGGGTGTCATGGAATATGGAAACAAGCTGGTCTTT	CAVGVMEYGNKLVF	TRAV8-3	TRAJ47	TRAC
TGTGCTGTTCCTACCTCAGGAACCTACAAATACATCTTTTGTGCCAGCAGCTTAGGTCTAGGAGGTAATGAGCAGTTCTTC	0.560259	1	Not Significant	2	0.0804829	0.0766577	19	0.479314	0.473461	CD4+	1	TGTGCCAGCAGCTTAGGTCTAGGAGGTAATGAGCAGTTCTTC	CASSLGLGGNEQFF	TRBV7-2	TRBJ2-1		TRBC2	1	TGTGCTGTTCCTACCTCAGGAACCTACAAATACATCTTT	CAVPTSGTYKYIF	TRAV22	TRAJ40	TRAC
TGTGCAGCAAGCGCGCGTTATGGAGGAAGCCAAGGAAATCTCATCTTTTGTGCCAGCAGCGTAGTGGCTTCACGGGGCACAGATACGCAGTATTTT	0.581513	1	Not Significant	1	0.0402414	0.0383289	4	0.100908	0.0996761	CD4+	1	TGTGCCAGCAGCGTAGTGGCTTCACGGGGCACAGATACGCAGTATTTT	CASSVVASRGTDTQYF	TRBV9	TRBJ2-3		TRBC2	1	TGTGCAGCAAGCGCGCGTTATGGAGGAAGCCAAGGAAATCTCATCTTT	CAASARYGGSQGNLIF	TRAV29/DV5	TRAJ42	TRAC
TGTGCAGCAAGTAGGTTGGACGGAGGAGGTGCTGACGGACTCACCTTT;TGTGCTGTGAAGGCCGACTACAAGCTCAGCTTTTGTGCCAGCAGCTTGGCCGGGACAGGGATTGGCTACACCTTC	0.581513	1	Not Significant	1	0.0402414	0.0383289	4	0.100908	0.0996761	CD4+	1	TGTGCCAGCAGCTTGGCCGGGACAGGGATTGGCTACACCTTC	CASSLAGTGIGYTF	TRBV7-8	TRBJ1-2		TRBC1	2	TGTGCAGCAAGTAGGTTGGACGGAGGAGGTGCTGACGGACTCACCTTT;TGTGCTGTGAAGGCCGACTACAAGCTCAGCTTT	CAASRLDGGGADGLTF;CAVKADYKLSF	TRAV13-1;TRAV21	TRAJ45;TRAJ20	TRAC;TRAC
TGTGCCAGCAGCTCACAACTGATGAACACTGAAGCTTTCTTT	0.581513	1	Not Significant	1	0.0402414	0.0383289	4	0.100908	0.0996761	CD4+	1	TGTGCCAGCAGCTCACAACTGATGAACACTGAAGCTTTCTTT	CASSSQLMNTEAFF	TRBV7-2	TRBJ1-1		TRBC1	0
TGTGCCGTGAGGGATGCCAGACTCATGTTTTGTGCCAGCAGTCTCAACAGGTGGGGAAACACTGAAGCTTTCTTT	0.581513	1	Not Significant	1	0.0402414	0.0383289	4	0.100908	0.0996761	CD4+	1	TGTGCCAGCAGTCTCAACAGGTGGGGAAACACTGAAGCTTTCTTT	CASSLNRWGNTEAFF	TRBV7-9	TRBJ1-1		TRBC1	1	TGTGCCGTGAGGGATGCCAGACTCATGTTT	CAVRDARLMF	TRAV12-2	TRAJ31	TRAC
TGTGCTCTGAGTGATTTGGGAGGAAGCTACATACCTACATTTTGCGCCAGCAGTCCCGGGGCCAACGTCCTGACTTTC	0.581513	1	Not Significant	1	0.0402414	0.0383289	4	0.100908	0.0996761	CD4+	1	TGCGCCAGCAGTCCCGGGGCCAACGTCCTGACTTTC	CASSPGANVLTF	TRBV10-1	TRBJ2-6		TRBC2	1	TGTGCTCTGAGTGATTTGGGAGGAAGCTACATACCTACATTT	CALSDLGGSYIPTF	TRAV9-2	TRAJ6	TRAC
TGTGCTCTTCCCCGGATGGATAGCAGCTATAAATTGATCTTCTGTGCCACCAGCAGAGGCCCGGGGGCCAACGTCCTGACTTTC	0.581513	1	Not Significant	1	0.0402414	0.0383289	4	0.100908	0.0996761	CD4+	1	TGTGCCACCAGCAGAGGCCCGGGGGCCAACGTCCTGACTTTC	CATSRGPGANVLTF	TRBV15	TRBJ2-6		TRBC2	1	TGTGCTCTTCCCCGGATGGATAGCAGCTATAAATTGATCTTC	CALPRMDSSYKLIF	TRAV6	TRAJ12	TRAC
TGTGCTGTGAGCGAGAACACAGGCTTTCAGAAACTTGTATTTTGTGCCAGCAGTGCAGGACTAGCGGGTAAAGAGCAGTACTTC	0.581513	1	Not Significant	1	0.0402414	0.0383289	4	0.100908	0.0996761	CD4+	1	TGTGCCAGCAGTGCAGGACTAGCGGGTAAAGAGCAGTACTTC	CASSAGLAGKEQYF	TRBV2	TRBJ2-7		TRBC2	1	TGTGCTGTGAGCGAGAACACAGGCTTTCAGAAACTTGTATTT	CAVSENTGFQKLVF	TRAV8-4	TRAJ8	TRAC
TGTGCTTATAGGAGCGCGAAGGCAGGCAACATGCTCACCTTTTGTGCCAGTAGTATAGCGTTTCAGGGCTTTCAGCCCCAGCATTTT	0.581513	1	Not Significant	1	0.0402414	0.0383289	4	0.100908	0.0996761	CD4+	1	TGTGCCAGTAGTATAGCGTTTCAGGGCTTTCAGCCCCAGCATTTT	CASSIAFQGFQPQHF	TRBV19	TRBJ1-5		TRBC1	1	TGTGCTTATAGGAGCGCGAAGGCAGGCAACATGCTCACCTTT	CAYRSAKAGNMLTF	TRAV38-2/DV8	TRAJ39	TRAC
TGCGGCACAGATGTCACGGGAGGAGGAAACAAACTCACCTTTTGTGCCAGCAGTACCGTCCGAGGGGAAAAACTGTTTTTT	0.598196	1	Not Significant	0	0	0	6	0.151362	0.149514	CD4+	1	TGTGCCAGCAGTACCGTCCGAGGGGAAAAACTGTTTTTT	CASSTVRGEKLFF	TRBV7-6	TRBJ1-4		TRBC1	1	TGCGGCACAGATGTCACGGGAGGAGGAAACAAACTCACCTTT	CGTDVTGGGNKLTF	TRAV30	TRAJ10	TRAC
TGTGCAATGCGTCGGGGTTCAGGAAACACACCTCTTGTCTTTTGTGCCACCAGTGATTTATACACAGATACGCAGTATTTT	0.598196	1	Not Significant	0	0	0	6	0.151362	0.149514	CD4+	1	TGTGCCACCAGTGATTTATACACAGATACGCAGTATTTT	CATSDLYTDTQYF	TRBV24-1	TRBJ2-3		TRBC2	1	TGTGCAATGCGTCGGGGTTCAGGAAACACACCTCTTGTCTTT	CAMRRGSGNTPLVF	TRAV12-3	TRAJ29	TRAC
TGTGCAGCAAGCGCGCAGAGGGAAACCAGTGGCTCTAGGTTGACCTTTTGTGCCAGCAGTTACTCCGGTCAGCCCCAGCATTTT	0.598196	1	Not Significant	0	0	0	6	0.151362	0.149514	CD4+	1	TGTGCCAGCAGTTACTCCGGTCAGCCCCAGCATTTT	CASSYSGQPQHF	TRBV6-6	TRBJ1-5		TRBC1	1	TGTGCAGCAAGCGCGCAGAGGGAAACCAGTGGCTCTAGGTTGACCTTT	CAASAQRETSGSRLTF	TRAV29/DV5	TRAJ58	TRAC
TGTGCAGCAGTAGGAAGTGGAGGTAGCAACTATAAACTGACATTTTGTGCCATCAGTGAGTCGGGGGGGCCCCAGCATTTT	0.598196	1	Not Significant	0	0	0	6	0.151362	0.149514	CD4+	1	TGTGCCATCAGTGAGTCGGGGGGGCCCCAGCATTTT	CAISESGGPQHF	TRBV10-3	TRBJ1-5		TRBC1	1	TGTGCAGCAGTAGGAAGTGGAGGTAGCAACTATAAACTGACATTT	CAAVGSGGSNYKLTF	TRAV29/DV5	TRAJ53	TRAC
TGTGCAGCTAGAGGCGGTAGCAACTATAAACTGACATTTTGCGCCAGCAGCCCTACGCCCGGGACAGATTACACCGGGGAGCTGTTTTTT	0.598196	1	Not Significant	0	0	0	6	0.151362	0.149514	CD4+	1	TGCGCCAGCAGCCCTACGCCCGGGACAGATTACACCGGGGAGCTGTTTTTT	CASSPTPGTDYTGELFF	TRBV5-1	TRBJ2-2		TRBC2	1	TGTGCAGCTAGAGGCGGTAGCAACTATAAACTGACATTT	CAARGGSNYKLTF	TRAV13-2	TRAJ53	TRAC
TGTGCATTAGATGGCCAGAAGCTGCTCTTT;TGTGCCGTTTCTTACATGAATTATGGAGGAAGCCAAGGAAATCTCATCTTTTGTGCCAGCAGCGCCTTTGAGGGGGGACGGCAGTTCTTC	0.598196	1	Not Significant	0	0	0	6	0.151362	0.149514	CD4+	1	TGTGCCAGCAGCGCCTTTGAGGGGGGACGGCAGTTCTTC	CASSAFEGGRQFF	TRBV7-9	TRBJ2-1		TRBC2	2	TGTGCATTAGATGGCCAGAAGCTGCTCTTT;TGTGCCGTTTCTTACATGAATTATGGAGGAAGCCAAGGAAATCTCATCTTT	CALDGQKLLF;CAVSYMNYGGSQGNLIF	TRAV27;TRAV8-1	TRAJ16;TRAJ42	TRAC;TRAC
TGTGCTGTGACCAGGGGGGCTGCAGGCAACAAGCTAACTTTTTGTGCCAGCAGTGGGGGACTAGCGGGATCGCTTTACAATGAGCAGTTCTTC	0.598196	1	Not Significant	0	0	0	6	0.151362	0.149514	CD4+	1	TGTGCCAGCAGTGGGGGACTAGCGGGATCGCTTTACAATGAGCAGTTCTTC	CASSGGLAGSLYNEQFF	TRBV2	TRBJ2-1		TRBC2	1	TGTGCTGTGACCAGGGGGGCTGCAGGCAACAAGCTAACTTTT	CAVTRGAAGNKLTF	TRAV8-4	TRAJ17	TRAC
TGTGCTGTGAGTGCCCCAAATTCCGGGTATGCACTCAACTTCTGCAGTGCTAGTCCGGGGCTGGTGAACACTGAAGCTTTCTTT	0.598196	1	Not Significant	0	0	0	6	0.151362	0.149514	CD4+	1	TGCAGTGCTAGTCCGGGGCTGGTGAACACTGAAGCTTTCTTT	CSASPGLVNTEAFF	TRBV20-1	TRBJ1-1		TRBC1	1	TGTGCTGTGAGTGCCCCAAATTCCGGGTATGCACTCAACTTC	CAVSAPNSGYALNF	TRAV8-4	TRAJ41	TRAC
TGTGCTGTGGAGGATTGGGAGGGAGGAAAGCTTATCTTCTGTGCCAGCAGCTTGTCAATAGGGCAAGGCTACACCTTC	0.598196	1	Not Significant	0	0	0	6	0.151362	0.149514	CD4+	1	TGTGCCAGCAGCTTGTCAATAGGGCAAGGCTACACCTTC	CASSLSIGQGYTF	TRBV5-5	TRBJ1-2		TRBC1	1	TGTGCTGTGGAGGATTGGGAGGGAGGAAAGCTTATCTTC	CAVEDWEGGKLIF	TRAV2	TRAJ23	TRAC
TGTGCTGTGGTTCCTAGGGGAGCCCAGAAGCTGGTATTTTGTGCCAGCAGGGGGGTGGGCTACGAGCAGTACTTC	0.598196	1	Not Significant	0	0	0	6	0.151362	0.149514	CD4+	1	TGTGCCAGCAGGGGGGTGGGCTACGAGCAGTACTTC	CASRGVGYEQYF	TRBV2	TRBJ2-7		TRBC2	1	TGTGCTGTGGTTCCTAGGGGAGCCCAGAAGCTGGTATTT	CAVVPRGAQKLVF	TRAV8-3	TRAJ54	TRAC
TGTGCTTATAGGGGCTCAAATTCCGGGTATGCACTCAACTTCTGTGCCAGCAGCTTACTCCTCGGGTTTACGGAGGAGCTGTTTTTT	0.598196	1	Not Significant	0	0	0	6	0.151362	0.149514	CD4+	1	TGTGCCAGCAGCTTACTCCTCGGGTTTACGGAGGAGCTGTTTTTT	CASSLLLGFTEELFF	TRBV7-9	TRBJ2-2		TRBC2	1	TGTGCTTATAGGGGCTCAAATTCCGGGTATGCACTCAACTTC	CAYRGSNSGYALNF	TRAV38-2/DV8	TRAJ41	TRAC
TGTGCCGTGACATTCTCCAATAACAATGACATGCGCTTTTGCAGTGCTAGGAAGGGGGCTGGACCCCAGCATTTT	0.606134	1	Not Significant	0	0	0	7	0.176589	0.174433	CD4+	1	TGCAGTGCTAGGAAGGGGGCTGGACCCCAGCATTTT	CSARKGAGPQHF	TRBV20-1	TRBJ1-5		TRBC1	1	TGTGCCGTGACATTCTCCAATAACAATGACATGCGCTTT	CAVTFSNNNDMRF	TRAV12-2	TRAJ43	TRAC
TGTGCTGTGAGCCGAAATGAGAAATTAACCTTTTGTGCCAGCAGCCCCAGGCGAGCGGGTGTGAACACCGGGGAGCTGTTTTTT	0.606134	1	Not Significant	0	0	0	7	0.176589	0.174433	CD4+	1	TGTGCCAGCAGCCCCAGGCGAGCGGGTGTGAACACCGGGGAGCTGTTTTTT	CASSPRRAGVNTGELFF	TRBV14	TRBJ2-2		TRBC2	1	TGTGCTGTGAGCCGAAATGAGAAATTAACCTTT	CAVSRNEKLTF	TRAV8-4	TRAJ48	TRAC
TGCGCTGTGAGAGATAGTGCAGGCAAATCAACCTTTTGCGCCAGTCTTCTAGCGGGGGGGGTCAATGAGCAGTTCTTC	0.621814	1	Not Significant	2	0.0804829	0.0766577	6	0.151362	0.149514	CD4+	1	TGCGCCAGTCTTCTAGCGGGGGGGGTCAATGAGCAGTTCTTC	CASLLAGGVNEQFF	TRBV10-2	TRBJ2-1		TRBC2	1	TGCGCTGTGAGAGATAGTGCAGGCAAATCAACCTTT	CAVRDSAGKSTF	TRAV1-1	TRAJ27	TRAC
TGTGCCGTGAATGAAGAGAACACCGACAAGCTCATCTTTTGTGCCAGCAGTGAATGGGGCTGGTTCCTGTTTTTT	0.621814	1	Not Significant	2	0.0804829	0.0766577	6	0.151362	0.149514	CD4+	1	TGTGCCAGCAGTGAATGGGGCTGGTTCCTGTTTTTT	CASSEWGWFLFF	TRBV25-1	TRBJ1-4		TRBC1	1	TGTGCCGTGAATGAAGAGAACACCGACAAGCTCATCTTT	CAVNEENTDKLIF	TRAV8-1	TRAJ34	TRAC
TGTGCTTATAGGAACCACAATGACATGCGCTTTTGTGCCAGCAGCCGGGCGGGGGGGCAAGAGACCCAGTACTTC	0.621814	1	Not Significant	2	0.0804829	0.0766577	6	0.151362	0.149514	CD4+	1	TGTGCCAGCAGCCGGGCGGGGGGGCAAGAGACCCAGTACTTC	CASSRAGGQETQYF	TRBV3-1	TRBJ2-5		TRBC2	1	TGTGCTTATAGGAACCACAATGACATGCGCTTT	CAYRNHNDMRF	TRAV38-2/DV8	TRAJ43	TRAC
TGTGTGGTGAGCGCGAGTATGCCAGGAACCTACAAATACATCTTTTGTGCCAGCAGCGTAGAGGGCCTAGCGGGGGCACCTTTGTACTTC	0.621814	1	Not Significant	2	0.0804829	0.0766577	6	0.151362	0.149514	CD4+	1	TGTGCCAGCAGCGTAGAGGGCCTAGCGGGGGCACCTTTGTACTTC	CASSVEGLAGAPLYF	TRBV9	TRBJ2-7		TRBC2	1	TGTGTGGTGAGCGCGAGTATGCCAGGAACCTACAAATACATCTTT	CVVSASMPGTYKYIF	TRAV10	TRAJ40	TRAC
TGTGCAGCAAGCCGAGAAGCTGCAGGCAACAAGCTAACTTTTTGCGCCAGCAGCTTGGTTAGCGGGAGAGAGACCCAGTACTTC	0.629107	1	Not Significant	6	0.241449	0.229973	26	0.655903	0.647894	CD4+	1	TGCGCCAGCAGCTTGGTTAGCGGGAGAGAGACCCAGTACTTC	CASSLVSGRETQYF	TRBV5-1	TRBJ2-5		TRBC2	1	TGTGCAGCAAGCCGAGAAGCTGCAGGCAACAAGCTAACTTTT	CAASREAAGNKLTF	TRAV23/DV6	TRAJ17	TRAC
TGTGCTGTCACTCCGGCAGGCTTTCAGAAACTTGTATTTTGTGCCAGCAGCGTAGATGACTCTACGTACAATGAGCAGTTCTTC	0.641481	1	Not Significant	4	0.160966	0.153315	30	0.756811	0.74757	CD4+	1	TGTGCCAGCAGCGTAGATGACTCTACGTACAATGAGCAGTTCTTC	CASSVDDSTYNEQFF	TRBV9	TRBJ2-1		TRBC2	1	TGTGCTGTCACTCCGGCAGGCTTTCAGAAACTTGTATTT	CAVTPAGFQKLVF	TRAV8-4	TRAJ8	TRAC
TGTGCAGCAAGCAACACCGACAAGCTCATCTTTTGCGCCAGCAGCTTGGGAGGGACTAGTAATGCCTACGAGCAGTACTTC	0.691705	1	Not Significant	2	0.0804829	0.0766577	9	0.227043	0.224271	CD4+	1	TGCGCCAGCAGCTTGGGAGGGACTAGTAATGCCTACGAGCAGTACTTC	CASSLGGTSNAYEQYF	TRBV5-1	TRBJ2-7		TRBC2	1	TGTGCAGCAAGCAACACCGACAAGCTCATCTTT	CAASNTDKLIF	TRAV23/DV6	TRAJ34	TRAC
TGTGCTTTCATGAAGCATAGGAGTACTGGAGGCTTCAAAACTATCTTTTGTGCCAGCAGTCAGGGACAGGTCGACAAAAACATTCAGTACTTC	0.691705	1	Not Significant	2	0.0804829	0.0766577	9	0.227043	0.224271	CD4+	1	TGTGCCAGCAGTCAGGGACAGGTCGACAAAAACATTCAGTACTTC	CASSQGQVDKNIQYF	TRBV6-6	TRBJ2-4		TRBC2	1	TGTGCTTTCATGAAGCATAGGAGTACTGGAGGCTTCAAAACTATCTTT	CAFMKHRSTGGFKTIF	TRAV38-1	TRAJ9	TRAC
TGTGCTGTGCAGGACGGCTATGGTCAGAATTTTGTCTTTTGTGCCAGCAGCTCCCGACACAACACCGGGGAGCTGTTTTTT	0.706091	1	Not Significant	1	0.0402414	0.0383289	12	0.302725	0.299028	CD4+	1	TGTGCCAGCAGCTCCCGACACAACACCGGGGAGCTGTTTTTT	CASSSRHNTGELFF	TRBV5-5	TRBJ2-2		TRBC2	1	TGTGCTGTGCAGGACGGCTATGGTCAGAATTTTGTCTTT	CAVQDGYGQNFVF	TRAV20	TRAJ26	TRAC
TGTGCAATGAGCGTGGTGAGCAACACAGGCAAACTAATCTTTTGTGCCAGCAGCATTTCTTGGGGGACTACCTATGGCTACACCTTC	0.711908	1	Not Significant	1	0.0402414	0.0383289	13	0.327952	0.323947	CD4+	1	TGTGCCAGCAGCATTTCTTGGGGGACTACCTATGGCTACACCTTC	CASSISWGTTYGYTF	TRBV5-5	TRBJ1-2		TRBC1	1	TGTGCAATGAGCGTGGTGAGCAACACAGGCAAACTAATCTTT	CAMSVVSNTGKLIF	TRAV12-3	TRAJ37	TRAC
TGTGTGGTGAACACCGGTAACCAGTTCTATTTTTGCAGTGCCTTCGATCCGAGGTCCTACGAGCAGTACTTC	0.720728	1	Not Significant	3	0.120724	0.114987	12	0.302725	0.299028	CD4+	1	TGCAGTGCCTTCGATCCGAGGTCCTACGAGCAGTACTTC	CSAFDPRSYEQYF	TRBV20-1	TRBJ2-7		TRBC2	1	TGTGTGGTGAACACCGGTAACCAGTTCTATTTT	CVVNTGNQFYF	TRAV12-1	TRAJ49	TRAC
TGTGCCGTGGACACCTCCGAACCCCTTGACGGACTCACCTTTTGTGCCAGCAGCCGGGAACCTCTCTCCTACGAGCAGTACTTC	0.763099	1	Not Significant	4	0.160966	0.153315	17	0.42886	0.423623	CD4+	1	TGTGCCAGCAGCCGGGAACCTCTCTCCTACGAGCAGTACTTC	CASSREPLSYEQYF	TRBV3-1	TRBJ2-7		TRBC2	1	TGTGCCGTGGACACCTCCGAACCCCTTGACGGACTCACCTTT	CAVDTSEPLDGLTF	TRAV39	TRAJ45	TRAC
TGTGCTACGGTCTTCAGAGGCTCAACCCTGGGGAGGCTATACTTTTGTGCCAGCAGCTTTAGCGGGGGGGCCGAGAATGAGCAGTTCTTC	0.786233	1	Not Significant	3	0.120724	0.114987	22	0.554995	0.548218	CD4+	1	TGTGCCAGCAGCTTTAGCGGGGGGGCCGAGAATGAGCAGTTCTTC	CASSFSGGAENEQFF	TRBV11-2	TRBJ2-1		TRBC2	1	TGTGCTACGGTCTTCAGAGGCTCAACCCTGGGGAGGCTATACTTT	CATVFRGSTLGRLYF	TRAV17	TRAJ18	TRAC
TGTGCAGCAAACCCCCAGGACACCGACAAGCTCATCTTTTGTGCCAGCAGTAACAGAGGTTCACCCCTCCACTTT	0.787737	1	Not Significant	3	0.120724	0.114987	23	0.580222	0.573137	CD4+	1	TGTGCCAGCAGTAACAGAGGTTCACCCCTCCACTTT	CASSNRGSPLHF	TRBV6-5	TRBJ1-6		TRBC1	1	TGTGCAGCAAACCCCCAGGACACCGACAAGCTCATCTTT	CAANPQDTDKLIF	TRAV13-1	TRAJ34	TRAC
TGTGCTTATATCGAGGAAACCAGTGGCTCTAGGTTGACCTTTTGTGCCAGCAGCAACCGGCCTTCAGTGGATAATTCACCCCTCCACTTT	0.836591	1	Not Significant	6	0.241449	0.229973	38	0.958628	0.946923	CD4+	1	TGTGCCAGCAGCAACCGGCCTTCAGTGGATAATTCACCCCTCCACTTT	CASSNRPSVDNSPLHF	TRBV5-5	TRBJ1-6		TRBC1	1	TGTGCTTATATCGAGGAAACCAGTGGCTCTAGGTTGACCTTT	CAYIEETSGSRLTF	TRAV38-2/DV8	TRAJ58	TRAC
TGTGCAATGAGAGAGTTTAACACCGGTAACCAGTTCTATTTTTGTGCCACCAGCAGACGCAAATTAAAGGGGACAGGGGACCTTAGCAATCAGCCCCAGCATTTT	1	1	Not Significant	1	0.0402414	0.0383289	7	0.176589	0.174433	CD4+	1	TGTGCCACCAGCAGACGCAAATTAAAGGGGACAGGGGACCTTAGCAATCAGCCCCAGCATTTT	CATSRRKLKGTGDLSNQPQHF	TRBV15	TRBJ1-5		TRBC1	1	TGTGCAATGAGAGAGTTTAACACCGGTAACCAGTTCTATTTT	CAMREFNTGNQFYF	TRAV14/DV4	TRAJ49	TRAC
TGTGCCGTGGACATGAGCTTTGGAAATGAGAAATTAACCTTTTGTGCCAGCAGTGAATTGGTGGGGTTCCAGCCCCAGCATTTT	1	1	Not Significant	1	0.0402414	0.0383289	7	0.176589	0.174433	CD4+	1	TGTGCCAGCAGTGAATTGGTGGGGTTCCAGCCCCAGCATTTT	CASSELVGFQPQHF	TRBV2	TRBJ1-5		TRBC1	1	TGTGCCGTGGACATGAGCTTTGGAAATGAGAAATTAACCTTT	CAVDMSFGNEKLTF	TRAV39	TRAJ48	TRAC
TGTGCCGTGGAGGGCTTTGGAAATGAGAAATTAACCTTTTGTGCCAGCAGAGGTACAAGGGATTCACCCCTCCACTTT	1	1	Not Significant	4	0.160966	0.153315	25	0.630676	0.622975	CD4+	1	TGTGCCAGCAGAGGTACAAGGGATTCACCCCTCCACTTT	CASRGTRDSPLHF	TRBV2	TRBJ1-6		TRBC1	1	TGTGCCGTGGAGGGCTTTGGAAATGAGAAATTAACCTTT	CAVEGFGNEKLTF	TRAV12-2	TRAJ48	TRAC
TGTGCCGTGGCCGAGGGGGGTAACAATGACATGCGCTTTTGTGCCAGCAGCTTGTGGGGAGGCGGGGAGCTGTTTTTT	1	1	Not Significant	1	0.0402414	0.0383289	7	0.176589	0.174433	CD4+	1	TGTGCCAGCAGCTTGTGGGGAGGCGGGGAGCTGTTTTTT	CASSLWGGGELFF	TRBV7-3	TRBJ2-2		TRBC2	1	TGTGCCGTGGCCGAGGGGGGTAACAATGACATGCGCTTT	CAVAEGGNNDMRF	TRAV8-1	TRAJ43	TRAC
TGTGCTCTAACCGATAGCAGCTATAAATTGATCTTCTGTGCCAGCAGTTTACTAGCGGGGCTGAACACCGGGGAGCTGTTTTTT	1	1	Not Significant	1	0.0402414	0.0383289	8	0.201816	0.199352	CD4+	1	TGTGCCAGCAGTTTACTAGCGGGGCTGAACACCGGGGAGCTGTTTTTT	CASSLLAGLNTGELFF	TRBV12-3	TRBJ2-2		TRBC2	1	TGTGCTCTAACCGATAGCAGCTATAAATTGATCTTC	CALTDSSYKLIF	TRAV6	TRAJ12	TRAC
TGTGCTCTACGAGGTGCTGACGGACTCACCTTTTGTGCCAGCAGTGAAATGGACAGGGTATCCGGGGAGCTGTTTTTT	1	1	Not Significant	1	0.0402414	0.0383289	7	0.176589	0.174433	CD4+	1	TGTGCCAGCAGTGAAATGGACAGGGTATCCGGGGAGCTGTTTTTT	CASSEMDRVSGELFF	TRBV6-1	TRBJ2-2		TRBC2	1	TGTGCTCTACGAGGTGCTGACGGACTCACCTTT	CALRGADGLTF	TRAV21	TRAJ45	TRAC
TGTGCTGTGCAGGTCTCTCTCTCCGTCAGGGCTGCAGGCAACAAGCTAACTTTTTGTGCCAGTAGTGGCGGACGTTACGGCGAGCAGTACTTC	1	1	Not Significant	1	0.0402414	0.0383289	8	0.201816	0.199352	CD4+	1	TGTGCCAGTAGTGGCGGACGTTACGGCGAGCAGTACTTC	CASSGGRYGEQYF	TRBV19	TRBJ2-7		TRBC2	1	TGTGCTGTGCAGGTCTCTCTCTCCGTCAGGGCTGCAGGCAACAAGCTAACTTTT	CAVQVSLSVRAAGNKLTF	TRAV20	TRAJ17	TRAC
TGTGCTGTGGCCACGATGGATAGCAGCTATAAATTGATCTTCTGTGCCAGCAGCTTAGGACCCGGACAGGGACTTTACGAGCAGTACTTC	1	1	Not Significant	1	0.0402414	0.0383289	7	0.176589	0.174433	CD4+	1	TGTGCCAGCAGCTTAGGACCCGGACAGGGACTTTACGAGCAGTACTTC	CASSLGPGQGLYEQYF	TRBV11-2	TRBJ2-7		TRBC2	1	TGTGCTGTGGCCACGATGGATAGCAGCTATAAATTGATCTTC	CAVATMDSSYKLIF	TRAV8-3	TRAJ12	TRAC
TGTGCTGTGGTGGGTAGGGTAGGCTTTGGGAATGTGCTGCATTGCTGTGCCAGCACGGGAGATGGAGGTGGTAGCTACACCTTC	1	1	Not Significant	1	0.0402414	0.0383289	7	0.176589	0.174433	CD4+	1	TGTGCCAGCACGGGAGATGGAGGTGGTAGCTACACCTTC	CASTGDGGGSYTF	TRBV2	TRBJ1-2		TRBC1	1	TGTGCTGTGGTGGGTAGGGTAGGCTTTGGGAATGTGCTGCATTGC	CAVVGRVGFGNVLHC	TRAV22	TRAJ35	TRAC
TGCATCCTGAGAGACGTTCACACCGGTAACCAGTTCTATTTTTGTGCCAGCAGCCGACTTCTAGGGGACAGGGGGCAAAATGAAGCTTTCTTT	1	1	Not Significant	1	0.0402414	0.0383289	5	0.126135	0.124595	CD4+	1	TGTGCCAGCAGCCGACTTCTAGGGGACAGGGGGCAAAATGAAGCTTTCTTT	CASSRLLGDRGQNEAFF	TRBV3-1	TRBJ1-1		TRBC1	1	TGCATCCTGAGAGACGTTCACACCGGTAACCAGTTCTATTTT	CILRDVHTGNQFYF	TRAV26-2	TRAJ49	TRAC
TGCATCGTCAAAGACAACTTCAACAAATTTTACTTTTGTGCCAGCAGCATTTCCCAGGGGCACACTGAAGCTTTCTTT	1	1	Not Significant	0	0	0	3	0.0756811	0.074757	CD4+	1	TGTGCCAGCAGCATTTCCCAGGGGCACACTGAAGCTTTCTTT	CASSISQGHTEAFF	TRBV7-9	TRBJ1-1		TRBC1	1	TGCATCGTCAAAGACAACTTCAACAAATTTTACTTT	CIVKDNFNKFYF	TRAV26-1	TRAJ21	TRAC
TGCATCGTCAAAGGTAGCAACTATAAACTGACATTTTGCGCCAGCAGCTTGTCCGCGGACTTGAACACTGAAGCTTTCTTT	1	1	Not Significant	0	0	0	3	0.0756811	0.074757	CD4+	1	TGCGCCAGCAGCTTGTCCGCGGACTTGAACACTGAAGCTTTCTTT	CASSLSADLNTEAFF	TRBV5-1	TRBJ1-1		TRBC1	1	TGCATCGTCAAAGGTAGCAACTATAAACTGACATTT	CIVKGSNYKLTF	TRAV26-1	TRAJ53	TRAC
TGCATCGTCAGAGTCGATTATAACCAGGGAGGAAAGCTTATCTTCTGCAGTGCTGACACAGGCTACTCCTACAATGAGCAGTTCTTC	1	1	Not Significant	0	0	0	3	0.0756811	0.074757	CD4+	1	TGCAGTGCTGACACAGGCTACTCCTACAATGAGCAGTTCTTC	CSADTGYSYNEQFF	TRBV20-1	TRBJ2-1		TRBC2	1	TGCATCGTCAGAGTCGATTATAACCAGGGAGGAAAGCTTATCTTC	CIVRVDYNQGGKLIF	TRAV26-1	TRAJ23	TRAC
TGCATCGTCAGATTACTAATGGGTGGTGGTACTAGCTATGGAAAGCTGACATTTTGCGCCAGCAGTGAGAGGGCCGAAGAGACCCAGTACTTC	1	1	Not Significant	0	0	0	3	0.0756811	0.074757	CD4+	1	TGCGCCAGCAGTGAGAGGGCCGAAGAGACCCAGTACTTC	CASSERAEETQYF	TRBV10-1	TRBJ2-5		TRBC2	1	TGCATCGTCAGATTACTAATGGGTGGTGGTACTAGCTATGGAAAGCTGACATTT	CIVRLLMGGGTSYGKLTF	TRAV26-1	TRAJ52	TRAC
TGCGCTGTGAGAGATCTAACCAATGCAGGCAAATCAACCTTT;TGTGCTGTGGAGGAGTATGCTGGCAACAACCGTAAGCTGATTTGGTGTGCCAGCAGTTTCAGGTCCTACGAGCAGTACTTC	1	1	Not Significant	0	0	0	3	0.0756811	0.074757	CD4+	1	TGTGCCAGCAGTTTCAGGTCCTACGAGCAGTACTTC	CASSFRSYEQYF	TRBV12-4	TRBJ2-7		TRBC2	2	TGCGCTGTGAGAGATCTAACCAATGCAGGCAAATCAACCTTT;TGTGCTGTGGAGGAGTATGCTGGCAACAACCGTAAGCTGATTTGG	CAVRDLTNAGKSTF;CAVEEYAGNNRKLIW	TRAV1-1;TRAV2	TRAJ27;TRAJ38	TRAC;TRAC
TGCGCTGTGAGGGAAACCAAAGCTGCAGGCAACAAGCTAACTTTT;TGTGCAGCAAGTTTCACGGGAGGAGGAAACAAACTCACCTTTTGTGCCAGCAGTGAAAACAGGGGGCAAGTCTACACCTTC	1	1	Not Significant	1	0.0402414	0.0383289	5	0.126135	0.124595	CD4+	1	TGTGCCAGCAGTGAAAACAGGGGGCAAGTCTACACCTTC	CASSENRGQVYTF	TRBV6-1	TRBJ1-2		TRBC1	2	TGCGCTGTGAGGGAAACCAAAGCTGCAGGCAACAAGCTAACTTTT;TGTGCAGCAAGTTTCACGGGAGGAGGAAACAAACTCACCTTT	CAVRETKAAGNKLTF;CAASFTGGGNKLTF	TRAV1-1;TRAV13-1	TRAJ17;TRAJ10	TRAC;TRAC
TGTGCAATGAAGCAGGACAATAACAATGACATGCGCTTTTGCGCCAGCAGCATCACAGGACGCTATGGCTACACCTTC	1	1	Not Significant	0	0	0	4	0.100908	0.0996761	CD4+	1	TGCGCCAGCAGCATCACAGGACGCTATGGCTACACCTTC	CASSITGRYGYTF	TRBV5-1	TRBJ1-2		TRBC1	1	TGTGCAATGAAGCAGGACAATAACAATGACATGCGCTTT	CAMKQDNNNDMRF	TRAV12-3	TRAJ43	TRAC
TGTGCAATGAAGGAGGATAGCAACTATCAGTTAATCTGGTGTGCCAGCAGCGAAATAACGACAAGGCCAACTAACTATGGCTACACCTTC	1	1	Not Significant	0	0	0	3	0.0756811	0.074757	CD4+	1	TGTGCCAGCAGCGAAATAACGACAAGGCCAACTAACTATGGCTACACCTTC	CASSEITTRPTNYGYTF	TRBV5-5	TRBJ1-2		TRBC1	1	TGTGCAATGAAGGAGGATAGCAACTATCAGTTAATCTGG	CAMKEDSNYQLIW	TRAV14/DV4	TRAJ33	TRAC
TGTGCAATGAAGGGAAATGCTGGCAACAACCGTAAGCTGATTTGGTGTGCCAGCAGCTGGACAGGGGTAATATCTGGAAACACCATATATTTT	1	1	Not Significant	2	0.0804829	0.0766577	10	0.25227	0.24919	CD4+	1	TGTGCCAGCAGCTGGACAGGGGTAATATCTGGAAACACCATATATTTT	CASSWTGVISGNTIYF	TRBV5-5	TRBJ1-3		TRBC1	1	TGTGCAATGAAGGGAAATGCTGGCAACAACCGTAAGCTGATTTGG	CAMKGNAGNNRKLIW	TRAV14/DV4	TRAJ38	TRAC
TGTGCAATGAGAGAGAGGCCAAATTCCGGGTATGCACTCAACTTC;TGTGCTCTAAGGCCTGGAGGAAGCCAAGGAAATCTCATCTTTTGTGCCAGCAGTTACTCGCGACAGGGAGGAAACACCATATATTTT	1	1	Not Significant	0	0	0	5	0.126135	0.124595	CD4+	1	TGTGCCAGCAGTTACTCGCGACAGGGAGGAAACACCATATATTTT	CASSYSRQGGNTIYF	TRBV6-5	TRBJ1-3		TRBC1	2	TGTGCAATGAGAGAGAGGCCAAATTCCGGGTATGCACTCAACTTC;TGTGCTCTAAGGCCTGGAGGAAGCCAAGGAAATCTCATCTTT	CAMRERPNSGYALNF;CALRPGGSQGNLIF	TRAV14/DV4;TRAV16	TRAJ41;TRAJ42	TRAC;TRAC
TGTGCAATGAGAGGCGCTGACAGCTGGGGGAAATTGCAGTTTTGTGCCACCAGCAGGGGACAGTTCAATCAGCCCCAGCATTTT	1	1	Not Significant	0	0	0	4	0.100908	0.0996761	CD4+	1	TGTGCCACCAGCAGGGGACAGTTCAATCAGCCCCAGCATTTT	CATSRGQFNQPQHF	TRBV15	TRBJ1-5		TRBC1	1	TGTGCAATGAGAGGCGCTGACAGCTGGGGGAAATTGCAGTTT	CAMRGADSWGKLQF	TRAV14/DV4	TRAJ24	TRAC
TGTGCAATGAGCGCGCGGGCTGGTGGTACTAGCTATGGAAAGCTGACATTTTGCGCCAGCAGCTTCGGTTTGGAGGGCTCCGAGCAGTACTTC	1	1	Not Significant	2	0.0804829	0.0766577	10	0.25227	0.24919	CD4+	1	TGCGCCAGCAGCTTCGGTTTGGAGGGCTCCGAGCAGTACTTC	CASSFGLEGSEQYF	TRBV5-1	TRBJ2-7		TRBC2	1	TGTGCAATGAGCGCGCGGGCTGGTGGTACTAGCTATGGAAAGCTGACATTT	CAMSARAGGTSYGKLTF	TRAV12-3	TRAJ52	TRAC
TGTGCAATGATCAACTATGGTCAGAATTTTGTCTTTTGTGCCAGCAGTTTTGGGCGGCAAGAGACCCAGTACTTC	1	1	Not Significant	0	0	0	5	0.126135	0.124595	CD4+	1	TGTGCCAGCAGTTTTGGGCGGCAAGAGACCCAGTACTTC	CASSFGRQETQYF	TRBV27	TRBJ2-5		TRBC2	1	TGTGCAATGATCAACTATGGTCAGAATTTTGTCTTT	CAMINYGQNFVF	TRAV12-3	TRAJ26	TRAC
TGTGCAGCAACTCTCCATGGCTCTAGCAACACAGGCAAACTAATCTTTTGCGCCAGCAGCCAGGGACCGAGTAATGAAAAACTGTTTTTT	1	1	Not Significant	0	0	0	4	0.100908	0.0996761	CD4+	1	TGCGCCAGCAGCCAGGGACCGAGTAATGAAAAACTGTTTTTT	CASSQGPSNEKLFF	TRBV5-1	TRBJ1-4		TRBC1	1	TGTGCAGCAACTCTCCATGGCTCTAGCAACACAGGCAAACTAATCTTT	CAATLHGSSNTGKLIF	TRAV29/DV5	TRAJ37	TRAC
TGTGCAGCAAGCATGGGGACAGGAACCTACAAATACATCTTTTGTGCCAGCAGCCGAGACAGGTACTCCCTCGAGCAGTACTTC	1	1	Not Significant	0	0	0	3	0.0756811	0.074757	CD4+	1	TGTGCCAGCAGCCGAGACAGGTACTCCCTCGAGCAGTACTTC	CASSRDRYSLEQYF	TRBV7-2	TRBJ2-7		TRBC2	1	TGTGCAGCAAGCATGGGGACAGGAACCTACAAATACATCTTT	CAASMGTGTYKYIF	TRAV23/DV6	TRAJ40	TRAC
TGTGCAGCAAGCGCGCTGGGCTTTGGAAATGAGAAATTAACCTTTTGTGCCAGCAGCCAAGAGTATAGGGCGGATACGCAGTATTTT	1	1	Not Significant	0	0	0	3	0.0756811	0.074757	CD4+	1	TGTGCCAGCAGCCAAGAGTATAGGGCGGATACGCAGTATTTT	CASSQEYRADTQYF	TRBV4-2	TRBJ2-3		TRBC2	1	TGTGCAGCAAGCGCGCTGGGCTTTGGAAATGAGAAATTAACCTTT	CAASALGFGNEKLTF	TRAV29/DV5	TRAJ48	TRAC
TGTGCAGCAAGCGGGGCCTTAGGGGGAACCTACAAATACATCTTTTGCGCCAGCAGCCAGGGACAGGGTTATGGCTACACCTTC	1	1	Not Significant	0	0	0	5	0.126135	0.124595	CD4+	1	TGCGCCAGCAGCCAGGGACAGGGTTATGGCTACACCTTC	CASSQGQGYGYTF	TRBV4-1	TRBJ1-2		TRBC1	1	TGTGCAGCAAGCGGGGCCTTAGGGGGAACCTACAAATACATCTTT	CAASGALGGTYKYIF	TRAV29/DV5	TRAJ40	TRAC
TGTGCAGCAAGTATATCAGGATACAGCACCCTCACCTTTTGTGCCAGCAGCCGAGGACTAGCGGACTCCTACGAGCAGTACTTC	1	1	Not Significant	0	0	0	5	0.126135	0.124595	CD4+	1	TGTGCCAGCAGCCGAGGACTAGCGGACTCCTACGAGCAGTACTTC	CASSRGLADSYEQYF	TRBV7-6	TRBJ2-7		TRBC2	1	TGTGCAGCAAGTATATCAGGATACAGCACCCTCACCTTT	CAASISGYSTLTF	TRAV13-1	TRAJ11	TRAC
TGTGCAGCAAGTTTCACGGGAGGAGGAAACAAACTCACCTTTTGTGCCAGCAGTGAAAACAGGGGGCAAGTCTACACCTTC	1	1	Not Significant	0	0	0	3	0.0756811	0.074757	CD4+	1	TGTGCCAGCAGTGAAAACAGGGGGCAAGTCTACACCTTC	CASSENRGQVYTF	TRBV6-1	TRBJ1-2		TRBC1	1	TGTGCAGCAAGTTTCACGGGAGGAGGAAACAAACTCACCTTT	CAASFTGGGNKLTF	TRAV13-1	TRAJ10	TRAC
TGTGCAGCCCATAGGGATGACATGCGCTTT;TGTGCTCTAGTCAGAGGTGCTACAAACAAGCTCATCTTTTGTGCCAGCAGCGCCCGACAGGGTCGAGAGACCCAGTACTTC	1	1	Not Significant	0	0	0	3	0.0756811	0.074757	CD4+	1	TGTGCCAGCAGCGCCCGACAGGGTCGAGAGACCCAGTACTTC	CASSARQGRETQYF	TRBV7-2	TRBJ2-5		TRBC2	2	TGTGCAGCCCATAGGGATGACATGCGCTTT;TGTGCTCTAGTCAGAGGTGCTACAAACAAGCTCATCTTT	CAAHRDDMRF;CALVRGATNKLIF	TRAV23/DV6;TRAV6	TRAJ43;TRAJ32	TRAC;TRAC
TGTGCAGCCCCGAATTATGGAGGAAGCCAAGGAAATCTCATCTTTTGTGCCAGCAGTTATGGGCGACATACCTACGAGCAGTACTTC	1	1	Not Significant	0	0	0	3	0.0756811	0.074757	CD4+	1	TGTGCCAGCAGTTATGGGCGACATACCTACGAGCAGTACTTC	CASSYGRHTYEQYF	TRBV6-5	TRBJ2-7		TRBC2	1	TGTGCAGCCCCGAATTATGGAGGAAGCCAAGGAAATCTCATCTTT	CAAPNYGGSQGNLIF	TRAV36/DV7	TRAJ42	TRAC
TGTGCAGCCGATCGGAATAACAATGCCAGACTCATGTTTTGTGCCAGCAGCACCCGAGGGGGCTACGAGCAGTACTTC	1	1	Not Significant	0	0	0	5	0.126135	0.124595	CD4+	1	TGTGCCAGCAGCACCCGAGGGGGCTACGAGCAGTACTTC	CASSTRGGYEQYF	TRBV3-1	TRBJ2-7		TRBC2	1	TGTGCAGCCGATCGGAATAACAATGCCAGACTCATGTTT	CAADRNNNARLMF	TRAV27	TRAJ31	TRAC
TGTGCAGCCTTTGACTATAGCAACTATCAGTTAATCTGG;TGTGCTCTGAGGATGGGAACAGGCTTTCAGAAACTTGTATTTTGCAGCGTTGAAGTTCAGGGGAACACTGAAGCTTTCTTT	1	1	Not Significant	0	0	0	3	0.0756811	0.074757	CD4+	1	TGCAGCGTTGAAGTTCAGGGGAACACTGAAGCTTTCTTT	CSVEVQGNTEAFF	TRBV29-1	TRBJ1-1		TRBC1	2	TGTGCAGCCTTTGACTATAGCAACTATCAGTTAATCTGG;TGTGCTCTGAGGATGGGAACAGGCTTTCAGAAACTTGTATTT	CAAFDYSNYQLIW;CALRMGTGFQKLVF	TRAV13-1;TRAV9-2	TRAJ33;TRAJ8	TRAC;TRAC
TGTGCAGGACATGCTGGTGGTACTAGCTATGGAAAGCTGACATTT;TGTGCAGCAAGTTCTTCAGGAACCTACAAATACATCTTTTGTGCCAGTAACCCCGGGACTAGCGGGAGGGCCCGTCGGTATTTT	1	1	Not Significant	0	0	0	3	0.0756811	0.074757	CD4+	1	TGTGCCAGTAACCCCGGGACTAGCGGGAGGGCCCGTCGGTATTTT	CASNPGTSGRARRYF	TRBV12-3	TRBJ2-3		TRBC2	2	TGTGCAGGACATGCTGGTGGTACTAGCTATGGAAAGCTGACATTT;TGTGCAGCAAGTTCTTCAGGAACCTACAAATACATCTTT	CAGHAGGTSYGKLTF;CAASSSGTYKYIF	TRAV27;TRAV29/DV5	TRAJ52;TRAJ40	TRAC;TRAC
TGTGCAGGGCCTAGGGGCGGATCTGAAAAGCTGGTCTTT;TGTGCAGCAAGCGAGGGAGCCCAGAAGCTGGTATTTTGTGCCAGCAGTATCGGACAGTACGGGCCCCAGCATTTT	1	1	Not Significant	0	0	0	4	0.100908	0.0996761	CD4+	1	TGTGCCAGCAGTATCGGACAGTACGGGCCCCAGCATTTT	CASSIGQYGPQHF	TRBV6-5	TRBJ1-5		TRBC1	2	TGTGCAGGGCCTAGGGGCGGATCTGAAAAGCTGGTCTTT;TGTGCAGCAAGCGAGGGAGCCCAGAAGCTGGTATTT	CAGPRGGSEKLVF;CAASEGAQKLVF	TRAV27;TRAV29/DV5	TRAJ57;TRAJ54	TRAC;TRAC
TGTGCAGGTAGGGGAGGAGGTGCTGACGGACTCACCTTT	1	1	Not Significant	0	0	0	4	0.100908	0.0996761	CD4+	0							1	TGTGCAGGTAGGGGAGGAGGTGCTGACGGACTCACCTTT	CAGRGGGADGLTF	TRAV13-1	TRAJ45	TRAC
TGTGCCAGCAGCCTGGGACGCAATCAGCCCCAGCATTTT	1	1	Not Significant	0	0	0	3	0.0756811	0.074757	CD4+	1	TGTGCCAGCAGCCTGGGACGCAATCAGCCCCAGCATTTT	CASSLGRNQPQHF	TRBV6-5	TRBJ1-5		TRBC1	0
TGTGCCAGCAGCTTAAATCGGGAGGAGACCCAGTACTTC	1	1	Not Significant	0	0	0	3	0.0756811	0.074757	CD4+	1	TGTGCCAGCAGCTTAAATCGGGAGGAGACCCAGTACTTC	CASSLNREETQYF	TRBV7-3	TRBJ2-5		TRBC2	0
TGTGCCCCCCTGACCGGTAACCAGTTCTATTTT;TGCATCGTCAGAGTCGCATACACCAATGCAGGCAAATCAACCTTTTGCGCCAGCAGCCCTGGACTTATGGGGGAGACCCAGTACTTC	1	1	Not Significant	0	0	0	3	0.0756811	0.074757	CD4+	1	TGCGCCAGCAGCCCTGGACTTATGGGGGAGACCCAGTACTTC	CASSPGLMGETQYF	TRBV5-1	TRBJ2-5		TRBC2	2	TGTGCCCCCCTGACCGGTAACCAGTTCTATTTT;TGCATCGTCAGAGTCGCATACACCAATGCAGGCAAATCAACCTTT	CAPLTGNQFYF;CIVRVAYTNAGKSTF	TRAV24;TRAV26-1	TRAJ49;TRAJ27	TRAC;TRAC
TGTGCCGTGAACCCTGGGGCTGGGAGTTACCAACTCACTTTCTGCAGTGCTCTCCACTCCACAGATACGCAGTATTTT	1	1	Not Significant	0	0	0	3	0.0756811	0.074757	CD4+	1	TGCAGTGCTCTCCACTCCACAGATACGCAGTATTTT	CSALHSTDTQYF	TRBV20-1	TRBJ2-3		TRBC2	1	TGTGCCGTGAACCCTGGGGCTGGGAGTTACCAACTCACTTTC	CAVNPGAGSYQLTF	TRAV12-2	TRAJ28	TRAC
TGTGCCGTGAACGACTATGGTCAGAATTTTGTCTTTTGCGCCAGCAGTCCCATAGGGGGAGGGCTCTATGAGCAGTTCTTC	1	1	Not Significant	0	0	0	4	0.100908	0.0996761	CD4+	1	TGCGCCAGCAGTCCCATAGGGGGAGGGCTCTATGAGCAGTTCTTC	CASSPIGGGLYEQFF	TRBV10-2	TRBJ2-1		TRBC2	1	TGTGCCGTGAACGACTATGGTCAGAATTTTGTCTTT	CAVNDYGQNFVF	TRAV12-2	TRAJ26	TRAC
TGTGCCGTGAAGGTTTATGGAGGAAGCCAAGGAAATCTCATCTTTTGTGCCAGCAGCTTGGGGACTGGAAACACCATATATTTT	1	1	Not Significant	0	0	0	3	0.0756811	0.074757	CD4+	1	TGTGCCAGCAGCTTGGGGACTGGAAACACCATATATTTT	CASSLGTGNTIYF	TRBV11-2	TRBJ1-3		TRBC1	1	TGTGCCGTGAAGGTTTATGGAGGAAGCCAAGGAAATCTCATCTTT	CAVKVYGGSQGNLIF	TRAV8-1	TRAJ42	TRAC
TGTGCCGTGAGAAACTATGGTCAGAATTTTGTCTTTTGTGCCAGCAGTGCGGAACCGGGCACAGATACGCAGTATTTT	1	1	Not Significant	0	0	0	3	0.0756811	0.074757	CD4+	1	TGTGCCAGCAGTGCGGAACCGGGCACAGATACGCAGTATTTT	CASSAEPGTDTQYF	TRBV6-4	TRBJ2-3		TRBC2	1	TGTGCCGTGAGAAACTATGGTCAGAATTTTGTCTTT	CAVRNYGQNFVF	TRAV8-1	TRAJ26	TRAC
TGTGCCGTGAGAACCCGGGTTTATGGGAACAACAGACTCGCTTTTTGCGCCAGCAGCGGATTAGCGGGAGGGCCGGAGACCCAGTACTTC	1	1	Not Significant	0	0	0	5	0.126135	0.124595	CD4+	1	TGCGCCAGCAGCGGATTAGCGGGAGGGCCGGAGACCCAGTACTTC	CASSGLAGGPETQYF	TRBV5-1	TRBJ2-5		TRBC2	1	TGTGCCGTGAGAACCCGGGTTTATGGGAACAACAGACTCGCTTTT	CAVRTRVYGNNRLAF	TRAV12-2	TRAJ7	TRAC
TGTGCCGTGAGGTATGACTTCAACAAATTTTACTTTTGTGCCAGCGGGGAACAGGGACTTGAAGCTTTCTTT	1	1	Not Significant	1	0.0402414	0.0383289	6	0.151362	0.149514	CD4+	1	TGTGCCAGCGGGGAACAGGGACTTGAAGCTTTCTTT	CASGEQGLEAFF	TRBV7-9	TRBJ1-1		TRBC1	1	TGTGCCGTGAGGTATGACTTCAACAAATTTTACTTT	CAVRYDFNKFYF	TRAV8-1	TRAJ21	TRAC
TGTGCCGTGGTTCCCCCCACCGGTAACCAGTTCTATTTTTGTGCCATCAGTGGCTCCCGACAGGGCGGGAACGGGGAGCTGTTTTTT	1	1	Not Significant	0	0	0	5	0.126135	0.124595	CD4+	1	TGTGCCATCAGTGGCTCCCGACAGGGCGGGAACGGGGAGCTGTTTTTT	CAISGSRQGGNGELFF	TRBV10-3	TRBJ2-2		TRBC2	1	TGTGCCGTGGTTCCCCCCACCGGTAACCAGTTCTATTTT	CAVVPPTGNQFYF	TRAV39	TRAJ49	TRAC
TGTGCCGTGTCGAATACCGGCACTGCCAGTAAACTCACCTTTTGTGCCAGCAGCTTTAGTAGGGGGAACACTGAAGCTTTCTTT	1	1	Not Significant	1	0.0402414	0.0383289	5	0.126135	0.124595	CD4+	1	TGTGCCAGCAGCTTTAGTAGGGGGAACACTGAAGCTTTCTTT	CASSFSRGNTEAFF	TRBV7-2	TRBJ1-1		TRBC1	1	TGTGCCGTGTCGAATACCGGCACTGCCAGTAAACTCACCTTT	CAVSNTGTASKLTF	TRAV8-1	TRAJ44	TRAC
TGTGCCGTGTTGAATTATGGAGGAAGCCAAGGAAATCTCATCTTTTGTGCCAGCAGTGAAAGGGGCTTGGTGAATTCACCCCTCCACTTT	1	1	Not Significant	2	0.0804829	0.0766577	13	0.327952	0.323947	CD4+	1	TGTGCCAGCAGTGAAAGGGGCTTGGTGAATTCACCCCTCCACTTT	CASSERGLVNSPLHF	TRBV2	TRBJ1-6		TRBC1	1	TGTGCCGTGTTGAATTATGGAGGAAGCCAAGGAAATCTCATCTTT	CAVLNYGGSQGNLIF	TRAV8-1	TRAJ42	TRAC
TGTGCCGTTATTAACAATGCCAGACTCATGTTTTGCGCCAGCAGCCAAGATCCCGGCCTAGCGGGAGGAGAGACCCAGTACTTC	1	1	Not Significant	0	0	0	4	0.100908	0.0996761	CD4+	1	TGCGCCAGCAGCCAAGATCCCGGCCTAGCGGGAGGAGAGACCCAGTACTTC	CASSQDPGLAGGETQYF	TRBV4-1	TRBJ2-5		TRBC2	1	TGTGCCGTTATTAACAATGCCAGACTCATGTTT	CAVINNARLMF	TRAV39	TRAJ31	TRAC
TGTGCCTCCCCCTTTTCAGATGGCCAGAAGCTGCTCTTTTGTGCCAGTAGCCCTGGACGGTATAATTCACCCCTCCACTTT	1	1	Not Significant	1	0.0402414	0.0383289	5	0.126135	0.124595	CD4+	1	TGTGCCAGTAGCCCTGGACGGTATAATTCACCCCTCCACTTT	CASSPGRYNSPLHF	TRBV19	TRBJ1-6		TRBC1	1	TGTGCCTCCCCCTTTTCAGATGGCCAGAAGCTGCTCTTT	CASPFSDGQKLLF	TRAV24	TRAJ16	TRAC
TGTGCCTTGTGGGCAGGATACAGCACCCTCACCTTTTGTGCCAGCAGTGAGACTGGACAGGGGCCTAACTATGGCTACACCTTC	1	1	Not Significant	0	0	0	4	0.100908	0.0996761	CD4+	1	TGTGCCAGCAGTGAGACTGGACAGGGGCCTAACTATGGCTACACCTTC	CASSETGQGPNYGYTF	TRBV6-1	TRBJ1-2		TRBC1	1	TGTGCCTTGTGGGCAGGATACAGCACCCTCACCTTT	CALWAGYSTLTF	TRAV24	TRAJ11	TRAC
TGTGCTACGGGCATTACCTCAGGAACCTACAAATACATCTTTTGCGCCAGCAGCCAGGCCCCTGATAAGCAGTACTTC	1	1	Not Significant	0	0	0	4	0.100908	0.0996761	CD4+	1	TGCGCCAGCAGCCAGGCCCCTGATAAGCAGTACTTC	CASSQAPDKQYF	TRBV4-1	TRBJ2-7		TRBC2	1	TGTGCTACGGGCATTACCTCAGGAACCTACAAATACATCTTT	CATGITSGTYKYIF	TRAV17	TRAJ40	TRAC
TGTGCTCTAAAACCCTCCTACGACAAGGTGATATTTTGTGCCAGCAGTGTTTGGGGGACAGGGGGTGGCTACACCTTC	1	1	Not Significant	0	0	0	3	0.0756811	0.074757	CD4+	1	TGTGCCAGCAGTGTTTGGGGGACAGGGGGTGGCTACACCTTC	CASSVWGTGGGYTF	TRBV2	TRBJ1-2			1	TGTGCTCTAAAACCCTCCTACGACAAGGTGATATTT	CALKPSYDKVIF	TRAV16	TRAJ50	TRAC
TGTGCTCTAGACAGCGATAGCAACTATCAGTTAATCTGGTGTGCCAGCAGCTCACAACTGATGAACACTGAAGCTTTCTTT	1	1	Not Significant	4	0.160966	0.153315	23	0.580222	0.573137	CD4+	1	TGTGCCAGCAGCTCACAACTGATGAACACTGAAGCTTTCTTT	CASSSQLMNTEAFF	TRBV7-2	TRBJ1-1		TRBC1	1	TGTGCTCTAGACAGCGATAGCAACTATCAGTTAATCTGG	CALDSDSNYQLIW	TRAV6	TRAJ33	TRAC
TGTGCTCTGAACCCGGAGGGCGGATCTGAAAAGCTGGTCTTTTGCAGTGCTAGCAGCACAGATACGCAGTATTTT	1	1	Not Significant	0	0	0	3	0.0756811	0.074757	CD4+	1	TGCAGTGCTAGCAGCACAGATACGCAGTATTTT	CSASSTDTQYF	TRBV20-1	TRBJ2-3		TRBC2	1	TGTGCTCTGAACCCGGAGGGCGGATCTGAAAAGCTGGTCTTT	CALNPEGGSEKLVF	TRAV9-2	TRAJ57	TRAC
TGTGCTCTGAGGATAACTGGGGCAAACAACCTCTTCTTTTGTGCCACCAGCCCAGCGGGGGGGGCTGGCACAGATACGCAGTATTTT	1	1	Not Significant	1	0.0402414	0.0383289	6	0.151362	0.149514	CD4+	1	TGTGCCACCAGCCCAGCGGGGGGGGCTGGCACAGATACGCAGTATTTT	CATSPAGGAGTDTQYF	TRBV24-1	TRBJ2-3		TRBC2	1	TGTGCTCTGAGGATAACTGGGGCAAACAACCTCTTCTTT	CALRITGANNLFF	TRAV9-2	TRAJ36	TRAC
TGTGCTCTGGGTGCATCAGGAGGAAGCTACATACCTACATTTTGCAGTGCTAGAGATCACGGGACAGGGTCGACCGGGGAGCTGTTTTTT	1	1	Not Significant	0	0	0	3	0.0756811	0.074757	CD4+	1	TGCAGTGCTAGAGATCACGGGACAGGGTCGACCGGGGAGCTGTTTTTT	CSARDHGTGSTGELFF	TRBV20-1	TRBJ2-2		TRBC2	1	TGTGCTCTGGGTGCATCAGGAGGAAGCTACATACCTACATTT	CALGASGGSYIPTF	TRAV9-2	TRAJ6	TRAC
TGTGCTGATCCTGGGGCTGGGAGTTACCAACTCACTTTC;TGTGCTGTGGGTTATACTGGAGGCTTCAAAACTATCTTTTGTGCCAGCAGGACAGGGGGCGCCAACTATGGCTACACCTTC	1	1	Not Significant	1	0.0402414	0.0383289	5	0.126135	0.124595	CD4+	1	TGTGCCAGCAGGACAGGGGGCGCCAACTATGGCTACACCTTC	CASRTGGANYGYTF	TRBV6-2	TRBJ1-2		TRBC1	2	TGTGCTGATCCTGGGGCTGGGAGTTACCAACTCACTTTC;TGTGCTGTGGGTTATACTGGAGGCTTCAAAACTATCTTT	CADPGAGSYQLTF;CAVGYTGGFKTIF	TRAV2;TRAV8-3	TRAJ28;TRAJ9	TRAC;TRAC
TGTGCTGCAGGAGGAGGTGCTGACGGACTCACCTTTTGCAGCGTTTGGGGGGCAGTTTCCTACGAGCAGTACTTC	1	1	Not Significant	1	0.0402414	0.0383289	5	0.126135	0.124595	CD4+	1	TGCAGCGTTTGGGGGGCAGTTTCCTACGAGCAGTACTTC	CSVWGAVSYEQYF	TRBV29-1	TRBJ2-7		TRBC2	1	TGTGCTGCAGGAGGAGGTGCTGACGGACTCACCTTT	CAAGGGADGLTF	TRAV41	TRAJ45	TRAC
TGTGCTGCTTCCAACCAGGCAGGAACTGCTCTGATCTTT;TGTGCAGCAGCCGGGGCTGGGAGTTACCAACTCACTTTCTGTGCCAGCAGTTACATACAGGGGGCCGGTGAGCAGTACTTC	1	1	Not Significant	0	0	0	3	0.0756811	0.074757	CD4+	1	TGTGCCAGCAGTTACATACAGGGGGCCGGTGAGCAGTACTTC	CASSYIQGAGEQYF	TRBV6-5	TRBJ2-7		TRBC2	2	TGTGCTGCTTCCAACCAGGCAGGAACTGCTCTGATCTTT;TGTGCAGCAGCCGGGGCTGGGAGTTACCAACTCACTTTC	CAASNQAGTALIF;CAAAGAGSYQLTF	TRAV1-2;TRAV13-1	TRAJ15;TRAJ28	TRAC;TRAC
TGTGCTGGAGGGAACACAGGCTTTCAGAAACTTGTATTT;TGTGTTGTGAGTGATCGGGGTGGTGGCTACAATAAGCTGATTTTTTGTGCCAGCAGCCGAGGTAGCGGGGGCGGAAACACCATATATTTT	1	1	Not Significant	1	0.0402414	0.0383289	5	0.126135	0.124595	CD4+	1	TGTGCCAGCAGCCGAGGTAGCGGGGGCGGAAACACCATATATTTT	CASSRGSGGGNTIYF	TRBV2	TRBJ1-3		TRBC1	2	TGTGCTGGAGGGAACACAGGCTTTCAGAAACTTGTATTT;TGTGTTGTGAGTGATCGGGGTGGTGGCTACAATAAGCTGATTTTT	CAGGNTGFQKLVF;CVVSDRGGGYNKLIF	TRAV1-2;TRAV8-2	TRAJ8;TRAJ4	TRAC;TRAC
TGTGCTGGGCGTGGAGGTAGCAACTATAAACTGACATTTTGCGCCAGCAGCCACAGGGGCGGGGAATACAATGAGCAGTTCTTC	1	1	Not Significant	1	0.0402414	0.0383289	10	0.25227	0.24919	CD4+	1	TGCGCCAGCAGCCACAGGGGCGGGGAATACAATGAGCAGTTCTTC	CASSHRGGEYNEQFF	TRBV4-1	TRBJ2-1		TRBC2	1	TGTGCTGGGCGTGGAGGTAGCAACTATAAACTGACATTT	CAGRGGSNYKLTF	TRAV35	TRAJ53	TRAC
TGTGCTGGTACAGGAGGAAGCTACATACCTACATTTTGTGCCAGCAGCTTGCGGGGGGCTAGGACTGAAGCTTTCTTT	1	1	Not Significant	1	0.0402414	0.0383289	5	0.126135	0.124595	CD4+	1	TGTGCCAGCAGCTTGCGGGGGGCTAGGACTGAAGCTTTCTTT	CASSLRGARTEAFF	TRBV5-4	TRBJ1-1		TRBC1	1	TGTGCTGGTACAGGAGGAAGCTACATACCTACATTT	CAGTGGSYIPTF	TRAV35	TRAJ6	TRAC
TGTGCTGTCAGACCTTCGTATGCACTCAACTTCTGTGCCAGCAGTTCCGGGACAGGGGGCTACGAGCAGTACTTC	1	1	Not Significant	0	0	0	4	0.100908	0.0996761	CD4+	1	TGTGCCAGCAGTTCCGGGACAGGGGGCTACGAGCAGTACTTC	CASSSGTGGYEQYF	TRBV6-2	TRBJ2-7		TRBC2	1	TGTGCTGTCAGACCTTCGTATGCACTCAACTTC	CAVRPSYALNF	TRAV41	TRAJ41	TRAC
TGTGCTGTCAGCAAGGGAGCCCAGAAGCTGGTATTTTGCAGCGCGGGAGAGCCCTACTACGAGCAGTACTTC	1	1	Not Significant	0	0	0	3	0.0756811	0.074757	CD4+	1	TGCAGCGCGGGAGAGCCCTACTACGAGCAGTACTTC	CSAGEPYYEQYF	TRBV29-1	TRBJ2-7		TRBC2	1	TGTGCTGTCAGCAAGGGAGCCCAGAAGCTGGTATTT	CAVSKGAQKLVF	TRAV41	TRAJ54	TRAC
TGTGCTGTCCCTGCCTACAACTTCAACAAATTTTACTTT;TGTGTTGTGAGTGGATCCCGTGGTGGTGCTACAAACAAGCTCATCTTTTGCGCCAGCAGCCAAGGGTCGGGACCGAGTACAGATACGCAGTATTTT	1	1	Not Significant	0	0	0	4	0.100908	0.0996761	CD4+	1	TGCGCCAGCAGCCAAGGGTCGGGACCGAGTACAGATACGCAGTATTTT	CASSQGSGPSTDTQYF	TRBV4-1	TRBJ2-3		TRBC2	2	TGTGCTGTCCCTGCCTACAACTTCAACAAATTTTACTTT;TGTGTTGTGAGTGGATCCCGTGGTGGTGCTACAAACAAGCTCATCTTT	CAVPAYNFNKFYF;CVVSGSRGGATNKLIF	TRAV2;TRAV8-2	TRAJ21;TRAJ32	TRAC;TRAC
TGTGCTGTCCTCGCCCGGGGAAGAGATGACAAGATCATCTTTTGTGCCAGCAGCTTAGGCGGGAGAGCTTTCTTT	1	1	Not Significant	0	0	0	3	0.0756811	0.074757	CD4+	1	TGTGCCAGCAGCTTAGGCGGGAGAGCTTTCTTT	CASSLGGRAFF	TRBV7-9	TRBJ1-1		TRBC1	1	TGTGCTGTCCTCGCCCGGGGAAGAGATGACAAGATCATCTTT	CAVLARGRDDKIIF	TRAV20	TRAJ30	TRAC
TGTGCTGTGAGAAAAACTGGGGCAAACAACCTCTTCTTTTGCGCCAGCAGCTCGGCCCAGCCAGGGTGGGGCTACACCTTC	1	1	Not Significant	0	0	0	5	0.126135	0.124595	CD4+	1	TGCGCCAGCAGCTCGGCCCAGCCAGGGTGGGGCTACACCTTC	CASSSAQPGWGYTF	TRBV5-1	TRBJ1-2		TRBC1	1	TGTGCTGTGAGAAAAACTGGGGCAAACAACCTCTTCTTT	CAVRKTGANNLFF	TRAV21	TRAJ36	TRAC
TGTGCTGTGAGAGACATGGATAACCAGGGAGGAAAGCTTATCTTCTGCGCCAGCAGCGGGGGACAGGGGTGGTCTGGAAACACCATATATTTT	1	1	Not Significant	0	0	0	5	0.126135	0.124595	CD4+	1	TGCGCCAGCAGCGGGGGACAGGGGTGGTCTGGAAACACCATATATTTT	CASSGGQGWSGNTIYF	TRBV5-1	TRBJ1-3		TRBC1	1	TGTGCTGTGAGAGACATGGATAACCAGGGAGGAAAGCTTATCTTC	CAVRDMDNQGGKLIF	TRAV3	TRAJ23	TRAC
TGTGCTGTGAGCTCCAATGCAGGCAAATCAACCTTTTGTGCCAGCAGCTTCGGGGGATTGTCTTCCGATGAGCAGTTCTTC	1	1	Not Significant	0	0	0	4	0.100908	0.0996761	CD4+	1	TGTGCCAGCAGCTTCGGGGGATTGTCTTCCGATGAGCAGTTCTTC	CASSFGGLSSDEQFF	TRBV7-9	TRBJ2-1		TRBC2	1	TGTGCTGTGAGCTCCAATGCAGGCAAATCAACCTTT	CAVSSNAGKSTF	TRAV1-2	TRAJ27	TRAC
TGTGCTGTGAGGCCTAGTGGAGGTAGCAACTATAAACTGACATTTTGCGCCAGCAGCTTGGAGGGACAAGTATACAATGAGCAGTTCTTC	1	1	Not Significant	0	0	0	3	0.0756811	0.074757	CD4+	1	TGCGCCAGCAGCTTGGAGGGACAAGTATACAATGAGCAGTTCTTC	CASSLEGQVYNEQFF	TRBV5-1	TRBJ2-1		TRBC2	1	TGTGCTGTGAGGCCTAGTGGAGGTAGCAACTATAAACTGACATTT	CAVRPSGGSNYKLTF	TRAV21	TRAJ53	TRAC
TGTGCTGTGAGTCCTCTCTTTGGAAATGAGAAATTAACCTTTTGTGCCACCAGCAGTCCCGGACAGACCTATGGCTACACCTTC	1	1	Not Significant	0	0	0	3	0.0756811	0.074757	CD4+	1	TGTGCCACCAGCAGTCCCGGACAGACCTATGGCTACACCTTC	CATSSPGQTYGYTF	TRBV15	TRBJ1-2		TRBC1	1	TGTGCTGTGAGTCCTCTCTTTGGAAATGAGAAATTAACCTTT	CAVSPLFGNEKLTF	TRAV8-6	TRAJ48	TRAC
TGTGCTGTGAGTGAAGCTGGAGGCTTCAAAACTATCTTTTGTGCCAGCAGTTTATCAGTTAGCGACTTAAGGATTTCCGGGGAGCTGTTTTTT	1	1	Not Significant	0	0	0	3	0.0756811	0.074757	CD4+	1	TGTGCCAGCAGTTTATCAGTTAGCGACTTAAGGATTTCCGGGGAGCTGTTTTTT	CASSLSVSDLRISGELFF	TRBV27	TRBJ2-2		TRBC2	1	TGTGCTGTGAGTGAAGCTGGAGGCTTCAAAACTATCTTT	CAVSEAGGFKTIF	TRAV8-4	TRAJ9	TRAC
TGTGCTGTGAGTGAGTTTATCGGTAACCAGTTCTATTTTTGTGCCAGCAGTCTGACAGGGTACCAGGGGAATTCACCCCTCCACTTT	1	1	Not Significant	3	0.120724	0.114987	19	0.479314	0.473461	CD4+	1	TGTGCCAGCAGTCTGACAGGGTACCAGGGGAATTCACCCCTCCACTTT	CASSLTGYQGNSPLHF	TRBV7-8	TRBJ1-6		TRBC1	1	TGTGCTGTGAGTGAGTTTATCGGTAACCAGTTCTATTTT	CAVSEFIGNQFYF	TRAV8-6	TRAJ49	TRAC
TGTGCTGTGAGTGCCCCAAATTCCGGGTATGCACTCAACTTCTGCAGTGCTAGTCGGGACATGGTGGAGAAGTACTTC	1	1	Not Significant	0	0	0	3	0.0756811	0.074757	CD4+	1	TGCAGTGCTAGTCGGGACATGGTGGAGAAGTACTTC	CSASRDMVEKYF	TRBV20-1	TRBJ2-7		TRBC2	1	TGTGCTGTGAGTGCCCCAAATTCCGGGTATGCACTCAACTTC	CAVSAPNSGYALNF	TRAV8-4	TRAJ41	TRAC
TGTGCTGTGAGTGGAGGTGGTGGAGGTAGCAACTATAAACTGACATTTTGTGCCAGCAGCCAACTGACAGGAATGCAAAAACTGTTTTTT	1	1	Not Significant	2	0.0804829	0.0766577	12	0.302725	0.299028	CD4+	1	TGTGCCAGCAGCCAACTGACAGGAATGCAAAAACTGTTTTTT	CASSQLTGMQKLFF	TRBV3-1	TRBJ1-4		TRBC1	1	TGTGCTGTGAGTGGAGGTGGTGGAGGTAGCAACTATAAACTGACATTT	CAVSGGGGGSNYKLTF	TRAV8-6	TRAJ53	TRAC
TGTGCTGTGAGTTTTCAGGGAGCCCAGAAGCTGGTATTTTGTGCCAGCAGCCAAGCTCCAAGCCAAGAGACCCAGTACTTC	1	1	Not Significant	0	0	0	3	0.0756811	0.074757	CD4+	1	TGTGCCAGCAGCCAAGCTCCAAGCCAAGAGACCCAGTACTTC	CASSQAPSQETQYF	TRBV3-1	TRBJ2-5		TRBC2	1	TGTGCTGTGAGTTTTCAGGGAGCCCAGAAGCTGGTATTT	CAVSFQGAQKLVF	TRAV8-4	TRAJ54	TRAC
TGTGCTGTGGAGGAAAAGGCTGGGGCAAACAACCTCTTCTTTTGCAGTGCTAGGAGGGACAGAAACCCAAATTCACCCCTCCACTTT	1	1	Not Significant	1	0.0402414	0.0383289	5	0.126135	0.124595	CD4+	1	TGCAGTGCTAGGAGGGACAGAAACCCAAATTCACCCCTCCACTTT	CSARRDRNPNSPLHF	TRBV20-1	TRBJ1-6		TRBC1	1	TGTGCTGTGGAGGAAAAGGCTGGGGCAAACAACCTCTTCTTT	CAVEEKAGANNLFF	TRAV2	TRAJ36	TRAC
TGTGCTGTGGCCGGACTCGGGTCAGGCAACATGCTCACCTTTTGTGCCAGCAGGGCGGACAGGAATAGGGACTATGGCTACACCTTC	1	1	Not Significant	0	0	0	3	0.0756811	0.074757	CD4+	1	TGTGCCAGCAGGGCGGACAGGAATAGGGACTATGGCTACACCTTC	CASRADRNRDYGYTF	TRBV2	TRBJ1-2		TRBC1	1	TGTGCTGTGGCCGGACTCGGGTCAGGCAACATGCTCACCTTT	CAVAGLGSGNMLTF	TRAV2	TRAJ39	TRAC
TGTGCTGTGGGTTCAGATGGCCAGAAGCTGCTCTTTTGTGCCAGCAGTTACTCGACATTGCGGCCTACCTACGAGCAGTACTTC	1	1	Not Significant	1	0.0402414	0.0383289	5	0.126135	0.124595	CD4+	1	TGTGCCAGCAGTTACTCGACATTGCGGCCTACCTACGAGCAGTACTTC	CASSYSTLRPTYEQYF	TRBV6-2	TRBJ2-7		TRBC2	1	TGTGCTGTGGGTTCAGATGGCCAGAAGCTGCTCTTT	CAVGSDGQKLLF	TRAV8-3	TRAJ16	TRAC
TGTGCTGTGGTAAACCAGGCAGGAACTGCTCTGATCTTTTGTGCTAGTGGATCGGGACTAGCGGGGAGCACAGATACGCAGTATTTT	1	1	Not Significant	0	0	0	3	0.0756811	0.074757	CD4+	1	TGTGCTAGTGGATCGGGACTAGCGGGGAGCACAGATACGCAGTATTTT	CASGSGLAGSTDTQYF	TRBV12-5	TRBJ2-3		TRBC2	1	TGTGCTGTGGTAAACCAGGCAGGAACTGCTCTGATCTTT	CAVVNQAGTALIF	TRAV36/DV7	TRAJ15	TRAC
TGTGCTGTTCCAGGAAACACACCTCTTGTCTTTTGTGCCAGCAGTGCCCTGTATTCCGGGAATGAGCAGTTCTTC	1	1	Not Significant	0	0	0	3	0.0756811	0.074757	CD4+	1	TGTGCCAGCAGTGCCCTGTATTCCGGGAATGAGCAGTTCTTC	CASSALYSGNEQFF	TRBV25-1	TRBJ2-1		TRBC2	1	TGTGCTGTTCCAGGAAACACACCTCTTGTCTTT	CAVPGNTPLVF	TRAV21	TRAJ29	TRAC
TGTGCTTATAGGAGCGCAGATTATGGTGGTGCTACAAACAAGCTCATCTTTTGCAGCGTTGGCCGAGAGGTGGTCCCAGATACGCAGTATTTT	1	1	Not Significant	0	0	0	4	0.100908	0.0996761	CD4+	1	TGCAGCGTTGGCCGAGAGGTGGTCCCAGATACGCAGTATTTT	CSVGREVVPDTQYF	TRBV29-1	TRBJ2-3		TRBC2	1	TGTGCTTATAGGAGCGCAGATTATGGTGGTGCTACAAACAAGCTCATCTTT	CAYRSADYGGATNKLIF	TRAV38-2/DV8	TRAJ32	TRAC
TGTGCTTATAGGAGCGCGCCTGGAGCCCAGAAGCTGGTATTTTGTGCCAGCAGTCGGGGAGGGGCCGAGGCTAATGAAAAACTGTTTTTT	1	1	Not Significant	0	0	0	3	0.0756811	0.074757	CD4+	1	TGTGCCAGCAGTCGGGGAGGGGCCGAGGCTAATGAAAAACTGTTTTTT	CASSRGGAEANEKLFF	TRBV6-5	TRBJ1-4		TRBC1	1	TGTGCTTATAGGAGCGCGCCTGGAGCCCAGAAGCTGGTATTT	CAYRSAPGAQKLVF	TRAV38-2/DV8	TRAJ54	TRAC
TGTGCTTATAGGAGCGCGGAGGGCGGATCTGAAAAGCTGGTCTTTTGTGCCAGCAGTCCCTCTATTACGGGAGGGCAAGAGACCCAGTACTTC	1	1	Not Significant	1	0.0402414	0.0383289	5	0.126135	0.124595	CD4+	1	TGTGCCAGCAGTCCCTCTATTACGGGAGGGCAAGAGACCCAGTACTTC	CASSPSITGGQETQYF	TRBV4-2	TRBJ2-5		TRBC2	1	TGTGCTTATAGGAGCGCGGAGGGCGGATCTGAAAAGCTGGTCTTT	CAYRSAEGGSEKLVF	TRAV38-2/DV8	TRAJ57	TRAC
TGTGCTTATAGGAGGACTGGAGCCAATAGTAAGCTGACATTTTGTGCCAGCAGCTTCCCCACCTCCCTAGCAGCCGGGGAGCTGTTTTTT	1	1	Not Significant	0	0	0	4	0.100908	0.0996761	CD4+	1	TGTGCCAGCAGCTTCCCCACCTCCCTAGCAGCCGGGGAGCTGTTTTTT	CASSFPTSLAAGELFF	TRBV7-8	TRBJ2-2		TRBC2	1	TGTGCTTATAGGAGGACTGGAGCCAATAGTAAGCTGACATTT	CAYRRTGANSKLTF	TRAV38-2/DV8	TRAJ56	TRAC
TGTGCTTATAGGGGCCTTCCGAACACCGGTAACCAGTTCTATTTT;TGTGCTCTGAGTGATCCCCTTTTTACCGGCACTGCCAGTAAACTCACCTTTTGTGCCAGCAGTTACCCCGGGACTAGCGGGGGGGGGGATACGCAGTATTTT	1	1	Not Significant	1	0.0402414	0.0383289	6	0.151362	0.149514	CD4+	1	TGTGCCAGCAGTTACCCCGGGACTAGCGGGGGGGGGGATACGCAGTATTTT	CASSYPGTSGGGDTQYF	TRBV6-6	TRBJ2-3		TRBC2	2	TGTGCTTATAGGGGCCTTCCGAACACCGGTAACCAGTTCTATTTT;TGTGCTCTGAGTGATCCCCTTTTTACCGGCACTGCCAGTAAACTCACCTTT	CAYRGLPNTGNQFYF;CALSDPLFTGTASKLTF	TRAV38-2/DV8;TRAV9-2	TRAJ49;TRAJ44	TRAC;TRAC
TGTGCTTCAACCAGTGGCTCTAGGTTGACCTTTTGTGCCATCAGTGAGACAGTACCGGGACTAGCGGGGCGAAGCAATGAGCAGTTCTTC	1	1	Not Significant	0	0	0	3	0.0756811	0.074757	CD4+	1	TGTGCCATCAGTGAGACAGTACCGGGACTAGCGGGGCGAAGCAATGAGCAGTTCTTC	CAISETVPGLAGRSNEQFF	TRBV10-3	TRBJ2-1		TRBC2	1	TGTGCTTCAACCAGTGGCTCTAGGTTGACCTTT	CASTSGSRLTF	TRAV17	TRAJ58	TRAC
TGTGTCGGTAACCAGTTCTATTTTTGTGCCAGCAGCTTAGTGAGCGGGACTGAAGCTTTCTTT	1	1	Not Significant	2	0.0804829	0.0766577	15	0.378406	0.373785	CD4+	1	TGTGCCAGCAGCTTAGTGAGCGGGACTGAAGCTTTCTTT	CASSLVSGTEAFF	TRBV7-2	TRBJ1-1		TRBC1	1	TGTGTCGGTAACCAGTTCTATTTT	CVGNQFYF	TRAV12-3	TRAJ49	TRAC
TGTGTGGTGAAACGAAGGGGGACAACTGACAGCTGGGGGAAATTGCAGTTT;TGTGCTGTCCTAACTGGAGGCTTCAAAACTATCTTTTGTGCCAGCAGTGACAGGACTTCGAACACCGGGGAGCTGTTTTTT	1	1	Not Significant	4	0.160966	0.153315	26	0.655903	0.647894	CD4+	1	TGTGCCAGCAGTGACAGGACTTCGAACACCGGGGAGCTGTTTTTT	CASSDRTSNTGELFF	TRBV6-1	TRBJ2-2		TRBC2	2	TGTGTGGTGAAACGAAGGGGGACAACTGACAGCTGGGGGAAATTGCAGTTT;TGTGCTGTCCTAACTGGAGGCTTCAAAACTATCTTT	CVVKRRGTTDSWGKLQF;CAVLTGGFKTIF	TRAV12-1;TRAV8-3	TRAJ24;TRAJ9	TRAC;TRAC
TGTGTGGTGAACTATTATGGAGGAAGCCAAGGAAATCTCATCTTTTGTGCCAGCAGTGCTAAACTGACAGGGGCCGCTGGCTACACCTTC	1	1	Not Significant	1	0.0402414	0.0383289	6	0.151362	0.149514	CD4+	1	TGTGCCAGCAGTGCTAAACTGACAGGGGCCGCTGGCTACACCTTC	CASSAKLTGAAGYTF	TRBV2	TRBJ1-2		TRBC1	1	TGTGTGGTGAACTATTATGGAGGAAGCCAAGGAAATCTCATCTTT	CVVNYYGGSQGNLIF	TRAV12-1	TRAJ42	TRAC
TGTGTGGTGAGCGCGGGGAGCAACTATCAGTTAATCTGGTGTGCCAGCAGTGTCGAAAGCAATCGGGTCGGGGAGCTGTTTTTT	1	1	Not Significant	0	0	0	5	0.126135	0.124595	CD4+	1	TGTGCCAGCAGTGTCGAAAGCAATCGGGTCGGGGAGCTGTTTTTT	CASSVESNRVGELFF	TRBV2	TRBJ2-2		TRBC2	1	TGTGTGGTGAGCGCGGGGAGCAACTATCAGTTAATCTGG	CVVSAGSNYQLIW	TRAV10	TRAJ33	TRAC
TGTGTGGTGAGCTCAAATACTGGAGGCTTCAAAACTATCTTTTGTGCCAGCTCCCGGGGACTAGTCGGAAACAATGAGCAGTTCTTC	1	1	Not Significant	0	0	0	4	0.100908	0.0996761	CD4+	1	TGTGCCAGCTCCCGGGGACTAGTCGGAAACAATGAGCAGTTCTTC	CASSRGLVGNNEQFF	TRBV18	TRBJ2-1		TRBC2	1	TGTGTGGTGAGCTCAAATACTGGAGGCTTCAAAACTATCTTT	CVVSSNTGGFKTIF	TRAV10	TRAJ9	TRAC
TGTGTTGTGAGTGAGCTCACGGGAGGAGGAAACAAACTCACCTTTTGTGCCAGCTCACTTGGACAGGGTGACACCGGGGAGCTGTTTTTT	1	1	Not Significant	1	0.0402414	0.0383289	5	0.126135	0.124595	CD4+	1	TGTGCCAGCTCACTTGGACAGGGTGACACCGGGGAGCTGTTTTTT	CASSLGQGDTGELFF	TRBV18	TRBJ2-2		TRBC2	1	TGTGTTGTGAGTGAGCTCACGGGAGGAGGAAACAAACTCACCTTT	CVVSELTGGGNKLTF	TRAV8-2	TRAJ10	TRAC
