# Supplementary material for: Single cell analysis of spondyloarthritis regulatory T cells identifies distinct synovial gene expression patterns and clonal fates
Source: Commun Biol. 2021 Dec 14;4:1395. doi: 10.1038/s42003-021-02931-3 (PMC8671562; doi:10.1038/s42003-021-02931-3)
Supplement: Supplementary file 8 — Supplementary Data 6 [file 42003_2021_2931_MOESM8_ESM.xls]

## Sheet: Data File S7 enriched_bc_top5_m
Gene	p_val	avg_logFC	pct.1	pct.2	p_val_adj
S100A6	1.39564e-129	0.518932	0.996	0.962	4.68071e-125
S100A4	1.45098e-127	0.465321	0.998	0.977	4.8663e-123
CD177	3.50382e-125	0.718716	0.356	0.086	1.17511e-120
LAIR2	2.70835e-124	0.683214	0.632	0.26	9.08326e-120
MALAT1	1.36981e-108	-1.16582	0.925	0.961	4.59407e-104
SIRPG	4.51134e-108	0.65153	0.71	0.356	1.51301e-103
IL32	3.0259e-107	0.434628	0.999	0.977	1.01483e-102
ANXA1	5.74255e-102	0.695033	0.713	0.348	1.92594e-97
LGALS1	1.83912e-101	0.624083	0.95	0.716	6.16805e-97
UBC	2.46304e-101	0.418876	0.994	0.945	8.26054e-97
CTSC	1.29045e-97	0.555991	0.922	0.666	4.32792e-93
MT-ATP6	1.22277e-94	-1.27983	0.726	0.82	4.10093e-90
MT-ND4L	2.67482e-94	-1.08496	0.785	0.872	8.97082e-90
RPS4Y1	5.7802e-93	0.526502	0.903	0.487	1.93856e-88
S100A10	1.35986e-92	0.409482	0.996	0.955	4.56069e-88
MT-ND1	2.4677e-92	-0.952624	0.731	0.833	8.27618e-88
COX5A	3.81289e-91	0.449033	0.945	0.783	1.27877e-86
MT-ND4	1.60329e-90	-1.04858	0.658	0.785	5.37711e-86
RPS3A	2.3176e-90	-0.486911	0.99	0.985	7.77276e-86
SERPINE2	9.85328e-84	0.352685	0.271	0.071	3.30459e-79
MT-ND3	1.08957e-82	-0.770745	0.877	0.915	3.6542e-78
FCER1G	4.7083e-81	0.746395	0.236	0.058	1.57907e-76
ARPC1B	3.55277e-78	0.42325	0.933	0.736	1.19153e-73
TIMP1	5.98241e-75	0.580682	0.745	0.438	2.00638e-70
MT-CO3	7.02368e-75	-0.836816	0.884	0.918	2.3556e-70
MT-CO2	1.55727e-72	-0.585146	0.979	0.989	5.22278e-68
CD99	2.43063e-72	0.35523	0.984	0.893	8.15186e-68
MT-ND5	2.85796e-72	-0.872733	0.559	0.724	9.58503e-68
CLIC1	5.2273e-72	0.332056	0.988	0.922	1.75313e-67
SARAF	2.12252e-70	-0.431334	0.976	0.974	7.1185e-66
VIM	5.76544e-69	0.360057	0.999	0.976	1.93361e-64
ATP5F1E	1.5899e-68	0.254205	0.997	0.971	5.33221e-64
ALOX5AP	1.81131e-68	-0.942754	0.166	0.451	6.07476e-64
CALM3	1.06676e-67	0.441818	0.914	0.739	3.57771e-63
MT-ATP8	3.3076e-67	-0.810097	0.718	0.815	1.1093e-62
EIF1AY	4.04487e-67	0.365966	0.385	0.149	1.35657e-62
RPS27	7.19359e-67	-0.303425	0.993	0.988	2.41259e-62
CD7	8.07232e-67	-0.762327	0.482	0.708	2.7073e-62
MT-ND2	1.01356e-66	-0.685164	0.764	0.851	3.39928e-62
TAGLN2	2.61818e-66	0.366269	0.966	0.838	8.78086e-62
MT-CYB	4.58597e-66	-0.600745	0.931	0.955	1.53804e-61
TPT1	6.81473e-65	-0.347886	0.996	0.988	2.28552e-60
NCR3	3.16854e-64	0.457575	0.489	0.227	1.06266e-59
MYL12A	1.08651e-63	0.296402	0.987	0.941	3.64395e-59
MYL6	9.10953e-63	0.262121	0.999	0.982	3.05515e-58
ACTB	1.044e-62	0.33157	1	0.999	3.50137e-58
EEF1A1	4.98892e-62	-0.269423	0.999	0.998	1.67318e-57
SHMT2	1.06393e-61	0.450847	0.725	0.465	3.56822e-57
ENO1	4.09595e-61	0.387747	0.955	0.837	1.3737e-56
PTPRCAP	5.13064e-61	0.378726	0.942	0.722	1.72071e-56
RPS25	5.00033e-60	-0.302939	0.99	0.978	1.67701e-55
UCP2	8.53096e-60	0.381738	0.971	0.86	2.86111e-55
HCST	4.95311e-59	0.345911	0.966	0.846	1.66118e-54
RPS4X	5.64491e-59	-0.313064	0.998	0.992	1.89319e-54
RPL3	2.6435e-57	-0.437351	0.957	0.962	8.86576e-53
CXCR6	2.29017e-55	0.441137	0.601	0.329	7.68078e-51
HLA-DRB5	4.02655e-53	0.296561	0.894	0.629	1.35042e-48
RPS9	1.08909e-52	-0.423228	0.933	0.94	3.65261e-48
LGALS3	4.53353e-52	0.348398	0.944	0.771	1.52045e-47
RPS16	7.95895e-52	-0.356235	0.966	0.965	2.66927e-47
EEF1D	1.01645e-51	-0.281551	0.984	0.98	3.40897e-47
DNAAF4	1.89251e-51	0.264474	0.206	0.062	6.34709e-47
MT2A	1.95357e-51	0.34736	0.943	0.808	6.55189e-47
CAPG	2.4782e-51	0.398	0.438	0.21	8.31138e-47
RPL9	3.36299e-51	-0.347965	0.966	0.965	1.12788e-46
C9orf135	1.9713e-49	0.268072	0.135	0.03	6.61135e-45
RARRES3	2.69856e-49	-0.559331	0.45	0.641	9.05045e-45
LSP1	6.66486e-49	0.269298	0.98	0.932	2.23526e-44
CD27	8.94357e-49	0.342963	0.948	0.817	2.9995e-44
S100A11	3.97925e-48	0.311477	0.97	0.844	1.33456e-43
GAPDH	5.91354e-48	0.337975	1	0.991	1.98328e-43
AC017002.3	2.26957e-47	0.371957	0.713	0.435	7.61168e-43
RPL13	3.00249e-47	-0.262993	0.998	0.992	1.00698e-42
AGTRAP	4.60423e-47	0.356664	0.52	0.279	1.54417e-42
RHOA	1.57822e-46	0.253745	0.987	0.915	5.29303e-42
MT1E	1.7939e-45	0.346987	0.614	0.362	6.01639e-41
ANXA2	2.05115e-45	0.334372	0.869	0.672	6.87916e-41
CAP1	3.07832e-45	0.322466	0.873	0.672	1.03241e-40
PRKAR1B	2.01199e-44	0.27139	0.347	0.153	6.74781e-40
RPL21	7.73719e-43	-0.32822	0.954	0.951	2.5949e-38
TMBIM6	8.56556e-43	0.288718	0.913	0.755	2.87272e-38
SOX4	1.04271e-42	0.368188	0.211	0.073	3.49705e-38
FYB1	1.66531e-42	-0.435819	0.735	0.796	5.58513e-38
UBB	3.3541e-42	0.270129	0.954	0.825	1.1249e-37
PKM	1.09797e-41	0.345016	0.923	0.796	3.68238e-37
RPS19	1.7143e-41	-0.284806	0.993	0.99	5.74943e-37
TUBB	2.55123e-41	0.638467	0.717	0.502	8.5563e-37
FYN	4.46536e-41	-0.562774	0.14	0.352	1.49759e-36
NEAT1	4.17773e-40	-0.85183	0.305	0.488	1.40113e-35
PGAM1	1.16778e-39	0.339099	0.852	0.696	3.91652e-35
LINC01943	2.28041e-39	0.312042	0.813	0.571	7.64804e-35
CD53	8.01057e-39	0.273492	0.924	0.739	2.68658e-34
FTH1	4.93242e-38	-0.295898	0.998	0.994	1.65424e-33
PSMD8	1.6151e-37	0.27963	0.795	0.595	5.41673e-33
CARD16	2.41483e-37	0.296776	0.869	0.672	8.09885e-33
PGK1	1.84138e-36	0.273977	0.896	0.729	6.17562e-32
GBP5	1.96173e-36	0.275281	0.889	0.704	6.57925e-32
CACYBP	2.84419e-36	0.336643	0.773	0.558	9.53884e-32
PTTG1	3.13869e-36	0.470346	0.555	0.353	1.05265e-31
BTG1	5.52873e-36	-0.533579	0.483	0.613	1.85423e-31
APOBEC3C	9.65408e-36	0.287752	0.536	0.316	3.23779e-31
LMNA	1.44484e-35	0.280643	0.68	0.436	4.84572e-31
EMP3	1.58611e-35	0.266579	0.961	0.862	5.3195e-31
IGFLR1	1.60502e-35	0.310512	0.455	0.251	5.38291e-31
EML4	6.62849e-35	-0.5564	0.396	0.539	2.22306e-30
CBX3	2.42812e-34	0.305827	0.657	0.438	8.14344e-30
RNASET2	3.9644e-34	-0.535036	0.178	0.364	1.32958e-29
RPS6	7.72321e-34	-0.286943	0.988	0.971	2.59021e-29
FABP5	8.265e-34	0.322869	0.327	0.161	2.77192e-29
VAMP5	1.47961e-33	0.295921	0.758	0.53	4.96231e-29
IAH1	1.93853e-33	0.288297	0.623	0.403	6.50143e-29
REEP5	2.07733e-33	0.314331	0.816	0.623	6.96693e-29
MDH1	2.48843e-33	0.28146	0.654	0.433	8.3457e-29
CRIP1	4.16804e-33	0.284953	0.717	0.493	1.39788e-28
TUBA1A	5.28955e-33	0.295779	0.691	0.471	1.77401e-28
STMN1	6.86681e-32	0.650101	0.349	0.186	2.30299e-27
SNX5	6.88454e-32	0.273215	0.517	0.309	2.30894e-27
ATP5F1B	8.4734e-32	0.264226	0.806	0.626	2.84181e-27
ATP5F1C	9.20879e-32	0.26573	0.798	0.615	3.08844e-27
RPL23A	3.65014e-31	-0.264035	0.969	0.96	1.22418e-26
RPL13A	5.17746e-31	-0.341702	0.851	0.858	1.73642e-26
ITM2A	8.59795e-31	-0.498325	0.185	0.366	2.88358e-26
JUNB	1.06566e-30	-0.455229	0.747	0.806	3.57401e-26
ACP5	2.7941e-30	0.324866	0.699	0.485	9.37085e-26
HSPA1A	6.97969e-30	0.269969	0.47	0.275	2.34085e-25
MVP	8.1687e-30	0.266471	0.711	0.487	2.73962e-25
GNG8	9.24166e-30	0.312396	0.137	0.045	3.09947e-25
TPI1	1.10521e-29	0.286892	0.932	0.828	3.70664e-25
RTKN2	3.05976e-29	0.266213	0.642	0.414	1.02618e-24
CTSB	4.93135e-29	0.253227	0.641	0.426	1.65387e-24
HSPB11	9.31223e-29	0.254719	0.522	0.322	3.12314e-24
GSTO1	9.48615e-29	0.272674	0.516	0.323	3.18146e-24
CD6	1.17439e-28	-0.431392	0.056	0.207	3.93868e-24
XIST	1.19729e-28	-0.450423	0.01	0.142	4.01548e-24
ID3	1.48721e-28	0.319967	0.225	0.1	4.9878e-24
ZFP36L2	1.75334e-28	-0.512432	0.166	0.331	5.88034e-24
CTLA4	1.89835e-28	0.276762	0.779	0.605	6.3667e-24
MT-ND6	1.13155e-27	-0.504125	0.119	0.279	3.795e-23
MYO1G	1.14662e-27	0.254072	0.63	0.416	3.84554e-23
BST2	1.35599e-27	0.268682	0.795	0.601	4.54771e-23
TXN	2.5913e-27	0.26217	0.88	0.734	8.69069e-23
SEC11A	3.44736e-27	0.25151	0.703	0.508	1.15617e-22
TNFRSF18	6.50217e-27	0.287484	0.718	0.522	2.1807e-22
WASHC3	4.1564e-26	0.261349	0.605	0.408	1.39397e-21
DNPH1	1.31096e-25	0.251963	0.71	0.515	4.39669e-21
TUBA1C	1.57143e-25	0.353244	0.404	0.243	5.27027e-21
CD247	4.72737e-25	-0.39375	0.623	0.69	1.58547e-20
FKBP5	8.90585e-25	-0.357526	0.01	0.124	2.98684e-20
MCM5	1.17559e-24	0.256978	0.321	0.176	3.94269e-20
PMCH	2.18049e-24	0.378828	0.231	0.113	7.31294e-20
TUBA1B	5.26055e-24	0.698146	0.602	0.431	1.76428e-19
MAL	1.29251e-23	-0.428069	0.032	0.155	4.33482e-19
SLC25A5	1.35471e-23	0.310614	0.829	0.699	4.54343e-19
KLF6	2.43278e-23	-0.317249	0.757	0.82	8.15907e-19
KLRB1	2.53417e-23	-0.632958	0.022	0.138	8.49909e-19
GZMA	8.55326e-23	-0.706273	0.064	0.193	2.86859e-18
CCNB2	9.1321e-23	0.262558	0.113	0.039	3.06272e-18
FXYD2	1.03271e-22	0.358275	0.116	0.042	3.46352e-18
CCNI	1.6252e-22	-0.281839	0.853	0.85	5.4506e-18
RPS2	2.5809e-22	-0.487122	0.33	0.446	8.65581e-18
RPL10A	2.69857e-21	-0.253227	0.953	0.933	9.05046e-17
GZMK	1.25437e-20	-0.716105	0.034	0.143	4.2069e-16
NSD3	1.51803e-19	-0.379725	0.351	0.461	5.09117e-15
TUBB4B	2.00228e-19	0.307587	0.479	0.324	6.71523e-15
CCR7	2.26426e-19	-0.390109	0.081	0.202	7.59386e-15
SMCHD1	4.10809e-19	-0.391243	0.502	0.594	1.37777e-14
ANKRD12	1.37161e-18	-0.332574	0.535	0.612	4.60009e-14
HIST1H1E	1.43152e-18	0.313781	0.566	0.401	4.80105e-14
CD5	6.86633e-18	-0.36931	0.457	0.533	2.30283e-13
PAG1	3.59242e-17	-0.384125	0.153	0.272	1.20482e-12
ERAP2	3.66861e-17	-0.337917	0.056	0.158	1.23038e-12
ARID5B	9.66957e-17	-0.28179	0.642	0.692	3.24298e-12
NOP53	1.84927e-16	-0.332929	0.125	0.237	6.20207e-12
LEF1	4.67101e-16	-0.342751	0.113	0.222	1.56656e-11
2006-09-01	4.84469e-16	-0.258564	0.737	0.766	1.62481e-11
PPP1R2	5.12055e-16	-0.323532	0.438	0.511	1.71733e-11
TYMS	6.74208e-16	0.292272	0.135	0.062	2.26116e-11
PASK	7.30927e-16	-0.295685	0.025	0.11	2.45138e-11
SYNE2	7.66213e-16	-0.310509	0.608	0.696	2.56973e-11
SMAP2	1.96652e-15	-0.335792	0.159	0.27	6.59532e-11
DGKE	3.75166e-15	-0.359487	0.066	0.162	1.25823e-10
CRYBG1	4.95011e-15	-0.368624	0.095	0.194	1.66017e-10
CREM	7.5193e-15	-0.414389	0.329	0.418	2.52182e-10
CYTOR	9.05599e-15	-0.318657	0.559	0.608	3.0372e-10
CCR6	1.38184e-14	-0.299319	0.048	0.137	4.63442e-10
AC016831.7	2.15977e-14	-0.343171	0.155	0.259	7.24343e-10
PDE3B	2.31986e-14	-0.327958	0.073	0.166	7.78035e-10
MBP	2.84288e-14	-0.313465	0.129	0.232	9.53446e-10
CD55	5.59819e-14	-0.295331	0.081	0.175	1.87752e-09
RAP1A	1.14179e-13	-0.323674	0.303	0.395	3.82934e-09
JTB	2.265e-13	-0.309022	0.311	0.401	7.59634e-09
MIAT	2.66009e-13	-0.257319	0.038	0.117	8.92142e-09
SESN3	2.67157e-13	-0.305831	0.041	0.121	8.95991e-09
RNF213	5.27007e-13	-0.304949	0.649	0.695	1.76748e-08
RPL27A	8.39402e-13	-0.25504	0.682	0.69	2.81519e-08
RSBN1	1.24535e-12	-0.316924	0.263	0.355	4.17665e-08
MTRNR2L12	1.24923e-12	-0.301985	0.51	0.589	4.18965e-08
PIK3R1	1.72055e-12	-0.333917	0.3	0.396	5.77039e-08
IQGAP2	3.56619e-12	-0.281055	0.125	0.218	1.19603e-07
PPP2R5C	4.62093e-12	-0.335076	0.168	0.257	1.54977e-07
SYTL3	4.74836e-12	-0.346894	0.216	0.305	1.5925e-07
MPHOSPH8	8.92086e-12	-0.286458	0.327	0.412	2.99188e-07
BCL11B	3.03843e-11	-0.286243	0.122	0.207	1.01903e-06
CNOT6L	3.20213e-11	-0.288458	0.156	0.244	1.07393e-06
STK4	3.33652e-11	-0.252331	0.609	0.649	1.119e-06
JAK3	4.13815e-11	-0.274344	0.194	0.286	1.38785e-06
PRRC2C	7.70211e-11	-0.290271	0.45	0.513	2.58313e-06
PRKCH	1.06718e-10	-0.281428	0.347	0.424	3.5791e-06
RNF19A	1.09316e-10	-0.299947	0.189	0.278	3.66626e-06
CLEC2B	1.15816e-10	-0.308741	0.268	0.345	3.88423e-06
ARID4B	2.63238e-10	-0.276672	0.335	0.416	8.82846e-06
RSRP1	2.66407e-10	-0.329952	0.239	0.315	8.93474e-06
RASGRP1	2.74388e-10	-0.272352	0.124	0.205	9.20241e-06
CEMIP2	3.9786e-10	-0.264334	0.091	0.168	1.33434e-05
STK17B	6.6214e-10	-0.267386	0.594	0.624	2.22069e-05
WNK1	1.23631e-09	-0.275822	0.215	0.298	4.14635e-05
MX2	1.26458e-09	-0.269439	0.165	0.249	4.24115e-05
HIST1H4C	2.40653e-09	0.409507	0.677	0.583	8.07103e-05
NKTR	2.51452e-09	-0.290258	0.155	0.23	8.43319e-05
NR3C1	2.72202e-09	-0.307323	0.212	0.286	9.12912e-05
DDX3X	3.77227e-09	-0.253366	0.206	0.283	0.000126515
CMTM7	4.79937e-09	-0.257386	0.494	0.525	0.000160961
NFKBIZ	1.0394e-08	-0.341301	0.179	0.251	0.000348593
RNF149	1.05185e-08	-0.273504	0.368	0.425	0.000352769
RILPL2	1.22377e-08	-0.252615	0.215	0.288	0.000410428
IL6ST	2.39888e-08	-0.252179	0.105	0.173	0.000804538
DDX17	2.61928e-08	-0.283695	0.253	0.322	0.000878456
CYLD	2.74033e-08	-0.271505	0.297	0.355	0.00091905
EIF4A2	5.20802e-08	-0.253691	0.338	0.394	0.00174666
GIMAP7	8.6848e-08	-0.29309	0.269	0.33	0.00291271
SLC2A3	3.41611e-07	-0.2653	0.396	0.44	0.011457
IVNS1ABP	5.08833e-07	-0.28062	0.188	0.247	0.0170653
ICAM2	5.79188e-07	-0.271321	0.25	0.308	0.0194248
HERC5	1.32501e-06	-0.287611	0.213	0.272	0.0444382
HMGB2	3.31278e-06	0.336104	0.685	0.597	0.111104
PELI1	2.69352e-05	-0.270391	0.413	0.443	0.903351
HMGN2	6.72329e-05	0.303967	0.833	0.77	1
TPR	0.00041553	-0.255137	0.498	0.505	1
TNFRSF4	0.00661274	-0.420616	0.512	0.497	1
CCL5	0.0170888	-0.493692	0.429	0.36	1
NKG7	0.746958	-0.357196	0.134	0.132	1
