# Supplementary material for: Single cell analysis of spondyloarthritis regulatory T cells identifies distinct synovial gene expression patterns and clonal fates
Source: Commun Biol. 2021 Dec 14;4:1395. doi: 10.1038/s42003-021-02931-3 (PMC8671562; doi:10.1038/s42003-021-02931-3)
Supplement: Supplementary file 9 — Supplementary Data 7 [file 42003_2021_2931_MOESM9_ESM.xlsx]

## Sheet: Sheet1
Clonotype identifier	fisher_p_value	fisher_adjp	fisher_sig	Peripheral blood frequency	Peripheral blood proportion (%)	Synovial fluid frequency	Synovial fluid proportion (%)	CD4 / CD8 clone type	beta_chain_count	beta_cdr3s_nt	beta_cdr3s_aa	beta_vgenes	beta_jgenes	beta_dgenes	beta_cgenes	alpha_chain_count	alpha_cdr3s_nt	alpha_cdr3s_aa	alpha_vgenes	alpha_jgenes	alpha_cgenes	SFMC_48_1505_1607_1801_run	SFMC_48_1505_1607_1801_1718_1719_1728_run
TGCCTCGTGGGTCCCAATAATGCAGGCAACATGCTCACCTTTTGTGCCAGCAGTTTTAACTCTGGGGCCAACGTCCTGACTTTC	1.3e-15	6.6e-12	Significant	1	0.0136203	58	0.724457	CD4+	1	TGTGCCAGCAGTTTTAACTCTGGGGCCAACGTCCTGACTTTC	CASSFNSGANVLTF	TRBV28	TRBJ2-6		TRBC2	1	TGCCTCGTGGGTCCCAATAATGCAGGCAACATGCTCACCTTT	CLVGPNNAGNMLTF	TRAV4	TRAJ39	TRAC	CRG-CAIQDSSGANVLTF	CRG-CASSLGAGANVLTF
