# Supplementary material for: Single cell analysis of spondyloarthritis regulatory T cells identifies distinct synovial gene expression patterns and clonal fates
Source: Commun Biol. 2021 Dec 14;4:1395. doi: 10.1038/s42003-021-02931-3 (PMC8671562; doi:10.1038/s42003-021-02931-3)
Supplement: Supplementary file 10 — Supplementary Data 8 [file 42003_2021_2931_MOESM10_ESM.xlsx]

## Sheet: p40
Sample	LAG3-Fc + αMHCII	LAG3-Fc	R10	αMHCII	hFc
1	0.37	0.16	3.47	2.58	3.04
2	2.63	0.57	6.73	12.6	6
3	6.19	1.47	5.58	8.18	4.65
4	4	0.68	6.71	7.3	4.7
5	4.39	2.42	7.85	5.38	6.09
6	0.46	0.42	1.01	1.91	0.79

## Sheet: TNF
Sample	LAG3-Fc + αMHCII	LAG3-Fc	R10	αMHCII	hFc
1	18.4	8.83	27.6	35.8	24.8
2	30.5	21.5	30.5	65.8	59.5
3	20.9	8	25.9	30.4	31.6
4	15.4	8.22	30.3	33.6	25.1
5	42.8	30	37.9	46.8	39.1
6	16.2	5.14	18.9	20.5	18.4

## Sheet: IL-10
Sample	LAG3-Fc + αMHCII	LAG3-Fc	R10	αMHCII	hFc
1	0.35	0.17	0.67	1.33	0.59
2	0.61	0.34	1.21	2.73	1.71
3	4.5	2.44	1.97	2.98	3.83
4	0.98	0.81	0.96	0.29	1.04
5	1.79	0.57	1.7	5.68	2.31

## Sheet: IL-6
Sample	LAG3-Fc + αMHCII	LAG3-Fc	R10	αMHCII	hFc
1	55833	60336	61019	68034	80928
2	35172	57510	33231	47859	46960
3	42470	52578	62781	57624	71854
4	48263	66447	68846	80097	59698
5	46222	55849	42097	44008	50630
6	55274	71925	74069	68491	34914
7	61894	70414	62092	82766	83054

## Sheet: CD14
Sample	LAG3-Fc + αMHCII	LAG3-Fc	R10	αMHCII	hFc
1	2757	2724	12779	12185	12437
2	3975	2933	6474	8257	7044
3	5461	3112	8597	11691	10448
4	9182	8321	11348	8896	11193
5	7129	5935	7182	7591	7039

## Sheet: CD80
Sample	LAG3-Fc + αMHCII	LAG3-Fc	R10	αMHCII	hFc
1	866	784	2504	1439	2694
2	1342	1013	1764	2063	1868
3	1890	1339	2466	2421	2593
4	1634	1406	1238	1631	1422
5	1506	1261	1136	1385	1262

## Sheet: CD86
Sample	LAG3-Fc + αMHCII	LAG3-Fc	R10	αMHCII	hFc
1	1155	880	1038	790	1078
2	1006	799	1094	1258	1155
3	1092	801	1223	1452	1339
4	1150	994	1289	1179	1113
5	985	825	837	987	862

## Sheet: CD40
Sample	LAG3-Fc + αMHCII	LAG3-Fc	R10	αMHCII	hFc
1	2947	3496	12491	5663	14038
2	6830	5388	13510	13257	12659
3	11136	5884	16491	15947	17018
4	10571	8006	13260	8354	11826
5	3234	2930	3241	3557	3307
