# Supplementary material for: Single cell analysis of spondyloarthritis regulatory T cells identifies distinct synovial gene expression patterns and clonal fates
Source: Commun Biol. 2021 Dec 14;4:1395. doi: 10.1038/s42003-021-02931-3 (PMC8671562; doi:10.1038/s42003-021-02931-3)
Supplement: Supplementary file 11 — Supplementary Data 9 [file 42003_2021_2931_MOESM11_ESM.xlsx]

## Sheet: Fig1c
Cluster	Freq	FreqTotal	Tissue	Proportion	FreqPt	Pt
6 ANXA1-high	207	5503	PBMC	3.76	185	AS01
6 ANXA1-high	253	7894	SFMC	3.2	275	AS02
7 CCR4/Helios+	151		PBMC	2.74	225	AS01
7 CCR4/Helios+	198		SFMC	2.51	124	AS02
1 CCR7+	1267		PBMC	23.02	1287	AS01
1 CCR7+	1082		SFMC	13.71	1062	AS02
0 classic Tregs	2265		PBMC	41.16	2704	AS01
0 classic Tregs	3867		SFMC	48.99	3428	AS02
3 Cycling	146		PBMC	2.65	174	AS01
3 Cycling	504		SFMC	6.38	476	AS02
4 Cytotoxic	239		PBMC	4.34	366	AS01
4 Cytotoxic	403		SFMC	5.11	276	AS02
8 Humanin+	146		PBMC	2.65	137	AS01
8 Humanin+	168		SFMC	2.13	177	AS02
9 IFN signature	51		PBMC	0.93	91	AS01
9 IFN signature	136		SFMC	1.72	96	AS02
5 KLRB1+	262		PBMC	4.76	290	AS01
5 KLRB1+	247		SFMC	3.13	219	AS02
2 MALAT1-high	769		PBMC	13.97	590	AS01
2 MALAT1-high	1036		SFMC	13.12	1215	AS02

## Sheet: Fig1d
Row.names	FOXP3	IL2RA	ident.y
AS01_PBMC_AAACCTGAGATTACCC	1.6446	1.37096e-05	MALAT1-high
AS01_PBMC_AAACCTGCACAACGTT	1.36536	-1.49333e-06	CCR7+
AS01_PBMC_AAACCTGGTCCGAGTC	1.60211	1.60211	canonical Tregs
AS01_PBMC_AAACCTGGTTGTCTTT	1.42685	3.62547e-06	canonical Tregs
AS01_PBMC_AAACCTGTCACGCGGT	9.4869e-06	9.4869e-06	CCR7+
AS01_PBMC_AAACCTGTCGAATGCT	1.74538	-1.08608e-05	canonical Tregs
AS01_PBMC_AAACCTGTCTCGATGA	1.75262e-06	1.75262e-06	canonical Tregs
AS01_PBMC_AAACCTGTCTCGGACG	6.34523e-06	6.34523e-06	canonical Tregs
AS01_PBMC_AAACCTGTCTCTGCTG	5.73752e-06	5.73752e-06	MALAT1-high
AS01_PBMC_AAACGGGCACCATGTA	1.55273	-1.02809e-05	Cytotoxic
AS01_PBMC_AAACGGGGTCGCTTCT	-2.68305e-06	1.61232	canonical Tregs
AS01_PBMC_AAAGATGAGCGAAGGG	-1.43419e-06	1.70778	canonical Tregs
AS01_PBMC_AAAGATGCAGTTCATG	3.09856e-06	3.09856e-06	ANXA1-high
AS01_PBMC_AAAGATGCATCACCCT	1.15636e-05	1.15636e-05	CCR7+
AS01_PBMC_AAAGATGGTCAGATAA	1.61914	1.61914	ANXA1-high
AS01_PBMC_AAAGATGGTGCGAAAC	2.35062	1.74851	MALAT1-high
AS01_PBMC_AAAGATGGTGGCTCCA	-6.85326e-06	-6.85326e-06	canonical Tregs
AS01_PBMC_AAAGATGGTTTGGGCC	2.56632e-06	2.56632e-06	KLRB1+
AS01_PBMC_AAAGATGTCCGTACAA	-1.44151e-05	3.06376	CCR4/Helios+
AS01_PBMC_AAAGCAAAGTGCCAGA	2.38169	3.63128e-06	MALAT1-high
AS01_PBMC_AAAGCAAAGTGTGGCA	2.13077	1.54983	CCR7+
AS01_PBMC_AAAGCAAGTATAATGG	-3.10462e-06	-3.10462e-06	canonical Tregs
AS01_PBMC_AAAGCAAGTGCACCAC	-5.7017e-06	-5.7017e-06	canonical Tregs
AS01_PBMC_AAAGCAAGTGTAATGA	2.6529e-06	2.6529e-06	CCR7+
AS01_PBMC_AAAGCAATCTCGAGTA	1.75248	2.53435e-05	canonical Tregs
AS01_PBMC_AAAGTAGAGTTGTAGA	-1.052e-05	-1.052e-05	CCR7+
AS01_PBMC_AAAGTAGGTAACGACG	6.01536e-06	6.01536e-06	canonical Tregs
AS01_PBMC_AAAGTAGTCGGCGCAT	1.54895	1.54895	canonical Tregs
AS01_PBMC_AAATGCCAGACGCACA	-4.70252e-06	-4.70252e-06	canonical Tregs
AS01_PBMC_AAATGCCAGCCGATTT	-2.07429e-06	1.79009	canonical Tregs
AS01_PBMC_AAATGCCAGTCCCACG	2.11941	2.74567e-05	canonical Tregs
AS01_PBMC_AAATGCCCAGACAAGC	-8.30291e-06	-8.30291e-06	canonical Tregs
AS01_PBMC_AAATGCCGTCATATGC	1.64594	6.32863e-06	MALAT1-high
AS01_PBMC_AAATGCCGTTCACGGC	5.02342e-06	5.02342e-06	CCR7+
AS01_PBMC_AAATGCCTCACCCTCA	1.09985e-05	1.09985e-05	CCR7+
AS01_PBMC_AAATGCCTCCGTCATC	1.8865e-05	1.8865e-05	CCR7+
AS01_PBMC_AACACGTCAGACGCAA	2.59006	1.63123	MALAT1-high
AS01_PBMC_AACACGTGTAGCGATG	-6.427e-06	-6.427e-06	canonical Tregs
AS01_PBMC_AACACGTGTATAGGTA	-1.41612e-06	-1.41612e-06	canonical Tregs
AS01_PBMC_AACACGTTCCAAACAC	1.4872	1.4872	Cycling
AS01_PBMC_AACCATGAGTGTACCT	1.67212	1.67212	canonical Tregs
AS01_PBMC_AACCATGCATGGGAAC	1.44023	6.39828e-06	ANXA1-high
AS01_PBMC_AACCATGGTTCCAACA	8.11254e-06	8.11254e-06	CCR7+
AS01_PBMC_AACCATGTCAGTACGT	-3.00102e-05	1.8103	canonical Tregs
AS01_PBMC_AACCGCGCAAGCCTAT	2.05359e-05	2.05359e-05	canonical Tregs
AS01_PBMC_AACCGCGGTATTCGTG	-1.06125e-06	-1.06125e-06	MALAT1-high
AS01_PBMC_AACCGCGTCGGCCGAT	-1.0938e-05	-1.0938e-05	canonical Tregs
AS01_PBMC_AACCGCGTCTTGAGGT	1.41824e-05	1.41824e-05	CCR7+
AS01_PBMC_AACGTTGAGAGATGAG	4.3917e-06	4.3917e-06	CCR7+
AS01_PBMC_AACGTTGAGATGCCTT	-1.22656e-05	-1.22656e-05	canonical Tregs
AS01_PBMC_AACGTTGCACTTAAGC	1.51345	5.91006e-06	IFN signature
AS01_PBMC_AACGTTGTCGCGCCAA	1.51621	5.24271e-06	CCR7+
AS01_PBMC_AACGTTGTCTATCCTA	-3.42277e-06	-3.42277e-06	canonical Tregs
AS01_PBMC_AACTCAGAGAGGACGG	-1.2775e-05	-1.2775e-05	CCR7+
AS01_PBMC_AACTCAGAGGTGGGTT	6.58533e-06	1.53422	canonical Tregs
AS01_PBMC_AACTCAGCACGTCTCT	1.60975	-8.51445e-06	canonical Tregs
AS01_PBMC_AACTCAGTCATCACCC	1.59142	-1.87598e-05	canonical Tregs
AS01_PBMC_AACTCCCAGCCAGAAC	1.82327	-4.89857e-06	canonical Tregs
AS01_PBMC_AACTCCCAGGGATACC	1.51152e-05	1.51152e-05	MALAT1-high
AS01_PBMC_AACTCCCAGGGTTTCT	-8.61373e-06	-8.61373e-06	CCR7+
AS01_PBMC_AACTCCCGTGACTCAT	1.52012	1.88699e-05	CCR7+
AS01_PBMC_AACTCCCTCTAACGGT	1.79636	1.79636	canonical Tregs
AS01_PBMC_AACTCTTAGGCAAAGA	0.982388	-6.61331e-06	Cytotoxic
AS01_PBMC_AACTCTTAGTACGACG	2.62775	8.65162e-06	canonical Tregs
AS01_PBMC_AACTCTTGTCTCATCC	-9.4659e-07	-9.4659e-07	MALAT1-high
AS01_PBMC_AACTCTTGTTAAGTAG	1.70558	1.13972e-05	canonical Tregs
AS01_PBMC_AACTCTTTCGACAGCC	1.57059	-4.33955e-06	canonical Tregs
AS01_PBMC_AACTCTTTCGCGGATC	1.46298e-05	1.46298e-05	canonical Tregs
AS01_PBMC_AACTGGTCAAACGTGG	4.17043e-06	4.17043e-06	KLRB1+
AS01_PBMC_AACTGGTGTTATCACG	1.94492e-05	2.12523	MTRNR2L12+
AS01_PBMC_AACTTTCGTCAGAGGT	-1.21787e-05	1.20066	Cytotoxic
AS01_PBMC_AACTTTCGTTAAGTAG	-1.99615e-05	-1.99615e-05	Cytotoxic
AS01_PBMC_AACTTTCTCAGTCAGT	1.19781e-05	1.19781e-05	canonical Tregs
AS01_PBMC_AACTTTCTCCACGTTC	-1.42171e-06	-1.42171e-06	MTRNR2L12+
AS01_PBMC_AACTTTCTCGCATGGC	7.04087e-06	1.64257	CCR7+
AS01_PBMC_AAGACCTAGGATGCGT	2.01842e-05	2.01842e-05	MALAT1-high
AS01_PBMC_AAGACCTCAATGACCT	-6.27141e-07	-6.27141e-07	MALAT1-high
AS01_PBMC_AAGACCTCACGCCAGT	1.5509e-05	1.5509e-05	CCR4/Helios+
AS01_PBMC_AAGACCTCACGGCTAC	-4.62287e-06	-4.62287e-06	canonical Tregs
AS01_PBMC_AAGACCTCAGCCAATT	9.12848e-06	9.12848e-06	canonical Tregs
AS01_PBMC_AAGACCTGTCCAGTGC	1.05657e-05	1.05657e-05	canonical Tregs
AS01_PBMC_AAGACCTTCAATAAGG	1.45926e-05	1.45926e-05	ANXA1-high
AS01_PBMC_AAGACCTTCACTTACT	-1.38155e-05	-1.38155e-05	canonical Tregs
AS01_PBMC_AAGACCTTCAGCATGT	1.57668	1.52242e-05	canonical Tregs
AS01_PBMC_AAGACCTTCGCAAGCC	2.16278	-7.80193e-07	canonical Tregs
AS01_PBMC_AAGCCGCAGATATACG	-6.67721e-06	-6.67721e-06	CCR7+
AS01_PBMC_AAGCCGCCAGATAATG	5.02346e-06	5.02346e-06	canonical Tregs
AS01_PBMC_AAGCCGCCAGCAGTTT	1.30487e-05	1.30487e-05	MALAT1-high
AS01_PBMC_AAGCCGCGTTTCCACC	4.39103e-06	4.39103e-06	canonical Tregs
AS01_PBMC_AAGCCGCTCAACCAAC	1.36041	2.28665e-05	MALAT1-high
AS01_PBMC_AAGCCGCTCATTTGGG	-8.72131e-07	-8.72131e-07	canonical Tregs
AS01_PBMC_AAGCCGCTCGTAGATC	-1.67352e-06	-1.67352e-06	ANXA1-high
AS01_PBMC_AAGGAGCAGACTAGAT	1.57543	-1.38886e-05	MALAT1-high
AS01_PBMC_AAGGAGCAGAGTACAT	1.04601e-05	1.04601e-05	CCR4/Helios+
AS01_PBMC_AAGGAGCAGCGATATA	1.54196	-7.05714e-06	CCR7+
AS01_PBMC_AAGGAGCAGTGCGTGA	1.70741	1.70741	canonical Tregs
AS01_PBMC_AAGGAGCAGTTCGCGC	2.54562	2.17861	canonical Tregs
AS01_PBMC_AAGGAGCCAAGCCTAT	-9.20719e-06	-9.20719e-06	CCR7+
AS01_PBMC_AAGGAGCCACCTCGTT	1.31407e-05	1.31407e-05	canonical Tregs
AS01_PBMC_AAGGAGCCATCGGGTC	-1.06975e-05	-1.06975e-05	canonical Tregs
AS01_PBMC_AAGGAGCTCGCTAGCG	-1.59039e-07	1.7357	canonical Tregs
AS01_PBMC_AAGGCAGCAACGATCT	2.71324	5.38931e-06	canonical Tregs
AS01_PBMC_AAGGCAGTCCCTCTTT	1.23977e-05	1.23977e-05	Cytotoxic
AS01_PBMC_AAGGCAGTCCTAGTGA	-2.78789e-06	-2.78789e-06	MALAT1-high
AS01_PBMC_AAGGTTCAGCTGAAAT	1.54629	1.54629	canonical Tregs
AS01_PBMC_AAGGTTCCACGGACAA	1.48473e-06	1.48473e-06	CCR7+
AS01_PBMC_AAGGTTCTCTGCCCTA	-2.50017e-06	-2.50017e-06	CCR7+
AS01_PBMC_AAGGTTCTCTTTCCTC	-9.41769e-06	-9.41769e-06	CCR7+
AS01_PBMC_AAGTCTGCAGCCTATA	-4.50105e-06	-4.50105e-06	canonical Tregs
AS01_PBMC_AAGTCTGGTATGAATG	4.78496e-06	1.86818	canonical Tregs
AS01_PBMC_AAGTCTGTCAAGATCC	1.40907	2.16164e-06	ANXA1-high
AS01_PBMC_AAGTCTGTCACCGGGT	1.2142e-05	1.2142e-05	CCR7+
AS01_PBMC_AAGTCTGTCTGGTATG	-3.46429e-06	1.51288	canonical Tregs
AS01_PBMC_AAGTCTGTCTTATCTG	1.85664e-07	1.85664e-07	CCR7+
AS01_PBMC_AATCCAGCATGTTCCC	-2.04429e-05	1.74889	canonical Tregs
AS01_PBMC_AATCCAGGTCTTCAAG	1.79383	-1.48363e-05	canonical Tregs
AS01_PBMC_AATCCAGGTGCAGTAG	-9.22956e-06	-9.22956e-06	canonical Tregs
AS01_PBMC_AATCCAGGTTCGAATC	-4.9877e-07	-4.9877e-07	KLRB1+
AS01_PBMC_AATCCAGTCACGCATA	7.57832e-06	7.57832e-06	CCR7+
AS01_PBMC_AATCCAGTCACGCGGT	1.40256	1.74245e-06	canonical Tregs
AS01_PBMC_AATCCAGTCCTGTAGA	-3.80063e-06	-3.80063e-06	CCR7+
AS01_PBMC_AATCCAGTCTTACCGC	1.24155e-05	1.24155e-05	KLRB1+
AS01_PBMC_AATCGGTAGAAGGCCT	1.74949e-06	1.74949e-06	CCR7+
AS01_PBMC_AATCGGTAGTTCGATC	1.03352e-05	1.49925	CCR7+
AS01_PBMC_AATCGGTAGTTGAGAT	1.4885	-1.81732e-05	canonical Tregs
AS01_PBMC_AATCGGTCAGTTCCCT	2.29703	5.00041e-06	canonical Tregs
AS01_PBMC_AATCGGTGTAAAGTCA	6.75724e-06	6.75724e-06	CCR7+
AS01_PBMC_AATCGGTGTATAGGTA	1.65925	1.06355e-05	canonical Tregs
AS01_PBMC_AATCGGTGTGCCTGTG	-3.55425e-06	-3.55425e-06	CCR7+
AS01_PBMC_AATCGGTGTTCAGACT	9.41281e-06	9.41281e-06	CCR7+
AS01_PBMC_AATCGGTGTTCTGGTA	1.55184	-1.82663e-05	CCR7+
AS01_PBMC_AATCGGTTCAGGCAAG	-5.65203e-06	-5.65203e-06	canonical Tregs
AS01_PBMC_AATCGGTTCTTGACGA	2.13634	1.1459e-05	canonical Tregs
AS01_PBMC_ACACCAAAGCCACGCT	2.61906	1.26541	canonical Tregs
AS01_PBMC_ACACCAAAGTACGACG	1.02801e-05	1.02801e-05	CCR4/Helios+
AS01_PBMC_ACACCAAAGTTAAGTG	2.55268	9.73099e-06	canonical Tregs
AS01_PBMC_ACACCAAGTCAGAATA	2.09214	1.51537	ANXA1-high
AS01_PBMC_ACACCAAGTCCAACTA	1.77204e-06	1.77204e-06	CCR7+
AS01_PBMC_ACACCCTAGCTATGCT	1.34571	1.89939	canonical Tregs
AS01_PBMC_ACACCCTAGGTACTCT	4.58036e-07	1.34655	MALAT1-high
AS01_PBMC_ACACCCTCAAGTCTGT	1.67422	-1.91808e-06	CCR7+
AS01_PBMC_ACACCCTGTCTTGATG	-3.59927e-06	1.59394	canonical Tregs
AS01_PBMC_ACACCCTGTTACAGAA	-6.50199e-06	-6.50199e-06	CCR7+
AS01_PBMC_ACACCCTTCACCGTAA	-5.60696e-06	-5.60696e-06	CCR7+
AS01_PBMC_ACACCGGAGCTCCTCT	1.7761	-1.90184e-06	canonical Tregs
AS01_PBMC_ACACCGGAGTGGGTTG	1.67577e-05	1.67577e-05	CCR7+
AS01_PBMC_ACACCGGAGTTGCAGG	-1.33321e-06	-1.33321e-06	MALAT1-high
AS01_PBMC_ACACCGGCAGACAAAT	1.53422	4.30535e-06	CCR7+
AS01_PBMC_ACACCGGCAGCTTAAC	1.61491	4.98176e-06	Cytotoxic
AS01_PBMC_ACACCGGCAGGGTACA	-1.87755e-05	-1.87755e-05	canonical Tregs
AS01_PBMC_ACACCGGTCTATGTGG	5.6035e-06	5.6035e-06	canonical Tregs
AS01_PBMC_ACACTGAAGACCTAGG	1.42015	3.35385e-06	canonical Tregs
AS01_PBMC_ACACTGAAGATGCGAC	-1.53023e-06	-1.53023e-06	canonical Tregs
AS01_PBMC_ACACTGACACGGACAA	2.03628	-2.71849e-05	canonical Tregs
AS01_PBMC_ACACTGACAGCCTTGG	2.92218e-06	2.92218e-06	canonical Tregs
AS01_PBMC_ACACTGAGTCTAGCGC	6.3595e-06	6.3595e-06	MALAT1-high
AS01_PBMC_ACACTGATCGCCTGAG	5.65322e-06	1.64729	canonical Tregs
AS01_PBMC_ACAGCCGAGTGCCATT	-1.44607e-06	1.47278	CCR7+
AS01_PBMC_ACAGCCGCAGCGAACA	1.15091e-05	1.52347	KLRB1+
AS01_PBMC_ACAGCCGGTACATCCA	9.39026e-06	9.39026e-06	CCR7+
AS01_PBMC_ACAGCCGGTCGGCTCA	1.67175	-5.45497e-06	CCR7+
AS01_PBMC_ACAGCCGTCCAAACAC	-8.74219e-06	-8.74219e-06	canonical Tregs
AS01_PBMC_ACAGCCGTCCACGTGG	3.80637e-07	3.80637e-07	KLRB1+
AS01_PBMC_ACAGCTAAGAACTCGG	-6.32304e-07	-6.32304e-07	ANXA1-high
AS01_PBMC_ACAGCTAAGCGTTCCG	1.4153	1.00903e-05	canonical Tregs
AS01_PBMC_ACAGCTAAGCTCCTTC	-2.84253e-06	-2.84253e-06	MALAT1-high
AS01_PBMC_ACAGCTACAGATCTGT	1.53165	1.3885e-06	CCR7+
AS01_PBMC_ACAGCTACATGAAGTA	5.77055e-06	1.03446	canonical Tregs
AS01_PBMC_ACATACGAGTAAGTAC	-1.188e-05	-1.188e-05	canonical Tregs
AS01_PBMC_ACATACGCAAGTAATG	1.38593	1.44686e-05	CCR7+
AS01_PBMC_ACATACGCAGCTTCGG	2.28029	-9.58594e-06	canonical Tregs
AS01_PBMC_ACATACGGTAGTACCT	1.4806	-2.20746e-06	canonical Tregs
AS01_PBMC_ACATACGGTGGCGAAT	2.24069	-5.88627e-06	ANXA1-high
AS01_PBMC_ACATACGGTTGTGGCC	-9.90504e-06	-9.90504e-06	canonical Tregs
AS01_PBMC_ACATACGTCAGAGGTG	-1.04606e-05	-1.04606e-05	canonical Tregs
AS01_PBMC_ACATACGTCGACCAGC	2.49294e-05	2.49294e-05	ANXA1-high
AS01_PBMC_ACATACGTCGCCCTTA	-3.32628e-06	-3.32628e-06	CCR7+
AS01_PBMC_ACATCAGAGATCGGGT	1.35965e-05	1.39843	canonical Tregs
AS01_PBMC_ACATCAGGTAGCACGA	8.1614e-06	8.1614e-06	KLRB1+
AS01_PBMC_ACATCAGTCAGCTTAG	-7.99156e-06	-7.99156e-06	CCR7+
AS01_PBMC_ACATCAGTCTACTCAT	1.91652e-05	1.91652e-05	KLRB1+
AS01_PBMC_ACATCAGTCTTCATGT	4.37055e-06	4.37055e-06	Cytotoxic
AS01_PBMC_ACATGGTAGGTGATAT	2.36752	-2.17665e-05	CCR4/Helios+
AS01_PBMC_ACATGGTAGTGAATTG	-1.56469e-05	1.27404	CCR4/Helios+
AS01_PBMC_ACATGGTCAAAGCGGT	-1.15592e-05	-1.15592e-05	canonical Tregs
AS01_PBMC_ACATGGTCAATCCGAT	-5.48293e-06	-5.48293e-06	CCR7+
AS01_PBMC_ACATGGTCAATCGGTT	2.60843e-06	2.60843e-06	canonical Tregs
AS01_PBMC_ACATGGTCATCTACGA	1.36578	-1.55824e-05	canonical Tregs
AS01_PBMC_ACATGGTCATTACGAC	-2.65646e-05	0.874045	MALAT1-high
AS01_PBMC_ACATGGTGTGTTTGGT	-7.14045e-08	1.38502	canonical Tregs
AS01_PBMC_ACATGGTGTTATCACG	5.67722e-06	1.62009	canonical Tregs
AS01_PBMC_ACATGGTTCGGTTCGG	1.11104e-05	1.11104e-05	canonical Tregs
AS01_PBMC_ACATGGTTCTGATTCT	1.70666	-1.11934e-05	canonical Tregs
AS01_PBMC_ACCAGTACATAGACTC	1.71114	1.89844e-05	canonical Tregs
AS01_PBMC_ACCAGTAGTCGGATCC	-7.45336e-06	-7.45336e-06	canonical Tregs
AS01_PBMC_ACCAGTATCCGATATG	-2.44047e-05	-2.44047e-05	MALAT1-high
AS01_PBMC_ACCCACTGTGACAAAT	8.95685e-06	2.03515	canonical Tregs
AS01_PBMC_ACCGTAAAGAATTCCC	5.90244e-06	2.34992	canonical Tregs
AS01_PBMC_ACCGTAAAGACTAGGC	1.32011e-05	1.32011e-05	MALAT1-high
AS01_PBMC_ACCGTAACACAACGTT	1.66582	-2.88462e-06	canonical Tregs
AS01_PBMC_ACCGTAATCAGAGGTG	4.81635e-07	4.81635e-07	canonical Tregs
AS01_PBMC_ACCGTAATCATTATCC	1.70225	-3.06639e-06	MALAT1-high
AS01_PBMC_ACCTTTAAGGCACATG	2.17582	2.17582	canonical Tregs
AS01_PBMC_ACCTTTACAGCCAGAA	1.54224	-1.21736e-05	MTRNR2L12+
AS01_PBMC_ACCTTTACAGCCTTGG	7.12987e-06	1.5694	canonical Tregs
AS01_PBMC_ACCTTTACAGGATCGA	1.45615	-1.0508e-05	CCR7+
AS01_PBMC_ACCTTTAGTGTTTGGT	1.89133e-06	1.09955	Cytotoxic
AS01_PBMC_ACCTTTAGTTCCCTTG	2.52662e-06	2.52662e-06	CCR7+
AS01_PBMC_ACGAGCCGTAAGGATT	1.73493	3.48591e-06	canonical Tregs
AS01_PBMC_ACGAGCCTCTAACCGA	1.5033	-9.35615e-07	canonical Tregs
AS01_PBMC_ACGAGGAAGACAAGCC	3.27862e-06	3.27862e-06	CCR7+
AS01_PBMC_ACGAGGACACCACGTG	-8.45385e-06	-8.45385e-06	canonical Tregs
AS01_PBMC_ACGAGGACAGACAAAT	-1.4413e-05	-1.4413e-05	ANXA1-high
AS01_PBMC_ACGAGGAGTCGCCATG	2.77606e-06	2.77606e-06	canonical Tregs
AS01_PBMC_ACGAGGATCACTTACT	1.70593	-6.42934e-06	Cycling
AS01_PBMC_ACGATACAGCTCCTCT	1.57878	-1.78131e-05	MALAT1-high
AS01_PBMC_ACGATACCAAGCGAGT	-2.88901e-06	-2.88901e-06	canonical Tregs
AS01_PBMC_ACGATACCAAGTACCT	1.7704	1.7704	canonical Tregs
AS01_PBMC_ACGATACCAGGTGGAT	-9.55469e-06	1.01475	canonical Tregs
AS01_PBMC_ACGATACCATGCCTAA	1.62398	1.62398	canonical Tregs
AS01_PBMC_ACGATACGTATAATGG	-1.05691e-05	-1.05691e-05	CCR4/Helios+
AS01_PBMC_ACGATACGTTAGTGGG	1.39568	9.33253e-06	canonical Tregs
AS01_PBMC_ACGATACTCTGCGGCA	1.53478	2.11392	MALAT1-high
AS01_PBMC_ACGATGTAGCCCAACC	8.55672e-06	8.55672e-06	CCR7+
AS01_PBMC_ACGATGTCAACACCCG	1.81658	1.80176e-05	CCR7+
AS01_PBMC_ACGATGTCAAGCGCTC	1.21467e-05	1.21467e-05	MALAT1-high
AS01_PBMC_ACGATGTCAGATGGGT	1.51395e-05	1.51395e-05	canonical Tregs
AS01_PBMC_ACGATGTGTAAATGAC	1.40524e-05	1.44691	CCR7+
AS01_PBMC_ACGATGTGTACATCCA	-1.25079e-05	-1.25079e-05	CCR7+
AS01_PBMC_ACGATGTGTCAGTGGA	2.35429e-05	2.35429e-05	canonical Tregs
AS01_PBMC_ACGATGTGTCATATCG	1.39455	2.13662e-05	canonical Tregs
AS01_PBMC_ACGATGTGTCTCCACT	-7.52574e-06	1.55509	canonical Tregs
AS01_PBMC_ACGATGTTCTAACGGT	-1.25294e-05	-1.25294e-05	canonical Tregs
AS01_PBMC_ACGCAGCAGGCGCTCT	1.41753	2.60326	canonical Tregs
AS01_PBMC_ACGCAGCAGGCTACGA	2.29034	-1.08316e-05	MTRNR2L12+
AS01_PBMC_ACGCAGCCATTTCACT	7.78067e-06	1.58371	MTRNR2L12+
AS01_PBMC_ACGCAGCGTCTAAACC	2.04708	-9.8119e-06	ANXA1-high
AS01_PBMC_ACGCAGCGTGTAAGTA	1.99911e-05	1.99911e-05	CCR7+
AS01_PBMC_ACGCAGCTCTGATACG	2.97976	1.73533	canonical Tregs
AS01_PBMC_ACGCCAGCACCAGGCT	1.25943	1.75586e-05	IFN signature
AS01_PBMC_ACGCCAGCACGGATAG	1.42684	-9.93816e-06	canonical Tregs
AS01_PBMC_ACGCCAGTCGCCTGTT	1.70263	1.15264e-06	Cytotoxic
AS01_PBMC_ACGCCAGTCTACTATC	1.39278e-06	1.39278e-06	CCR7+
AS01_PBMC_ACGCCGAAGTACTTGC	-1.40902e-05	-1.40902e-05	CCR4/Helios+
AS01_PBMC_ACGCCGACAACACCCG	-7.08438e-06	-7.08438e-06	canonical Tregs
AS01_PBMC_ACGCCGACAGGGCATA	1.04731e-05	1.04731e-05	MTRNR2L12+
AS01_PBMC_ACGCCGACATGAACCT	-3.86669e-06	-3.86669e-06	CCR7+
AS01_PBMC_ACGCCGAGTATTCGTG	1.85557	1.89519e-05	MALAT1-high
AS01_PBMC_ACGCCGAGTCACTTCC	1.47462	1.85564e-05	CCR7+
AS01_PBMC_ACGCCGATCACAATGC	4.74145e-06	4.74145e-06	MTRNR2L12+
AS01_PBMC_ACGCCGATCCTATGTT	-7.4678e-06	-7.4678e-06	canonical Tregs
AS01_PBMC_ACGGAGAGTCACACGC	2.2811	7.06875e-06	Cytotoxic
AS01_PBMC_ACGGAGAGTGCTTCTC	1.69242	1.69242	canonical Tregs
AS01_PBMC_ACGGAGAGTTCCCTTG	6.59897e-06	1.34467	canonical Tregs
AS01_PBMC_ACGGAGATCAGTTCGA	-1.51214e-05	-1.51214e-05	canonical Tregs
AS01_PBMC_ACGGCCACAGCTCCGA	-2.16117e-07	-2.16117e-07	canonical Tregs
AS01_PBMC_ACGGCCATCGAATCCA	-4.98789e-06	-4.98789e-06	ANXA1-high
AS01_PBMC_ACGGCCATCTCGAGTA	1.26742	-2.60266e-06	CCR7+
AS01_PBMC_ACGGCCATCTCGCTTG	4.28855e-06	4.28855e-06	CCR7+
AS01_PBMC_ACGGGCTAGACCTAGG	1.22951	1.22951	MTRNR2L12+
AS01_PBMC_ACGGGCTAGCTGCAAG	1.6606	1.6606	MTRNR2L12+
AS01_PBMC_ACGGGCTAGCTGGAAC	8.97951e-07	1.64526	MTRNR2L12+
AS01_PBMC_ACGGGCTAGGACATTA	0.585232	0.585232	MTRNR2L12+
AS01_PBMC_ACGGGCTCAGGTGGAT	5.07689e-06	1.68666	MTRNR2L12+
AS01_PBMC_ACGGGCTGTCGGCATC	1.47522	1.73079e-05	CCR7+
AS01_PBMC_ACGGGCTTCATGTCCC	-6.27289e-06	-6.27289e-06	Cycling
AS01_PBMC_ACGGGCTTCCTTCAAT	-2.68885e-06	1.3927	MTRNR2L12+
AS01_PBMC_ACGGGTCAGAATCTCC	-4.35237e-07	-4.35237e-07	CCR7+
AS01_PBMC_ACGGGTCAGATATGGT	1.94766	-7.31086e-06	CCR7+
AS01_PBMC_ACGGGTCAGCCTCGTG	-1.75457e-05	-1.75457e-05	canonical Tregs
AS01_PBMC_ACGGGTCGTAAAGTCA	1.43827	1.03547e-05	canonical Tregs
AS01_PBMC_ACGGGTCGTTACCAGT	1.56898e-06	1.69315	ANXA1-high
AS01_PBMC_ACGGGTCGTTGAGGTG	-4.30469e-06	-4.30469e-06	MALAT1-high
AS01_PBMC_ACGTCAACAAAGTCAA	-1.96596e-05	-1.96596e-05	CCR7+
AS01_PBMC_ACGTCAACAATAACGA	0.906464	-9.97537e-06	Cytotoxic
AS01_PBMC_ACGTCAACATATGGTC	1.4944	1.12687e-05	CCR7+
AS01_PBMC_ACGTCAAGTTGCGTTA	8.62398e-06	2.08812	canonical Tregs
AS01_PBMC_ACGTCAATCTTGTACT	-2.57269e-06	-2.57269e-06	MALAT1-high
AS01_PBMC_ACTATCTAGAGGTAGA	1.66165	-1.04931e-05	KLRB1+
AS01_PBMC_ACTATCTAGGAGCGTT	-1.76316e-05	-1.76316e-05	MALAT1-high
AS01_PBMC_ACTATCTAGTTGTCGT	9.62905e-06	9.62905e-06	KLRB1+
AS01_PBMC_ACTATCTCATTTGCTT	1.81614e-05	1.81614e-05	ANXA1-high
AS01_PBMC_ACTATCTGTGATAAAC	1.74034	2.65545e-06	canonical Tregs
AS01_PBMC_ACTATCTGTGCGGTAA	-8.88084e-06	-8.88084e-06	CCR7+
AS01_PBMC_ACTATCTTCAGTCCCT	8.33136e-06	2.06313	ANXA1-high
AS01_PBMC_ACTATCTTCATTATCC	1.30631	2.20581	MALAT1-high
AS01_PBMC_ACTGAACAGCAGATCG	-5.52347e-06	-5.52347e-06	ANXA1-high
AS01_PBMC_ACTGAACAGTTGAGTA	1.85123	-2.31327e-06	canonical Tregs
AS01_PBMC_ACTGAACCACATTTCT	1.13928	8.71359e-06	CCR7+
AS01_PBMC_ACTGAACCAGCTGTAT	1.02436e-05	1.02436e-05	canonical Tregs
AS01_PBMC_ACTGAACCATACGCTA	-9.34562e-06	-9.34562e-06	ANXA1-high
AS01_PBMC_ACTGAACGTGGACGAT	1.98328e-05	1.98328e-05	CCR4/Helios+
AS01_PBMC_ACTGAACTCCTTGGTC	2.78744	6.1737e-06	canonical Tregs
AS01_PBMC_ACTGAACTCTATCCCG	1.41659e-05	1.41659e-05	CCR4/Helios+
AS01_PBMC_ACTGAGTCAAGCGATG	1.4266	-1.3867e-05	Cytotoxic
AS01_PBMC_ACTGAGTCATATGGTC	-1.17103e-05	-1.17103e-05	canonical Tregs
AS01_PBMC_ACTGAGTCATGCTGGC	2.51919e-05	2.51919e-05	canonical Tregs
AS01_PBMC_ACTGAGTCATTAACCG	-6.39995e-06	-6.39995e-06	MALAT1-high
AS01_PBMC_ACTGAGTGTAGCACGA	1.19894e-06	1.19894e-06	CCR7+
AS01_PBMC_ACTGAGTGTCTCTCGT	-6.3309e-06	-6.3309e-06	canonical Tregs
AS01_PBMC_ACTGAGTTCAAACGGG	2.15161	2.51754	canonical Tregs
AS01_PBMC_ACTGAGTTCACTTATC	4.72435e-06	4.72435e-06	CCR7+
AS01_PBMC_ACTGAGTTCAGCTCTC	1.36798	1.92495	canonical Tregs
AS01_PBMC_ACTGAGTTCTCTGCTG	2.67297e-06	2.67297e-06	canonical Tregs
AS01_PBMC_ACTGAGTTCTGCCAGG	1.37611	4.5545e-06	MALAT1-high
AS01_PBMC_ACTGATGCACACCGCA	1.26664e-05	1.26664e-05	CCR7+
AS01_PBMC_ACTGATGCACCAGGTC	-4.85316e-06	1.45088	CCR7+
AS01_PBMC_ACTGATGGTATCTGCA	-4.61534e-06	-4.61534e-06	CCR7+
AS01_PBMC_ACTGCTCAGACTAAGT	7.04837e-06	7.04837e-06	MALAT1-high
AS01_PBMC_ACTGCTCCACCATCCT	2.13141	1.0351e-05	MALAT1-high
AS01_PBMC_ACTGCTCGTATAATGG	-6.01614e-06	-6.01614e-06	ANXA1-high
AS01_PBMC_ACTGCTCTCACAATGC	-6.08926e-06	-6.08926e-06	MALAT1-high
AS01_PBMC_ACTGCTCTCCGTAGTA	3.61058e-06	2.97577	CCR4/Helios+
AS01_PBMC_ACTGCTCTCGGAAACG	2.84678e-06	2.12651	ANXA1-high
AS01_PBMC_ACTGTCCAGCTGATAA	-2.31758e-06	1.36645	CCR7+
AS01_PBMC_ACTGTCCAGGAATGGA	1.42134	1.98587	canonical Tregs
AS01_PBMC_ACTGTCCAGGCTAGGT	-1.42911e-05	-1.42911e-05	canonical Tregs
AS01_PBMC_ACTGTCCGTCTTTCAT	1.06035e-05	1.06035e-05	CCR7+
AS01_PBMC_ACTGTCCTCACCATAG	-4.74786e-06	-4.74786e-06	CCR7+
AS01_PBMC_ACTGTCCTCAGTCCCT	-1.7551e-06	-1.7551e-06	CCR7+
AS01_PBMC_ACTGTCCTCTGAGGGA	0.76056	9.2244e-07	canonical Tregs
AS01_PBMC_ACTTACTAGCGTAGTG	1.59896	3.8735e-06	canonical Tregs
AS01_PBMC_ACTTACTCAATGGATA	2.24374e-05	2.24374e-05	canonical Tregs
AS01_PBMC_ACTTACTCACGTTGGC	2.23807	2.23807	CCR4/Helios+
AS01_PBMC_ACTTACTCACTGAAGG	0.887463	-7.81466e-06	canonical Tregs
AS01_PBMC_ACTTACTGTGGGTCAA	1.49573	1.49573	canonical Tregs
AS01_PBMC_ACTTACTGTGTCTGAT	7.39968e-06	7.39968e-06	canonical Tregs
AS01_PBMC_ACTTACTTCATCGATG	6.80173e-06	6.80173e-06	ANXA1-high
AS01_PBMC_ACTTACTTCTTCATGT	1.53364	-8.58422e-06	canonical Tregs
AS01_PBMC_ACTTACTTCTTGCCGT	7.96324e-06	7.96324e-06	CCR7+
AS01_PBMC_ACTTGTTCAAGCTGTT	7.78745e-06	7.78745e-06	CCR7+
AS01_PBMC_ACTTGTTCACATTAGC	1.60148	-3.38961e-06	ANXA1-high
AS01_PBMC_ACTTGTTGTAAACACA	-2.61654e-05	-2.61654e-05	ANXA1-high
AS01_PBMC_ACTTGTTGTAGCGTAG	7.96803e-06	7.96803e-06	CCR7+
AS01_PBMC_ACTTGTTGTGTCCTCT	1.50466	4.90516e-07	CCR7+
AS01_PBMC_ACTTGTTTCAACTCTT	3.02019e-06	3.02019e-06	canonical Tregs
AS01_PBMC_ACTTGTTTCATGTCTT	-9.61095e-06	-9.61095e-06	canonical Tregs
AS01_PBMC_ACTTGTTTCCCGACTT	1.66615	-1.99761e-05	canonical Tregs
AS01_PBMC_ACTTTCACAAGAGGCT	-2.3069e-05	1.7085	canonical Tregs
AS01_PBMC_ACTTTCACATGATCCA	7.62613e-06	7.62613e-06	CCR7+
AS01_PBMC_ACTTTCAGTCTGATTG	2.3571	8.67232e-06	canonical Tregs
AS01_PBMC_AGAATAGAGACAGACC	5.04955e-06	5.04955e-06	MALAT1-high
AS01_PBMC_AGAATAGCATCCTTGC	7.61133e-07	7.61133e-07	canonical Tregs
AS01_PBMC_AGAATAGCATGCCTTC	2.85993e-06	2.85993e-06	CCR7+
AS01_PBMC_AGAATAGGTAGCGTCC	-6.32815e-06	1.62825	CCR7+
AS01_PBMC_AGAATAGTCAACACCA	1.64763	1.64763	canonical Tregs
AS01_PBMC_AGAATAGTCCATGCTC	-2.06023e-05	-2.06023e-05	canonical Tregs
AS01_PBMC_AGACGTTAGATCACGG	-6.12454e-06	-6.12454e-06	KLRB1+
AS01_PBMC_AGACGTTAGGTAGCTG	-1.71701e-05	-1.71701e-05	MALAT1-high
AS01_PBMC_AGACGTTCAAGAGGCT	1.45213	2.38109	MALAT1-high
AS01_PBMC_AGACGTTGTAGGCATG	1.80438e-05	1.80438e-05	CCR7+
AS01_PBMC_AGACGTTGTAGTACCT	1.39044	6.54991e-06	KLRB1+
AS01_PBMC_AGACGTTTCGTACCGG	1.69423	-1.45354e-06	canonical Tregs
AS01_PBMC_AGAGCGAAGGCTCAGA	9.79794e-07	1.49145	canonical Tregs
AS01_PBMC_AGAGCGAAGTAACCCT	-1.86301e-05	1.56218	CCR7+
AS01_PBMC_AGAGCGACATCGTCGG	2.93589	8.45528e-06	CCR7+
AS01_PBMC_AGAGCGATCAGTTAGC	1.4596	1.65117e-05	canonical Tregs
AS01_PBMC_AGAGCGATCTGCAAGT	-6.97532e-06	-6.97532e-06	canonical Tregs
AS01_PBMC_AGAGCTTAGAGTACAT	7.84756e-07	7.84756e-07	KLRB1+
AS01_PBMC_AGAGCTTAGATCCGAG	3.41668e-06	3.41668e-06	CCR7+
AS01_PBMC_AGAGCTTCAAACGCGA	8.00353e-06	1.68024	canonical Tregs
AS01_PBMC_AGAGCTTCACCTGGTG	-2.8626e-07	-2.8626e-07	canonical Tregs
AS01_PBMC_AGAGCTTGTAAGTGTA	1.84695	2.02378e-06	KLRB1+
AS01_PBMC_AGAGCTTGTCCGAAGA	-1.68101e-05	-1.68101e-05	KLRB1+
AS01_PBMC_AGAGCTTGTCCTCCAT	-8.50908e-06	-8.50908e-06	MALAT1-high
AS01_PBMC_AGAGCTTTCACCCGAG	2.27776e-07	2.27776e-07	CCR7+
AS01_PBMC_AGAGCTTTCGTACCGG	1.60688	-6.114e-06	CCR7+
AS01_PBMC_AGAGCTTTCGTAGGTT	1.69569	9.29936e-06	canonical Tregs
AS01_PBMC_AGAGCTTTCGTGGGAA	4.92998e-07	4.92998e-07	MTRNR2L12+
AS01_PBMC_AGAGCTTTCTACGAGT	1.655e-06	1.655e-06	canonical Tregs
AS01_PBMC_AGAGTGGTCAACTCTT	1.55884e-06	1.55884e-06	canonical Tregs
AS01_PBMC_AGATCTGCAAGTCTGT	-2.41421e-05	-2.41421e-05	MALAT1-high
AS01_PBMC_AGATCTGCAGATAATG	1.3194	-1.64649e-05	ANXA1-high
AS01_PBMC_AGATCTGGTTCCAACA	8.91248e-07	8.91248e-07	Cytotoxic
AS01_PBMC_AGATCTGGTTTAGCTG	-1.65086e-06	2.18452	canonical Tregs
AS01_PBMC_AGATTGCCAAACCCAT	2.88449e-06	2.88449e-06	KLRB1+
AS01_PBMC_AGATTGCCAAGTTCTG	8.79751e-07	8.79751e-07	canonical Tregs
AS01_PBMC_AGATTGCCACACTGCG	4.53888e-08	4.53888e-08	Cytotoxic
AS01_PBMC_AGATTGCGTGGACGAT	2.21013	8.58522e-07	canonical Tregs
AS01_PBMC_AGCAGCCTCATCGATG	-1.50915e-05	-1.50915e-05	Cycling
AS01_PBMC_AGCAGCCTCGTCTGAA	-1.71564e-06	1.52712	canonical Tregs
AS01_PBMC_AGCATACAGAATAGGG	3.61226e-07	3.61226e-07	MALAT1-high
AS01_PBMC_AGCATACAGATGGGTC	-2.60527e-06	-2.60527e-06	CCR7+
AS01_PBMC_AGCATACCAGTTCATG	2.74377	2.05999e-06	MALAT1-high
AS01_PBMC_AGCATACCATGGTAGG	1.58156	6.86282e-06	IFN signature
AS01_PBMC_AGCATACGTAAATGTG	1.63789	1.80567e-05	CCR7+
AS01_PBMC_AGCATACGTGCTTCTC	-9.69993e-07	-9.69993e-07	CCR7+
AS01_PBMC_AGCATACTCAAGGTAA	6.25312e-06	1.26553	Cycling
AS01_PBMC_AGCCTAAAGAAGGGTA	-3.61057e-06	-3.61057e-06	MALAT1-high
AS01_PBMC_AGCCTAAAGACTGGGT	1.95134e-06	1.95134e-06	MTRNR2L12+
AS01_PBMC_AGCCTAAAGTTAGCGG	7.58163e-06	7.58163e-06	MALAT1-high
AS01_PBMC_AGCCTAACAAGGTTTC	1.53564	-1.47076e-06	canonical Tregs
AS01_PBMC_AGCCTAACATTTCAGG	-9.37985e-06	-9.37985e-06	canonical Tregs
AS01_PBMC_AGCCTAAGTACTTAGC	2.08769e-06	2.08769e-06	KLRB1+
AS01_PBMC_AGCCTAATCGGCGGTT	9.75406e-06	9.75406e-06	ANXA1-high
AS01_PBMC_AGCCTAATCTAACTGG	8.50078e-06	8.50078e-06	canonical Tregs
AS01_PBMC_AGCGGTCCACATCCAA	-3.84487e-06	-3.84487e-06	CCR7+
AS01_PBMC_AGCGGTCGTATATGGA	1.85988	-1.8602e-06	canonical Tregs
AS01_PBMC_AGCGGTCGTTGGAGGT	-8.35442e-06	-8.35442e-06	canonical Tregs
AS01_PBMC_AGCGGTCTCAGCGACC	-9.45248e-07	-9.45248e-07	canonical Tregs
AS01_PBMC_AGCGTATAGGAGTCTG	-8.78362e-06	-8.78362e-06	CCR7+
AS01_PBMC_AGCGTATCATACCATG	1.91476	-1.26814e-05	canonical Tregs
AS01_PBMC_AGCGTATTCGCGATCG	2.01855	-4.95579e-06	CCR7+
AS01_PBMC_AGCGTATTCGGAGCAA	1.71872e-05	1.71872e-05	canonical Tregs
AS01_PBMC_AGCGTATTCTGTTTGT	-2.51034e-06	-2.51034e-06	CCR4/Helios+
AS01_PBMC_AGCGTCGCAACACCCG	-3.79204e-06	1.47537	ANXA1-high
AS01_PBMC_AGCGTCGCAATCTGCA	2.49684e-05	2.49684e-05	canonical Tregs
AS01_PBMC_AGCGTCGTCCTTAATC	5.07208e-06	5.07208e-06	CCR7+
AS01_PBMC_AGCTCCTAGGGTCTCC	1.76638	-2.52063e-07	canonical Tregs
AS01_PBMC_AGCTCCTCACATAACC	1.66902e-06	1.66902e-06	ANXA1-high
AS01_PBMC_AGCTCCTCACTACAGT	1.32122	-8.42925e-07	CCR7+
AS01_PBMC_AGCTCCTCAGCCTGTG	1.31501	1.31501	canonical Tregs
AS01_PBMC_AGCTCCTTCTTTAGGG	1.85965	-9.81715e-06	canonical Tregs
AS01_PBMC_AGCTCTCCACAAGTAA	3.07234e-06	3.07234e-06	canonical Tregs
AS01_PBMC_AGCTCTCGTCTCTTAT	-7.26705e-06	1.81375	MALAT1-high
AS01_PBMC_AGCTCTCTCTCCTATA	-1.35772e-05	-1.35772e-05	CCR7+
AS01_PBMC_AGCTTGAAGCTCCTTC	1.35654	1.1427e-05	CCR7+
AS01_PBMC_AGCTTGAAGTCGCCGT	2.28702	1.69061	canonical Tregs
AS01_PBMC_AGCTTGACAATGTAAG	9.79591e-06	9.79591e-06	canonical Tregs
AS01_PBMC_AGCTTGACACCTATCC	7.80711e-06	7.80711e-06	canonical Tregs
AS01_PBMC_AGCTTGACATGCAACT	9.7827e-07	9.7827e-07	CCR7+
AS01_PBMC_AGCTTGAGTCACAAGG	0.959454	-1.36828e-05	MALAT1-high
AS01_PBMC_AGCTTGAGTCGCGAAA	1.32729	-5.84963e-06	Cytotoxic
AS01_PBMC_AGCTTGATCCAGTAGT	2.01978e-06	2.01978e-06	Cytotoxic
AS01_PBMC_AGCTTGATCGGTTAAC	1.3028	1.15631e-05	ANXA1-high
AS01_PBMC_AGCTTGATCTGACCTC	1.47877	-7.65647e-08	canonical Tregs
AS01_PBMC_AGGCCACAGACGCTTT	1.42279	1.42279	canonical Tregs
AS01_PBMC_AGGCCACAGATCTGCT	0.589541	6.87697e-06	Cycling
AS01_PBMC_AGGCCACAGATGCGAC	-7.69899e-06	2.70972	CCR4/Helios+
AS01_PBMC_AGGCCACAGTACATGA	1.76683e-05	1.76683e-05	canonical Tregs
AS01_PBMC_AGGCCACCAGATGAGC	-3.11547e-06	-3.11547e-06	canonical Tregs
AS01_PBMC_AGGCCACCATACGCTA	1.34676	1.9006	canonical Tregs
AS01_PBMC_AGGCCACGTAGGAGTC	1.46502e-05	1.46502e-05	CCR7+
AS01_PBMC_AGGCCACGTCTCCATC	9.90436e-06	9.90436e-06	CCR7+
AS01_PBMC_AGGCCACTCCACGTGG	1.65839	1.41439e-05	CCR7+
AS01_PBMC_AGGCCACTCCTAGGGC	-1.3359e-05	-1.3359e-05	CCR7+
AS01_PBMC_AGGCCACTCTCCGGTT	1.39728	1.15458e-05	canonical Tregs
AS01_PBMC_AGGCCACTCTGTTTGT	1.2989	5.79584e-06	CCR7+
AS01_PBMC_AGGCCGTAGCAGGTCA	-2.87162e-06	-2.87162e-06	canonical Tregs
AS01_PBMC_AGGCCGTAGCGATCCC	4.32818e-06	4.32818e-06	MALAT1-high
AS01_PBMC_AGGCCGTGTTAAGTAG	2.28902	1.32769e-06	canonical Tregs
AS01_PBMC_AGGCCGTTCCTAAGTG	-3.61821e-06	-3.61821e-06	CCR7+
AS01_PBMC_AGGCCGTTCGCCTGTT	-1.10623e-05	-1.10623e-05	canonical Tregs
AS01_PBMC_AGGCCGTTCTCGCTTG	-4.68524e-07	-4.68524e-07	CCR7+
AS01_PBMC_AGGGAGTCAATGGAGC	-5.99477e-06	-5.99477e-06	CCR7+
AS01_PBMC_AGGGAGTCATTTGCCC	-8.80247e-06	-8.80247e-06	canonical Tregs
AS01_PBMC_AGGGAGTTCGTAGATC	6.09438e-06	1.38615	KLRB1+
AS01_PBMC_AGGGAGTTCTTATCTG	1.03928e-06	1.03928e-06	ANXA1-high
AS01_PBMC_AGGGATGAGGGATCTG	-2.38863e-05	1.29289	canonical Tregs
AS01_PBMC_AGGGATGCACTGTCGG	1.46531	-6.90049e-06	canonical Tregs
AS01_PBMC_AGGGATGCAGCTCGCA	1.36906	-5.27857e-06	canonical Tregs
AS01_PBMC_AGGGATGCAGGCGATA	1.06631e-05	1.06631e-05	canonical Tregs
AS01_PBMC_AGGGATGCATCACAAC	2.0847	1.01543	MALAT1-high
AS01_PBMC_AGGGATGGTATCTGCA	-1.09455e-05	-1.09455e-05	canonical Tregs
AS01_PBMC_AGGGATGGTCCGAACC	1.63655	1.63655	ANXA1-high
AS01_PBMC_AGGGTGAAGATCACGG	5.01487e-06	5.01487e-06	MTRNR2L12+
AS01_PBMC_AGGGTGACAAAGAATC	-3.46204e-06	-3.46204e-06	MTRNR2L12+
AS01_PBMC_AGGGTGACAGTCACTA	1.27965	1.27965	MTRNR2L12+
AS01_PBMC_AGGGTGAGTAGGGACT	1.27499	2.65301e-07	CCR4/Helios+
AS01_PBMC_AGGGTGAGTGCTGTAT	-8.50599e-07	-8.50599e-07	canonical Tregs
AS01_PBMC_AGGGTGAGTGTGAAAT	8.66006e-07	8.66006e-07	MTRNR2L12+
AS01_PBMC_AGGGTGATCTCCCTGA	2.15104e-06	2.15104e-06	CCR7+
AS01_PBMC_AGGGTGATCTTCAACT	1.75798	1.75798	MTRNR2L12+
AS01_PBMC_AGGTCATAGTATCGAA	1.71074	-4.15982e-06	canonical Tregs
AS01_PBMC_AGGTCCGAGACGCAAC	9.36315e-07	9.36315e-07	CCR7+
AS01_PBMC_AGGTCCGCAAGCGATG	1.9864	0.944807	canonical Tregs
AS01_PBMC_AGGTCCGCATGCCCGA	1.38478e-06	1.38478e-06	canonical Tregs
AS01_PBMC_AGGTCCGGTCTCTCTG	1.34868e-06	1.34868e-06	Cytotoxic
AS01_PBMC_AGGTCCGGTTGGGACA	1.50251e-05	1.50251e-05	canonical Tregs
AS01_PBMC_AGGTCCGTCATAACCG	-1.15592e-05	-1.15592e-05	canonical Tregs
AS01_PBMC_AGGTCCGTCGGTTCGG	6.76586e-06	6.76586e-06	canonical Tregs
AS01_PBMC_AGTAGTCCAGTGACAG	-6.93678e-06	-6.93678e-06	canonical Tregs
AS01_PBMC_AGTAGTCGTGTAATGA	6.97166e-06	6.97166e-06	KLRB1+
AS01_PBMC_AGTAGTCTCAGTGTTG	2.24108	1.4441e-05	MALAT1-high
AS01_PBMC_AGTAGTCTCCGTCATC	1.5492	-2.11983e-05	CCR7+
AS01_PBMC_AGTAGTCTCGCAAGCC	1.50492	-8.85898e-06	Cycling
AS01_PBMC_AGTAGTCTCTCAAGTG	8.52443e-06	8.52443e-06	CCR7+
AS01_PBMC_AGTCTTTAGCTACCGC	1.1978e-06	1.1978e-06	KLRB1+
AS01_PBMC_AGTCTTTGTAAACGCG	-1.12948e-05	-1.12948e-05	canonical Tregs
AS01_PBMC_AGTCTTTGTGCAGGTA	1.5788	8.47328e-06	canonical Tregs
AS01_PBMC_AGTCTTTTCTAACTGG	1.88705e-05	2.62025	CCR4/Helios+
AS01_PBMC_AGTGAGGAGTAGGCCA	5.90747e-06	5.90747e-06	MTRNR2L12+
AS01_PBMC_AGTGAGGCACATGACT	2.38817	-1.28432e-05	canonical Tregs
AS01_PBMC_AGTGAGGGTAGCGTGA	-3.2387e-06	1.56969	MTRNR2L12+
AS01_PBMC_AGTGAGGTCACTCCTG	-9.51203e-06	-9.51203e-06	canonical Tregs
AS01_PBMC_AGTGGGAAGAGAACAG	1.219	7.50369e-06	MTRNR2L12+
AS01_PBMC_AGTGGGACACCCTATC	1.68131	1.01152e-05	canonical Tregs
AS01_PBMC_AGTGGGACACTTCGAA	-1.65298e-05	-1.65298e-05	CCR4/Helios+
AS01_PBMC_AGTGGGAGTTCGTGAT	-1.06992e-06	-1.06992e-06	canonical Tregs
AS01_PBMC_AGTGGGATCGCACTCT	1.54375e-06	1.54375e-06	CCR7+
AS01_PBMC_AGTGTCAAGGTGGGTT	-1.59884e-05	-1.59884e-05	Cytotoxic
AS01_PBMC_AGTGTCACAGACAGGT	1.93242	1.58068e-05	canonical Tregs
AS01_PBMC_AGTGTCACATGACGGA	5.49992e-06	5.49992e-06	Cytotoxic
AS01_PBMC_AGTGTCATCAAAGACA	7.15138e-06	7.15138e-06	KLRB1+
AS01_PBMC_AGTTGGTAGAAACCAT	-2.59414e-06	1.1713	Cytotoxic
AS01_PBMC_AGTTGGTAGCCGTCGT	1.94783	2.70885e-05	canonical Tregs
AS01_PBMC_AGTTGGTAGCGTGAAC	5.74858e-06	5.74858e-06	MTRNR2L12+
AS01_PBMC_AGTTGGTAGGCTATCT	1.1963	5.50519e-07	MTRNR2L12+
AS01_PBMC_AGTTGGTAGTCAAGGC	-4.42509e-06	1.55982	MTRNR2L12+
AS01_PBMC_AGTTGGTCAGGATTGG	2.25547	1.988e-06	canonical Tregs
AS01_PBMC_AGTTGGTCATTTCAGG	1.35078	0.669615	canonical Tregs
AS01_PBMC_AGTTGGTCATTTGCCC	7.96763e-06	1.70594	KLRB1+
AS01_PBMC_AGTTGGTGTATAGGTA	2.14394	8.21091e-06	ANXA1-high
AS01_PBMC_AGTTGGTGTCTAGTGT	-4.64383e-06	1.82153	KLRB1+
AS01_PBMC_AGTTGGTGTCTCACCT	-9.71862e-06	-9.71862e-06	CCR7+
AS01_PBMC_AGTTGGTTCAGCGATT	2.27093e-05	2.27093e-05	CCR4/Helios+
AS01_PBMC_ATAACGCAGACAATAC	-1.10143e-05	-1.10143e-05	CCR7+
AS01_PBMC_ATAACGCAGATGGGTC	2.27352e-05	2.27352e-05	KLRB1+
AS01_PBMC_ATAACGCAGTGACATA	2.70484	1.5014	canonical Tregs
AS01_PBMC_ATAACGCCATTGGTAC	-5.62872e-06	-5.62872e-06	canonical Tregs
AS01_PBMC_ATAACGCTCCAAACAC	1.56041	2.77528	canonical Tregs
AS01_PBMC_ATAACGCTCTGGAGCC	-1.06805e-05	-1.06805e-05	Cytotoxic
AS01_PBMC_ATAAGAGAGGAGCGTT	1.56938	-1.19247e-05	KLRB1+
AS01_PBMC_ATAAGAGCACACCGCA	1.96296e-05	1.59146	Cycling
AS01_PBMC_ATAGACCCAACACCTA	1.07635e-05	1.61041	canonical Tregs
AS01_PBMC_ATAGACCTCTTTACGT	1.47149	1.47149	canonical Tregs
AS01_PBMC_ATCACGACAAAGTCAA	-1.14848e-05	-1.14848e-05	Cycling
AS01_PBMC_ATCACGACAAGCGTAG	4.72009e-06	1.57972	canonical Tregs
AS01_PBMC_ATCACGAGTAGGAGTC	-6.90245e-06	-6.90245e-06	CCR7+
AS01_PBMC_ATCACGAGTCTGCAAT	1.74462	7.36955e-06	ANXA1-high
AS01_PBMC_ATCACGAGTGTAAGTA	8.88965e-06	8.88965e-06	canonical Tregs
AS01_PBMC_ATCACGATCCGAATGT	-1.58363e-05	-1.58363e-05	CCR7+
AS01_PBMC_ATCACGATCTCACATT	-5.1183e-06	-5.1183e-06	Cycling
AS01_PBMC_ATCATCTAGCAGACTG	1.37766e-06	1.37766e-06	CCR7+
AS01_PBMC_ATCATCTAGCTGCCCA	-1.13356e-05	1.62957	canonical Tregs
AS01_PBMC_ATCATCTGTCGGGTCT	-1.0976e-05	-1.0976e-05	canonical Tregs
AS01_PBMC_ATCATGGAGGCATGGT	1.55016e-06	1.55016e-06	canonical Tregs
AS01_PBMC_ATCATGGCAATTCCTT	5.40708e-06	5.40708e-06	canonical Tregs
AS01_PBMC_ATCATGGCACACCGCA	2.47101	1.85898	canonical Tregs
AS01_PBMC_ATCATGGCATGAACCT	-1.73839e-06	-1.73839e-06	KLRB1+
AS01_PBMC_ATCATGGCATTCCTCG	6.77168e-06	6.77168e-06	ANXA1-high
AS01_PBMC_ATCATGGGTATTCTCT	1.85488	1.47705e-05	canonical Tregs
AS01_PBMC_ATCATGGGTCTAACGT	1.38614	-4.31446e-06	MALAT1-high
AS01_PBMC_ATCATGGGTGCATCTA	1.82188e-06	1.82188e-06	canonical Tregs
AS01_PBMC_ATCATGGGTGGACGAT	2.11266	1.50234e-05	CCR7+
AS01_PBMC_ATCCACCAGTACGATA	-1.10108e-05	1.53563	canonical Tregs
AS01_PBMC_ATCCACCCACCAGTTA	1.6162	1.20446e-05	MALAT1-high
AS01_PBMC_ATCCACCCACCCATTC	-1.20253e-05	-1.20253e-05	canonical Tregs
AS01_PBMC_ATCCACCCAGCCAGAA	1.92882e-06	1.92882e-06	CCR7+
AS01_PBMC_ATCCACCCAGTCTTCC	-9.66709e-06	1.55626	canonical Tregs
AS01_PBMC_ATCCACCTCACTCCTG	1.79218	6.55648e-06	MALAT1-high
AS01_PBMC_ATCCACCTCGCGTAGC	1.39449e-05	1.39449e-05	canonical Tregs
AS01_PBMC_ATCCACCTCGTAGATC	4.0436e-06	4.0436e-06	canonical Tregs
AS01_PBMC_ATCCACCTCGTCTGAA	1.59676	5.27155e-06	CCR7+
AS01_PBMC_ATCCACCTCTCTAAGG	1.55747	1.49032e-05	canonical Tregs
AS01_PBMC_ATCCGAACAATTGCTG	-4.03748e-06	-4.03748e-06	KLRB1+
AS01_PBMC_ATCCGAAGTTTGTGTG	-1.48321e-05	-1.48321e-05	CCR7+
AS01_PBMC_ATCCGAATCTTGTATC	1.63387	-6.80715e-06	canonical Tregs
AS01_PBMC_ATCGAGTAGTAGCGGT	1.31102	1.31102	KLRB1+
AS01_PBMC_ATCGAGTAGTGAAGTT	-1.84487e-06	-1.84487e-06	Cytotoxic
AS01_PBMC_ATCGAGTCACGTGAGA	-5.22804e-07	-5.22804e-07	canonical Tregs
AS01_PBMC_ATCGAGTCATATGAGA	-1.35517e-05	-1.35517e-05	CCR4/Helios+
AS01_PBMC_ATCGAGTGTATAAACG	1.60181	6.36824e-06	canonical Tregs
AS01_PBMC_ATCGAGTGTCAGTGGA	3.56883e-06	3.56883e-06	canonical Tregs
AS01_PBMC_ATCGAGTGTCTAGTGT	-1.5392e-05	-1.5392e-05	CCR7+
AS01_PBMC_ATCGAGTGTGTTGAGG	2.48247	-1.17562e-05	canonical Tregs
AS01_PBMC_ATCTACTAGAAGAAGC	-5.68683e-06	-5.68683e-06	Cytotoxic
AS01_PBMC_ATCTACTAGCCAGTTT	3.21925e-06	3.21925e-06	MALAT1-high
AS01_PBMC_ATCTACTCAGACTCGC	-8.96433e-06	-8.96433e-06	CCR7+
AS01_PBMC_ATCTACTGTTGGGACA	2.7665	1.65974	canonical Tregs
AS01_PBMC_ATCTACTTCTACTTAC	1.50494	7.2107e-06	CCR7+
AS01_PBMC_ATCTGCCAGCCTCGTG	2.11426	1.53509	KLRB1+
AS01_PBMC_ATCTGCCAGGCTCATT	-2.44537e-05	-2.44537e-05	canonical Tregs
AS01_PBMC_ATCTGCCCAATAACGA	6.50199e-06	6.50199e-06	canonical Tregs
AS01_PBMC_ATCTGCCCACTGTTAG	5.97459e-06	1.08287	canonical Tregs
AS01_PBMC_ATCTGCCCAGGTCTCG	-5.91553e-08	-5.91553e-08	canonical Tregs
AS01_PBMC_ATCTGCCGTAAGCACG	1.40005	2.31906	canonical Tregs
AS01_PBMC_ATCTGCCGTCTGGAGA	2.76289e-06	2.76289e-06	canonical Tregs
AS01_PBMC_ATCTGCCTCGACAGCC	-4.96466e-06	-4.96466e-06	canonical Tregs
AS01_PBMC_ATCTGCCTCGCATGAT	1.17022e-05	1.17022e-05	canonical Tregs
AS01_PBMC_ATCTGCCTCGCGATCG	1.00415e-05	1.00415e-05	canonical Tregs
AS01_PBMC_ATCTGCCTCGTGACAT	-8.84502e-06	-8.84502e-06	CCR7+
AS01_PBMC_ATGAGGGAGATGCCAG	1.0929e-06	1.57971	MTRNR2L12+
AS01_PBMC_ATGAGGGAGGATGCGT	2.59185e-06	2.59185e-06	Cytotoxic
AS01_PBMC_ATGAGGGAGGTGACCA	1.48957	-1.50156e-05	MTRNR2L12+
AS01_PBMC_ATGAGGGAGTAACCCT	1.46097	-7.0664e-06	canonical Tregs
AS01_PBMC_ATGAGGGAGTGAATTG	1.78678	6.85643e-07	canonical Tregs
AS01_PBMC_ATGAGGGCACGTCAGC	8.87426e-06	1.87097	canonical Tregs
AS01_PBMC_ATGAGGGCATCCCACT	9.5108e-06	9.5108e-06	canonical Tregs
AS01_PBMC_ATGAGGGGTGGTACAG	1.58865	-1.32976e-06	canonical Tregs
AS01_PBMC_ATGAGGGTCAGTCAGT	-5.53486e-06	-5.53486e-06	MTRNR2L12+
AS01_PBMC_ATGAGGGTCCACGCAG	5.58599e-06	5.58599e-06	CCR7+
AS01_PBMC_ATGCGATAGCGTGTCC	-2.18738e-06	-2.18738e-06	CCR7+
AS01_PBMC_ATGCGATAGTATTGGA	1.37676	-1.28558e-05	canonical Tregs
AS01_PBMC_ATGCGATAGTGGAGTC	1.55276	1.66116e-05	canonical Tregs
AS01_PBMC_ATGCGATCAGGTGCCT	-7.83839e-06	-7.83839e-06	MALAT1-high
AS01_PBMC_ATGCGATGTCCAGTAT	1.49547	3.83623e-06	CCR7+
AS01_PBMC_ATGCGATGTCTGATTG	-1.03912e-05	-1.03912e-05	CCR7+
AS01_PBMC_ATGCGATGTGTTGGGA	1.36577e-06	2.22951	canonical Tregs
AS01_PBMC_ATGCGATTCGGCGGTT	-9.48992e-06	-9.48992e-06	CCR7+
AS01_PBMC_ATGGGAGAGTTGTCGT	-7.21051e-07	-7.21051e-07	Cytotoxic
AS01_PBMC_ATGGGAGCAATGGAAT	2.05092	-4.64364e-06	canonical Tregs
AS01_PBMC_ATGGGAGGTGAACCTT	-1.04161e-06	-1.04161e-06	CCR7+
AS01_PBMC_ATGGGAGGTTCCGTCT	1.52374	1.52374	canonical Tregs
AS01_PBMC_ATGGGAGTCGCGGATC	-2.08711e-06	-2.08711e-06	CCR7+
AS01_PBMC_ATGGGAGTCGGAGGTA	-1.78873e-05	-1.78873e-05	CCR7+
AS01_PBMC_ATGTGTGAGGACTGGT	5.37084e-06	5.37084e-06	CCR7+
AS01_PBMC_ATGTGTGAGTTATCGC	1.65957	-1.9497e-05	CCR7+
AS01_PBMC_ATGTGTGCAAACTGCT	1.57573e-05	1.57573e-05	MALAT1-high
AS01_PBMC_ATGTGTGGTCCCTTGT	-4.35812e-06	-4.35812e-06	canonical Tregs
AS01_PBMC_ATGTGTGGTCTCTTTA	0.773841	-4.15234e-06	CCR7+
AS01_PBMC_ATGTGTGGTGGAAAGA	-1.70782e-05	-1.70782e-05	canonical Tregs
AS01_PBMC_ATGTGTGTCATGCAAC	-1.71289e-06	-1.71289e-06	canonical Tregs
AS01_PBMC_ATTACTCCAATAAGCA	9.88816e-06	1.53053	canonical Tregs
AS01_PBMC_ATTACTCCACAGACTT	1.93033	1.5949	canonical Tregs
AS01_PBMC_ATTACTCCATCTATGG	6.42899e-06	6.42899e-06	MALAT1-high
AS01_PBMC_ATTACTCGTCGCTTCT	-4.56464e-06	-4.56464e-06	KLRB1+
AS01_PBMC_ATTACTCGTCTTTCAT	-5.35947e-06	-5.35947e-06	canonical Tregs
AS01_PBMC_ATTACTCGTTACCGAT	5.51297e-07	5.51297e-07	CCR7+
AS01_PBMC_ATTATCCAGCAGATCG	-1.89089e-06	-1.89089e-06	canonical Tregs
AS01_PBMC_ATTATCCAGCTACCTA	1.59991	2.18664	canonical Tregs
AS01_PBMC_ATTATCCGTACCCAAT	2.36448	-1.67128e-06	canonical Tregs
AS01_PBMC_ATTATCCGTCATGCCG	-7.02e-06	-7.02e-06	CCR7+
AS01_PBMC_ATTATCCTCAGTTGAC	-1.40384e-05	-1.40384e-05	CCR7+
AS01_PBMC_ATTCTACAGAACTCGG	1.45767	-5.36767e-06	canonical Tregs
AS01_PBMC_ATTCTACAGATGGGTC	8.97606e-07	8.97606e-07	MALAT1-high
AS01_PBMC_ATTCTACCAAGGACAC	1.65	2.76551e-06	MALAT1-high
AS01_PBMC_ATTCTACGTGCCTTGG	-3.98824e-06	-3.98824e-06	CCR7+
AS01_PBMC_ATTCTACGTTTGTTGG	-1.10422e-06	-1.10422e-06	CCR7+
AS01_PBMC_ATTCTACTCACCACCT	1.50903	1.50903	CCR7+
AS01_PBMC_ATTGGACAGAGGTACC	-3.33439e-06	-3.33439e-06	canonical Tregs
AS01_PBMC_ATTGGACAGGACGAAA	-1.35724e-05	-1.35724e-05	CCR7+
AS01_PBMC_ATTGGACAGTACGACG	-3.55889e-06	-3.55889e-06	ANXA1-high
AS01_PBMC_ATTGGACCATCCCATC	2.22904e-06	2.22904e-06	canonical Tregs
AS01_PBMC_ATTGGACCATGCCACG	1.23965e-05	1.23965e-05	canonical Tregs
AS01_PBMC_ATTGGACGTACATGTC	-2.2417e-05	-2.2417e-05	canonical Tregs
AS01_PBMC_ATTGGACGTATGCTTG	-1.1946e-05	-1.1946e-05	CCR7+
AS01_PBMC_ATTGGACGTCGCGGTT	-5.28488e-06	-5.28488e-06	CCR7+
AS01_PBMC_ATTGGACTCAACGGCC	1.50221	-4.52627e-06	CCR7+
AS01_PBMC_ATTGGACTCCAGTATG	-6.87182e-06	-6.87182e-06	KLRB1+
AS01_PBMC_ATTGGACTCCTCAACC	1.61683	-6.42793e-06	canonical Tregs
AS01_PBMC_ATTGGTGAGCATCATC	1.41949e-05	1.41949e-05	CCR7+
AS01_PBMC_ATTGGTGAGGAGCGTT	2.04778	3.64021e-06	MTRNR2L12+
AS01_PBMC_ATTGGTGAGTAACCCT	5.88203e-06	1.23157	MTRNR2L12+
AS01_PBMC_ATTGGTGCAAACAACA	1.79323	6.79289e-06	MALAT1-high
AS01_PBMC_ATTGGTGCACCACGTG	1.51482	1.51482	canonical Tregs
AS01_PBMC_ATTGGTGGTGATGTGG	1.71373	5.00684e-06	canonical Tregs
AS01_PBMC_ATTGGTGTCTTGAGAC	-9.80688e-06	-9.80688e-06	canonical Tregs
AS01_PBMC_ATTTCTGAGCCCAGCT	5.97312e-06	5.97312e-06	canonical Tregs
AS01_PBMC_ATTTCTGCAAAGGAAG	4.51799e-07	0.875213	Cytotoxic
AS01_PBMC_ATTTCTGCACCACCAG	2.78664	1.56999	canonical Tregs
AS01_PBMC_ATTTCTGGTTATGTGC	8.98329e-07	8.98329e-07	MALAT1-high
AS01_PBMC_ATTTCTGTCTCTGAGA	1.24689e-05	1.24689e-05	CCR4/Helios+
AS01_PBMC_CAACCAAAGCCCAATT	-1.68698e-05	-1.68698e-05	canonical Tregs
AS01_PBMC_CAACCAACACCAGGTC	-1.28568e-05	1.87467	CCR7+
AS01_PBMC_CAACCAAGTGATGATA	-1.81062e-05	-1.81062e-05	KLRB1+
AS01_PBMC_CAACCAAGTTCACGGC	4.62986e-06	4.62986e-06	canonical Tregs
AS01_PBMC_CAACCAAGTTCTGGTA	8.37408e-06	1.81808	Cycling
AS01_PBMC_CAACCAATCATCGCTC	6.32985e-06	6.32985e-06	canonical Tregs
AS01_PBMC_CAACCAATCGGTCCGA	-7.412e-07	-7.412e-07	canonical Tregs
AS01_PBMC_CAACCTCAGTGTCCAT	-1.59435e-05	1.95504	CCR4/Helios+
AS01_PBMC_CAACCTCCAAGTCTGT	2.09401	2.79616e-07	canonical Tregs
AS01_PBMC_CAACCTCCACGAAACG	1.17936	1.30989e-05	KLRB1+
AS01_PBMC_CAACCTCTCACCCGAG	-2.5121e-05	-2.5121e-05	canonical Tregs
AS01_PBMC_CAACCTCTCACCGTAA	3.81149e-06	3.81149e-06	CCR7+
AS01_PBMC_CAACCTCTCAGGCAAG	-4.17469e-06	-4.17469e-06	CCR7+
AS01_PBMC_CAACCTCTCTCCAGGG	9.28614e-07	9.28614e-07	CCR7+
AS01_PBMC_CAACTAGAGCTATGCT	1.72954	-2.99309e-05	MALAT1-high
AS01_PBMC_CAACTAGCACAGAGGT	-6.63585e-06	-6.63585e-06	CCR7+
AS01_PBMC_CAACTAGCAGGTTTCA	1.41348e-05	1.41348e-05	canonical Tregs
AS01_PBMC_CAACTAGCATAGACTC	2.84883e-06	2.84883e-06	MALAT1-high
AS01_PBMC_CAACTAGGTAAACGCG	-3.0322e-06	-3.0322e-06	canonical Tregs
AS01_PBMC_CAACTAGGTAAAGGAG	1.79614	-3.67235e-06	MALAT1-high
AS01_PBMC_CAACTAGGTCAAACTC	8.02827e-06	8.02827e-06	CCR7+
AS01_PBMC_CAACTAGTCATGTAGC	-1.70308e-05	-1.70308e-05	CCR7+
AS01_PBMC_CAACTAGTCTAACTGG	-5.11931e-06	-5.11931e-06	Cytotoxic
AS01_PBMC_CAAGAAAAGTCGAGTG	-5.99311e-06	-5.99311e-06	canonical Tregs
AS01_PBMC_CAAGAAACAGTTCCCT	1.96622e-07	1.96622e-07	canonical Tregs
AS01_PBMC_CAAGAAAGTGAGCGAT	2.60931e-06	2.60931e-06	Cytotoxic
AS01_PBMC_CAAGAAAGTTCCACGG	4.53278e-06	1.10682	Cytotoxic
AS01_PBMC_CAAGAAATCAAACGGG	6.02632e-06	6.02632e-06	canonical Tregs
AS01_PBMC_CAAGAAATCCCACTTG	1.57413e-06	1.57413e-06	MALAT1-high
AS01_PBMC_CAAGAAATCGCGTAGC	1.67424	1.57369e-05	canonical Tregs
AS01_PBMC_CAAGAAATCGTACCGG	-1.51479e-05	-1.51479e-05	IFN signature
AS01_PBMC_CAAGATCAGACTTGAA	1.02887	-8.2175e-06	KLRB1+
AS01_PBMC_CAAGATCAGGTGATTA	3.88558e-06	1.77733	canonical Tregs
AS01_PBMC_CAAGATCCAAGCCATT	-4.31123e-06	-4.31123e-06	ANXA1-high
AS01_PBMC_CAAGGCCAGACTGTAA	1.53907e-06	1.53907e-06	CCR7+
AS01_PBMC_CAAGGCCAGTGTGAAT	2.33026	-1.1249e-05	canonical Tregs
AS01_PBMC_CAAGGCCCACATCCGG	2.60755e-07	2.60755e-07	CCR7+
AS01_PBMC_CAAGGCCCAGGGCATA	-7.92879e-07	-7.92879e-07	canonical Tregs
AS01_PBMC_CAAGGCCGTGATAAGT	1.43388	1.05586e-05	CCR7+
AS01_PBMC_CAAGGCCGTTTAGCTG	-2.24467e-06	-2.24467e-06	CCR7+
AS01_PBMC_CAAGGCCTCAAGATCC	5.49607e-06	1.51345	ANXA1-high
AS01_PBMC_CAAGGCCTCGTAGATC	1.07543e-06	1.07543e-06	canonical Tregs
AS01_PBMC_CAAGTTGCATTACGAC	1.64245e-06	1.64245e-06	canonical Tregs
AS01_PBMC_CAAGTTGGTAGCGCTC	4.96596e-06	4.96596e-06	CCR7+
AS01_PBMC_CAAGTTGGTCCCTTGT	-4.00205e-06	-4.00205e-06	Cycling
AS01_PBMC_CAAGTTGTCCGTACAA	1.85231e-06	1.85231e-06	MALAT1-high
AS01_PBMC_CAAGTTGTCTATCCTA	2.29945	5.81824e-06	MALAT1-high
AS01_PBMC_CACAAACAGCCCGAAA	1.39974e-05	1.39974e-05	MALAT1-high
AS01_PBMC_CACAAACAGGATATAC	2.35135	9.84444e-06	canonical Tregs
AS01_PBMC_CACAAACAGTAGCCGA	3.99634e-06	3.99634e-06	CCR7+
AS01_PBMC_CACAAACCAGGTTTCA	-6.46913e-06	-6.46913e-06	CCR7+
AS01_PBMC_CACAAACCATGGATGG	2.13271	-8.37628e-07	CCR7+
AS01_PBMC_CACAAACTCCTTTCTC	-6.44624e-06	-6.44624e-06	Cytotoxic
AS01_PBMC_CACAAACTCGGCCGAT	1.29349	1.29349	canonical Tregs
AS01_PBMC_CACACAAAGCGGCTTC	-1.33621e-06	-1.33621e-06	CCR7+
AS01_PBMC_CACACAACAAGGGTCA	1.1196e-05	1.1196e-05	CCR7+
AS01_PBMC_CACACAACACTGAAGG	2.39221e-06	2.39221e-06	CCR7+
AS01_PBMC_CACACAAGTATATGAG	7.592e-06	1.20133	KLRB1+
AS01_PBMC_CACACAAGTCAATGTC	2.28056	-2.21779e-07	KLRB1+
AS01_PBMC_CACACAATCAGAGGTG	-1.25713e-05	-1.25713e-05	ANXA1-high
AS01_PBMC_CACACCTCACCATGTA	2.01856	1.19306e-05	ANXA1-high
AS01_PBMC_CACACCTCACGAGAGT	1.42708	-7.81785e-06	canonical Tregs
AS01_PBMC_CACACCTCACGGACAA	1.39261e-05	1.39261e-05	canonical Tregs
AS01_PBMC_CACACCTGTCACCCAG	2.0254	2.74527e-05	canonical Tregs
AS01_PBMC_CACACCTGTCCGACGT	-3.00365e-06	1.32567	canonical Tregs
AS01_PBMC_CACACCTTCAGAGCTT	1.76119	9.40071e-06	canonical Tregs
AS01_PBMC_CACACCTTCTCAAACG	2.90602e-06	2.90602e-06	CCR7+
AS01_PBMC_CACACCTTCTGAGGGA	1.48456	1.08241e-05	canonical Tregs
AS01_PBMC_CACACTCAGACCCACC	9.20096e-06	9.20096e-06	canonical Tregs
AS01_PBMC_CACACTCCAATCTGCA	1.49761	-4.06215e-06	canonical Tregs
AS01_PBMC_CACACTCCACACCGAC	0.816533	6.64502e-06	canonical Tregs
AS01_PBMC_CACACTCGTATCTGCA	-2.313e-05	-2.313e-05	Cytotoxic
AS01_PBMC_CACAGGCCACGTGAGA	1.22705e-05	1.22705e-05	canonical Tregs
AS01_PBMC_CACAGGCCATCACGAT	2.9889e-05	2.9889e-05	canonical Tregs
AS01_PBMC_CACAGGCGTACCGTAT	3.99669e-06	3.99669e-06	canonical Tregs
AS01_PBMC_CACAGGCGTATGGTTC	-7.27292e-06	-7.27292e-06	MALAT1-high
AS01_PBMC_CACAGGCGTCGAGATG	7.15462e-07	7.15462e-07	canonical Tregs
AS01_PBMC_CACAGGCGTGTTGAGG	-9.48678e-06	2.20795	canonical Tregs
AS01_PBMC_CACAGGCGTTCGTTGA	7.33447e-06	7.33447e-06	ANXA1-high
AS01_PBMC_CACAGGCTCGGTGTTA	2.3436e-05	2.3436e-05	CCR7+
AS01_PBMC_CACAGTAAGAGCTGCA	1.97136	1.33996e-07	canonical Tregs
AS01_PBMC_CACAGTACATACCATG	1.30254e-05	1.30254e-05	MALAT1-high
AS01_PBMC_CACAGTATCCATGAGT	7.06014e-06	7.06014e-06	canonical Tregs
AS01_PBMC_CACATAGAGGCTATCT	2.68119	6.65694e-06	canonical Tregs
AS01_PBMC_CACATAGCATGCCACG	1.49556e-05	1.85284	KLRB1+
AS01_PBMC_CACATAGCATTGTGCA	1.58957	1.58957	canonical Tregs
AS01_PBMC_CACATTTAGGATGGTC	4.16298e-06	4.16298e-06	CCR7+
AS01_PBMC_CACATTTAGTGTGAAT	1.48613	4.76972e-08	canonical Tregs
AS01_PBMC_CACATTTTCATTCACT	-1.08294e-05	-1.08294e-05	canonical Tregs
AS01_PBMC_CACATTTTCTGATACG	2.97984	4.06419e-06	canonical Tregs
AS01_PBMC_CACATTTTCTTTCCTC	1.27201e-05	1.27201e-05	canonical Tregs
AS01_PBMC_CACCACTAGGATGTAT	3.62481e-06	3.62481e-06	CCR7+
AS01_PBMC_CACCACTAGGGTCTCC	3.35848e-06	3.35848e-06	MALAT1-high
AS01_PBMC_CACCACTAGTGGAGTC	9.0827e-07	9.0827e-07	canonical Tregs
AS01_PBMC_CACCACTTCCTACAGA	1.21517e-05	1.21517e-05	canonical Tregs
AS01_PBMC_CACCAGGCAAGTCTAC	1.50639e-06	1.50639e-06	canonical Tregs
AS01_PBMC_CACCAGGGTATTACCG	1.5652	1.5652	canonical Tregs
AS01_PBMC_CACCAGGTCGCGATCG	0.683421	0.683421	KLRB1+
AS01_PBMC_CACCTTGAGACGCTTT	2.22109e-06	2.22109e-06	ANXA1-high
AS01_PBMC_CACCTTGAGAGGGATA	5.90409e-06	2.77213	canonical Tregs
AS01_PBMC_CACCTTGAGATATACG	1.07567	-8.49095e-06	canonical Tregs
AS01_PBMC_CACCTTGAGCATGGCA	1.89842	1.89842	IFN signature
AS01_PBMC_CACCTTGAGCGATGAC	1.16155	-4.32852e-06	KLRB1+
AS01_PBMC_CACCTTGAGGCTACGA	1.09727	2.39607	Cycling
AS01_PBMC_CACCTTGCAAGGACTG	-1.4913e-05	-1.4913e-05	canonical Tregs
AS01_PBMC_CACCTTGGTAGGACAC	-4.06862e-07	-4.06862e-07	canonical Tregs
AS01_PBMC_CACCTTGGTCAAAGAT	1.3891	2.19531e-05	canonical Tregs
AS01_PBMC_CACCTTGGTTCAGACT	1.49628	5.31683e-06	CCR7+
AS01_PBMC_CACCTTGTCGGTGTTA	7.63238e-06	7.63238e-06	canonical Tregs
AS01_PBMC_CACTCCAAGCAGCGTA	1.34384	1.54804e-05	CCR7+
AS01_PBMC_CACTCCAAGCCGTCGT	2.17756	5.23444e-06	canonical Tregs
AS01_PBMC_CACTCCACAACTTGAC	1.09431	9.61488e-06	CCR7+
AS01_PBMC_CACTCCAGTAGGGACT	1.57363	1.57363	CCR7+
AS01_PBMC_CACTCCATCTCAACTT	-6.10953e-06	-6.10953e-06	CCR7+
AS01_PBMC_CAGAATCGTTCATGGT	1.41755	6.39753e-06	canonical Tregs
AS01_PBMC_CAGAATCTCGTACCGG	1.28961e-05	1.28961e-05	canonical Tregs
AS01_PBMC_CAGAATCTCTAGCACA	-9.88993e-06	-9.88993e-06	KLRB1+
AS01_PBMC_CAGAGAGAGAGTCGGT	1.68831e-05	1.68831e-05	canonical Tregs
AS01_PBMC_CAGAGAGGTACATCCA	-3.57816e-06	-3.57816e-06	ANXA1-high
AS01_PBMC_CAGAGAGGTGAACCTT	1.20525	1.20525	CCR4/Helios+
AS01_PBMC_CAGATCAGTCCTCTTG	1.1269e-05	1.1269e-05	KLRB1+
AS01_PBMC_CAGCAGCCATTGGGCC	3.57052e-06	3.57052e-06	CCR7+
AS01_PBMC_CAGCAGCGTTTCCACC	1.32771	1.41509e-06	CCR7+
AS01_PBMC_CAGCAGCTCCATGCTC	9.64284e-06	9.64284e-06	canonical Tregs
AS01_PBMC_CAGCAGCTCCTAAGTG	1.37789	1.37789	canonical Tregs
AS01_PBMC_CAGCATAAGGCGACAT	-1.83629e-05	-1.83629e-05	CCR7+
AS01_PBMC_CAGCATAAGTTTGCGT	1.03851e-05	1.03851e-05	MALAT1-high
AS01_PBMC_CAGCATACACGGACAA	1.03499e-05	1.03499e-05	canonical Tregs
AS01_PBMC_CAGCCGAAGTACGCCC	1.55305	1.55305	canonical Tregs
AS01_PBMC_CAGCCGAAGTACTTGC	2.78699	2.15362	CCR7+
AS01_PBMC_CAGCCGACAAGTAGTA	-1.79438e-05	1.34927	CCR7+
AS01_PBMC_CAGCCGAGTAAGGGAA	1.15721e-05	1.15721e-05	canonical Tregs
AS01_PBMC_CAGCCGAGTGTTTGGT	9.20729e-06	1.29716	MALAT1-high
AS01_PBMC_CAGCCGATCCAGATCA	8.14344e-06	8.14344e-06	KLRB1+
AS01_PBMC_CAGCCGATCGCACTCT	1.64795	1.64795	canonical Tregs
AS01_PBMC_CAGCCGATCTCTGTCG	-7.51627e-06	1.49626	canonical Tregs
AS01_PBMC_CAGCGACAGCCACGTC	2.5327	1.36017	canonical Tregs
AS01_PBMC_CAGCGACAGGACTGGT	-2.04756e-07	-2.04756e-07	canonical Tregs
AS01_PBMC_CAGCGACCAGTCTTCC	1.41451e-05	1.41451e-05	CCR7+
AS01_PBMC_CAGCGACGTCATATCG	6.18338e-06	6.18338e-06	CCR7+
AS01_PBMC_CAGCGACGTCTGCGGT	-1.4903e-06	-1.4903e-06	Cytotoxic
AS01_PBMC_CAGCGACTCTTGTATC	-8.32329e-06	-8.32329e-06	KLRB1+
AS01_PBMC_CAGCGACTCTTTACGT	1.74861e-05	1.74861e-05	KLRB1+
AS01_PBMC_CAGCTAAAGAGTACCG	1.67354	1.96337e-05	canonical Tregs
AS01_PBMC_CAGCTAAAGGTAGCTG	1.46019	-2.35046e-05	CCR7+
AS01_PBMC_CAGCTAAAGTACGTTC	3.89846e-06	3.89846e-06	canonical Tregs
AS01_PBMC_CAGCTAACATGTAAGA	1.53223	4.67032e-06	CCR7+
AS01_PBMC_CAGCTGGAGACCTTTG	1.06658e-05	1.06658e-05	canonical Tregs
AS01_PBMC_CAGCTGGAGACTACAA	-2.71213e-06	-2.71213e-06	canonical Tregs
AS01_PBMC_CAGCTGGAGGCCCTTG	1.28003	6.38319e-07	CCR7+
AS01_PBMC_CAGCTGGAGTGTTGAA	1.87357e-06	1.87357e-06	canonical Tregs
AS01_PBMC_CAGCTGGGTAGCGTAG	-2.5626e-06	1.88883	CCR7+
AS01_PBMC_CAGCTGGGTCCCTACT	2.19936	-1.79025e-06	canonical Tregs
AS01_PBMC_CAGCTGGGTCGGCATC	5.8357e-06	5.8357e-06	Cytotoxic
AS01_PBMC_CAGGTGCAGGCTCATT	1.65821	-1.56586e-06	canonical Tregs
AS01_PBMC_CAGGTGCAGTTAACGA	1.78944e-05	1.78944e-05	canonical Tregs
AS01_PBMC_CAGGTGCCATCTCGCT	2.2955e-05	2.2955e-05	Cycling
AS01_PBMC_CAGGTGCCATGCATGT	3.08504e-06	1.75206	canonical Tregs
AS01_PBMC_CAGGTGCCATTTCAGG	3.65197e-06	3.65197e-06	canonical Tregs
AS01_PBMC_CAGGTGCGTCGCCATG	7.51093e-06	7.51093e-06	canonical Tregs
AS01_PBMC_CAGGTGCGTGCAGACA	-7.44522e-06	-7.44522e-06	CCR7+
AS01_PBMC_CAGTAACAGCGAGAAA	1.59394	-4.19216e-07	canonical Tregs
AS01_PBMC_CAGTAACGTACACCGC	1.67421	-5.98983e-06	canonical Tregs
AS01_PBMC_CAGTAACGTACCCAAT	-2.02515e-06	-2.02515e-06	canonical Tregs
AS01_PBMC_CAGTAACTCCCGACTT	1.44197	2.39692e-05	Cytotoxic
AS01_PBMC_CAGTCCTAGGCTATCT	-1.26903e-05	-1.26903e-05	CCR7+
AS01_PBMC_CAGTCCTAGTGGTAGC	-1.21438e-05	-1.21438e-05	canonical Tregs
AS01_PBMC_CAGTCCTCAGACGTAG	-1.95263e-07	-1.95263e-07	canonical Tregs
AS01_PBMC_CAGTCCTCAGGATCGA	-7.54034e-06	-7.54034e-06	canonical Tregs
AS01_PBMC_CAGTCCTCAGTGAGTG	0.492325	1.26537	Cycling
AS01_PBMC_CAGTCCTTCAGTCAGT	8.62628e-06	8.62628e-06	CCR7+
AS01_PBMC_CAGTCCTTCATACGGT	1.18909e-05	1.18909e-05	canonical Tregs
AS01_PBMC_CAGTCCTTCGAGCCCA	1.32629	7.84176e-06	ANXA1-high
AS01_PBMC_CAGTCCTTCGCGATCG	-5.76935e-06	-5.76935e-06	CCR7+
AS01_PBMC_CAGTCCTTCTCGGACG	-1.32267e-06	-1.32267e-06	CCR7+
AS01_PBMC_CATATGGAGTGCCAGA	5.86828e-06	5.86828e-06	CCR7+
AS01_PBMC_CATATGGAGTTAGGTA	2.28743	5.35e-06	CCR7+
AS01_PBMC_CATATGGGTACCCAAT	1.79053	1.51017e-05	canonical Tregs
AS01_PBMC_CATATGGGTCCGAAGA	-1.17039e-05	1.72994	canonical Tregs
AS01_PBMC_CATATGGTCTCAAACG	-1.29393e-05	-1.29393e-05	canonical Tregs
AS01_PBMC_CATATTCCACGGTAGA	1.44627e-05	1.44627e-05	Cycling
AS01_PBMC_CATATTCCATCGGACC	9.39187e-06	9.39187e-06	Cytotoxic
AS01_PBMC_CATATTCGTATGAAAC	-4.85007e-06	-4.85007e-06	canonical Tregs
AS01_PBMC_CATATTCTCATCGGAT	-5.96951e-07	-5.96951e-07	canonical Tregs
AS01_PBMC_CATATTCTCTGCCAGG	-3.26056e-06	-3.26056e-06	ANXA1-high
AS01_PBMC_CATCAAGAGTTCGATC	1.2808e-06	1.76518	canonical Tregs
AS01_PBMC_CATCAAGCACAAGCCC	2.15851	0.928871	canonical Tregs
AS01_PBMC_CATCAAGTCCATGCTC	7.20878e-06	7.20878e-06	MALAT1-high
AS01_PBMC_CATCAAGTCCGAACGC	-1.01608e-05	-1.01608e-05	canonical Tregs
AS01_PBMC_CATCAGAAGTAATCCC	-3.9341e-06	-3.9341e-06	CCR7+
AS01_PBMC_CATCAGACACGAGGTA	-5.40609e-06	-5.40609e-06	CCR7+
AS01_PBMC_CATCAGACAGTAACGG	2.46453e-06	2.46453e-06	canonical Tregs
AS01_PBMC_CATCAGAGTGGTAACG	1.32001	-6.38882e-06	canonical Tregs
AS01_PBMC_CATCAGAGTGTTCTTT	-6.02285e-06	-6.02285e-06	canonical Tregs
AS01_PBMC_CATCAGATCACGCGGT	2.1662	5.49107e-06	canonical Tregs
AS01_PBMC_CATCAGATCGCTGATA	1.24095e-06	1.24095e-06	canonical Tregs
AS01_PBMC_CATCCACCAATAAGCA	1.94703	2.59451e-06	CCR7+
AS01_PBMC_CATCCACCAGATCGGA	1.7926	7.09558e-06	canonical Tregs
AS01_PBMC_CATCCACTCCGCATCT	-8.2369e-06	-8.2369e-06	canonical Tregs
AS01_PBMC_CATCGAACACGGTAGA	2.06371	1.4901	CCR7+
AS01_PBMC_CATCGAACATGCCCGA	5.7189e-06	5.7189e-06	KLRB1+
AS01_PBMC_CATCGAAGTACAGTGG	8.67372e-07	8.67372e-07	canonical Tregs
AS01_PBMC_CATCGAAGTAGAGCTG	-1.26547e-06	1.40071	CCR4/Helios+
AS01_PBMC_CATCGAAGTCCGAATT	5.1248e-06	5.1248e-06	CCR4/Helios+
AS01_PBMC_CATCGAATCTCGGACG	1.2404	3.06138e-06	CCR7+
AS01_PBMC_CATCGGGAGTGGTAAT	2.65836e-05	2.65836e-05	Cycling
AS01_PBMC_CATCGGGCAGCATGAG	1.73481e-06	1.73481e-06	CCR7+
AS01_PBMC_CATCGGGTCAATACCG	-1.04312e-05	-1.04312e-05	MALAT1-high
AS01_PBMC_CATCGGGTCGAGGTAG	2.50578e-06	2.50578e-06	CCR7+
AS01_PBMC_CATCGGGTCTATCGCC	-1.78418e-06	2.12003	canonical Tregs
AS01_PBMC_CATCGGGTCTATGTGG	2.0841	1.02364e-05	canonical Tregs
AS01_PBMC_CATCGGGTCTCTTATG	1.81634	-9.01864e-07	MALAT1-high
AS01_PBMC_CATGACAAGAGAGCTC	1.40117	-2.77924e-06	CCR7+
AS01_PBMC_CATGACAAGCATGGCA	2.59234	-2.79218e-07	canonical Tregs
AS01_PBMC_CATGACAAGCGTTCCG	2.56976	-6.38851e-06	CCR4/Helios+
AS01_PBMC_CATGACAAGCTGCAAG	6.23518e-06	6.23518e-06	MALAT1-high
AS01_PBMC_CATGACACAATCGAAA	-1.0452e-05	-1.0452e-05	KLRB1+
AS01_PBMC_CATGACAGTCTGGAGA	-6.1232e-06	-6.1232e-06	KLRB1+
AS01_PBMC_CATGACAGTTCCCGAG	1.60975	2.56531	canonical Tregs
AS01_PBMC_CATGCCTCACATCCAA	7.18796e-06	1.02635	canonical Tregs
AS01_PBMC_CATGCCTGTTAGATGA	1.75167	1.75167	canonical Tregs
AS01_PBMC_CATGCCTTCACAAACC	5.27329e-06	5.27329e-06	MTRNR2L12+
AS01_PBMC_CATGGCGAGATAGTCA	-1.72474e-05	-1.72474e-05	CCR7+
AS01_PBMC_CATGGCGAGGGATCTG	1.31204	8.15408e-06	canonical Tregs
AS01_PBMC_CATGGCGCAAGCGTAG	2.45486	-2.0067e-05	CCR7+
AS01_PBMC_CATGGCGCAAGTCATC	-1.29181e-05	-1.29181e-05	CCR7+
AS01_PBMC_CATGGCGCACGACGAA	3.65452e-06	3.65452e-06	ANXA1-high
AS01_PBMC_CATGGCGCAGATCTGT	3.65838e-06	3.65838e-06	CCR7+
AS01_PBMC_CATGGCGCATCCCATC	1.74461	1.70546e-06	canonical Tregs
AS01_PBMC_CATGGCGGTGCACCAC	-8.37659e-06	-8.37659e-06	canonical Tregs
AS01_PBMC_CATGGCGGTTGCGTTA	-1.52203e-06	-1.52203e-06	CCR7+
AS01_PBMC_CATTATCAGCTAGTTC	-6.46458e-06	-6.46458e-06	ANXA1-high
AS01_PBMC_CATTATCAGTTCCACA	1.25454	-7.34094e-06	CCR7+
AS01_PBMC_CATTATCCAGTAGAGC	1.60306	-7.81972e-06	CCR7+
AS01_PBMC_CATTATCGTCATATGC	5.51567e-06	5.51567e-06	CCR7+
AS01_PBMC_CATTATCGTCTAGAGG	-6.57895e-06	-6.57895e-06	ANXA1-high
AS01_PBMC_CATTATCTCAACCAAC	-1.61084e-05	-1.61084e-05	CCR7+
AS01_PBMC_CATTATCTCTGAAAGA	7.48176e-06	7.48176e-06	CCR7+
AS01_PBMC_CATTCGCAGAGGACGG	1.85622	-1.4854e-05	canonical Tregs
AS01_PBMC_CATTCGCAGAGTCGGT	1.5785	1.10056e-05	canonical Tregs
AS01_PBMC_CATTCGCAGGAACTGC	-9.53523e-06	-9.53523e-06	MALAT1-high
AS01_PBMC_CATTCGCAGGGATCTG	4.49296e-06	4.49296e-06	CCR7+
AS01_PBMC_CATTCGCAGTACCGGA	-1.964e-05	-1.964e-05	Cytotoxic
AS01_PBMC_CATTCGCCAAGGCTCC	2.31823	1.24157e-05	ANXA1-high
AS01_PBMC_CATTCGCCACATGGGA	-8.70063e-06	-8.70063e-06	CCR7+
AS01_PBMC_CATTCGCGTCATACTG	1.47461	9.35247e-06	canonical Tregs
AS01_PBMC_CATTCGCGTGGAAAGA	-5.42829e-06	-5.42829e-06	MALAT1-high
AS01_PBMC_CATTCGCGTTAGTGGG	2.06563	5.99054e-06	KLRB1+
AS01_PBMC_CATTCGCGTTTACTCT	1.54981	3.86838e-07	canonical Tregs
AS01_PBMC_CATTCGCTCAACGAAA	1.65784	-2.39486e-05	canonical Tregs
AS01_PBMC_CCAATCCAGCGTGAGT	1.30827	-9.62801e-07	canonical Tregs
AS01_PBMC_CCAATCCAGGATGGAA	1.33881	-9.77479e-07	CCR7+
AS01_PBMC_CCAATCCCAAAGGCGT	8.931e-06	8.931e-06	CCR7+
AS01_PBMC_CCAATCCCAATGTAAG	8.19046e-06	8.19046e-06	canonical Tregs
AS01_PBMC_CCAATCCCATTACCTT	1.35092e-05	1.35092e-05	CCR7+
AS01_PBMC_CCAATCCGTACCATCA	-4.91515e-06	-4.91515e-06	canonical Tregs
AS01_PBMC_CCAATCCGTATGGTTC	5.80996e-06	1.24391	MALAT1-high
AS01_PBMC_CCAATCCGTCATATCG	2.61786	2.61786	CCR4/Helios+
AS01_PBMC_CCAATCCTCCTAGTGA	1.48897e-05	1.48897e-05	CCR7+
AS01_PBMC_CCAATCCTCGGAAACG	3.71067e-06	3.71067e-06	CCR7+
AS01_PBMC_CCAATCCTCTCTAGGA	3.11656e-06	1.64492	canonical Tregs
AS01_PBMC_CCAATCCTCTCTGTCG	2.54523	-1.03752e-05	canonical Tregs
AS01_PBMC_CCACCTAAGAGCTATA	7.68179e-06	7.68179e-06	MALAT1-high
AS01_PBMC_CCACCTAAGCAGCGTA	-1.5108e-05	-1.5108e-05	CCR4/Helios+
AS01_PBMC_CCACCTAAGCGAGAAA	1.58433	8.57458e-06	Cycling
AS01_PBMC_CCACCTAAGGACGAAA	-2.14473e-06	-2.14473e-06	CCR7+
AS01_PBMC_CCACCTAAGGATTCGG	5.13596e-06	5.13596e-06	canonical Tregs
AS01_PBMC_CCACCTACACCACGTG	-1.33149e-05	-1.33149e-05	canonical Tregs
AS01_PBMC_CCACCTATCGATCCCT	-5.51783e-06	-5.51783e-06	canonical Tregs
AS01_PBMC_CCACGGAAGCCAGTTT	1.47486	4.55495e-06	CCR7+
AS01_PBMC_CCACGGACACAGGCCT	-2.58111e-06	-2.58111e-06	CCR7+
AS01_PBMC_CCACGGAGTCACAAGG	1.2698	-1.00292e-05	CCR7+
AS01_PBMC_CCACGGATCGCACTCT	4.63768e-06	4.63768e-06	MALAT1-high
AS01_PBMC_CCACGGATCTGGTTCC	1.23567e-05	1.23567e-05	canonical Tregs
AS01_PBMC_CCACTACAGGTTCCTA	8.44143e-06	8.44143e-06	CCR7+
AS01_PBMC_CCACTACCATCCCATC	1.66513	8.24074e-06	MALAT1-high
AS01_PBMC_CCACTACGTAATCACC	-8.85776e-06	1.99513	MALAT1-high
AS01_PBMC_CCACTACGTGCAGACA	-2.2217e-06	-2.2217e-06	canonical Tregs
AS01_PBMC_CCACTACGTGTGACGA	2.16621	1.07544	canonical Tregs
AS01_PBMC_CCACTACGTGTTTGGT	3.6537e-06	3.6537e-06	canonical Tregs
AS01_PBMC_CCAGCGAAGCAATATG	1.42684	-1.09978e-05	MALAT1-high
AS01_PBMC_CCAGCGAAGGCATGGT	1.23185e-05	1.23185e-05	canonical Tregs
AS01_PBMC_CCAGCGAGTCGCGAAA	1.57666	-6.65438e-07	canonical Tregs
AS01_PBMC_CCAGCGATCCCAACGG	1.90986	4.26895e-06	ANXA1-high
AS01_PBMC_CCAGCGATCGTTGACA	8.90622e-06	8.90622e-06	KLRB1+
AS01_PBMC_CCATGTCAGAGTGAGA	1.18852e-05	1.18852e-05	canonical Tregs
AS01_PBMC_CCATGTCAGCGCTTAT	6.8106e-06	6.8106e-06	canonical Tregs
AS01_PBMC_CCATGTCCAAGCGATG	1.51271e-05	1.51271e-05	MALAT1-high
AS01_PBMC_CCATGTCCAATGTAAG	6.94659e-06	6.94659e-06	CCR7+
AS01_PBMC_CCATGTCCATGCAACT	2.19652	1.6088	canonical Tregs
AS01_PBMC_CCATGTCGTAAGAGAG	1.46686	1.261e-05	CCR7+
AS01_PBMC_CCATGTCGTCGGATCC	-3.81407e-06	1.2698	canonical Tregs
AS01_PBMC_CCATGTCTCATCTGTT	1.50138e-05	1.50138e-05	Cytotoxic
AS01_PBMC_CCATGTCTCCGATATG	1.59603e-05	1.59603e-05	canonical Tregs
AS01_PBMC_CCATGTCTCCTCATTA	1.66656e-05	1.66656e-05	CCR7+
AS01_PBMC_CCATGTCTCGATGAGG	1.47186e-05	1.47186e-05	CCR7+
AS01_PBMC_CCATTCGAGTTTAGGA	8.90508e-06	8.90508e-06	canonical Tregs
AS01_PBMC_CCATTCGCACATTAGC	1.81034	9.52472e-06	Cycling
AS01_PBMC_CCATTCGCACCATGTA	-8.2457e-06	1.46582	canonical Tregs
AS01_PBMC_CCATTCGCACGCTTTC	2.4835	1.18925e-05	canonical Tregs
AS01_PBMC_CCATTCGGTAGAAGGA	2.57921e-06	2.57921e-06	MALAT1-high
AS01_PBMC_CCCAATCAGCGCTTAT	1.27762	2.34171e-05	Cytotoxic
AS01_PBMC_CCCAATCTCGCCCTTA	-4.79535e-06	-4.79535e-06	canonical Tregs
AS01_PBMC_CCCAGTTCACTAAGTC	8.84402e-07	8.84402e-07	MALAT1-high
AS01_PBMC_CCCAGTTCAGCTCGAC	1.12217e-05	1.12217e-05	KLRB1+
AS01_PBMC_CCCAGTTGTCCGTGAC	1.8263	-2.61805e-05	canonical Tregs
AS01_PBMC_CCCAGTTTCCGAGCCA	-2.21847e-06	-2.21847e-06	canonical Tregs
AS01_PBMC_CCCAGTTTCCTGCAGG	1.26068	7.89316e-06	CCR7+
AS01_PBMC_CCCTCCTAGATGCCAG	-3.64543e-07	-3.64543e-07	CCR7+
AS01_PBMC_CCCTCCTCAAAGTGCG	-9.26638e-06	-9.26638e-06	canonical Tregs
AS01_PBMC_CCCTCCTCAGTGGGAT	1.50731e-05	1.50731e-05	Cytotoxic
AS01_PBMC_CCCTCCTTCATGCATG	1.14321e-05	1.14321e-05	CCR7+
AS01_PBMC_CCCTCCTTCCGGGTGT	2.60062e-06	2.60062e-06	IFN signature
AS01_PBMC_CCCTCCTTCTCAACTT	-4.07807e-06	-4.07807e-06	canonical Tregs
AS01_PBMC_CCGGGATCAAATTGCC	-6.02296e-06	-6.02296e-06	canonical Tregs
AS01_PBMC_CCGGGATCATGTCTCC	-2.44386e-05	-2.44386e-05	canonical Tregs
AS01_PBMC_CCGGGATGTTACGTCA	-9.12833e-07	-9.12833e-07	CCR7+
AS01_PBMC_CCGGGATTCCGTCATC	-4.12863e-06	-4.12863e-06	CCR7+
AS01_PBMC_CCGGTAGCAACAACCT	1.50903	-1.20897e-06	MALAT1-high
AS01_PBMC_CCGGTAGCAAGAGTCG	-7.81061e-06	-7.81061e-06	CCR7+
AS01_PBMC_CCGGTAGCAGTTCATG	-3.90093e-06	1.26358	CCR7+
AS01_PBMC_CCGGTAGGTCCTAGCG	1.51316	-5.02962e-06	canonical Tregs
AS01_PBMC_CCGGTAGGTGGCAAAC	1.74696	9.6287e-06	canonical Tregs
AS01_PBMC_CCGGTAGGTTACAGAA	-1.19433e-05	-1.19433e-05	MALAT1-high
AS01_PBMC_CCGGTAGTCAGAGGTG	3.67873e-06	3.67873e-06	CCR7+
AS01_PBMC_CCGGTAGTCCGCGGTA	1.60527	-1.68492e-05	canonical Tregs
AS01_PBMC_CCGGTAGTCTAACTCT	6.11997e-06	6.11997e-06	MALAT1-high
AS01_PBMC_CCGTACTAGCCTTGAT	6.13838e-06	6.13838e-06	CCR7+
AS01_PBMC_CCGTACTAGCTTTGGT	1.53794	1.53794	CCR7+
AS01_PBMC_CCGTACTAGGGATACC	-2.1714e-06	-2.1714e-06	MALAT1-high
AS01_PBMC_CCGTACTAGTCCCACG	-3.35828e-06	2.48499	CCR4/Helios+
AS01_PBMC_CCGTACTCATCTACGA	-1.20566e-05	-1.20566e-05	CCR7+
AS01_PBMC_CCGTACTTCAGTGCAT	1.45061e-05	1.45061e-05	canonical Tregs
AS01_PBMC_CCGTACTTCCGCGGTA	1.19785e-05	1.19785e-05	CCR7+
AS01_PBMC_CCGTGGAAGTTCCACA	1.8508	1.52952e-05	canonical Tregs
AS01_PBMC_CCGTGGACAGATTGCT	1.45792	-9.47021e-06	canonical Tregs
AS01_PBMC_CCGTGGACATGGGAAC	1.29114e-05	1.29114e-05	CCR7+
AS01_PBMC_CCGTGGAGTACCAGTT	-1.9317e-06	1.74111	CCR4/Helios+
AS01_PBMC_CCGTGGAGTGTGGTTT	2.29466e-05	2.29466e-05	canonical Tregs
AS01_PBMC_CCGTGGATCCGTCATC	-1.09942e-05	1.59518	canonical Tregs
AS01_PBMC_CCGTGGATCGAGAGCA	1.64122	1.64122	canonical Tregs
AS01_PBMC_CCGTTCAAGCCCGAAA	1.46789	1.48307e-05	CCR7+
AS01_PBMC_CCGTTCAAGCGTAATA	3.83588e-06	3.83588e-06	ANXA1-high
AS01_PBMC_CCGTTCAAGTCGTACT	-3.94432e-06	-3.94432e-06	canonical Tregs
AS01_PBMC_CCGTTCACAAATTGCC	1.15811	4.79357e-06	Cytotoxic
AS01_PBMC_CCGTTCACAATGAAAC	-1.66263e-05	-1.66263e-05	MALAT1-high
AS01_PBMC_CCGTTCACACCGAATT	1.7171	1.18912	canonical Tregs
AS01_PBMC_CCGTTCACATCGGGTC	-1.25349e-05	-1.25349e-05	canonical Tregs
AS01_PBMC_CCGTTCAGTCTACCTC	-4.61955e-06	1.70005	canonical Tregs
AS01_PBMC_CCGTTCATCGAGCCCA	2.16926	-1.48844e-05	canonical Tregs
AS01_PBMC_CCTAAAGAGATATACG	1.42254	1.98723	canonical Tregs
AS01_PBMC_CCTAAAGAGCAGGCTA	5.72375e-06	5.72375e-06	canonical Tregs
AS01_PBMC_CCTAAAGGTGCGATAG	-1.29108e-06	1.26158	canonical Tregs
AS01_PBMC_CCTAAAGTCGGAGCAA	1.45113	-8.03989e-06	canonical Tregs
AS01_PBMC_CCTACACCAATTGCTG	2.09234	-9.73259e-06	canonical Tregs
AS01_PBMC_CCTACACGTGACTACT	1.3621	-1.2236e-05	CCR7+
AS01_PBMC_CCTACACTCACGGTTA	-1.07094e-05	-1.07094e-05	Cytotoxic
AS01_PBMC_CCTACACTCCAGAGGA	-4.13175e-06	-4.13175e-06	CCR7+
AS01_PBMC_CCTACACTCCCTGACT	-4.09581e-06	-4.09581e-06	CCR7+
AS01_PBMC_CCTACACTCGTTACGA	0.96146	9.16672e-07	canonical Tregs
AS01_PBMC_CCTACACTCTAACGGT	-4.51165e-06	-4.51165e-06	CCR7+
AS01_PBMC_CCTACACTCTAGCACA	1.48243	-5.64699e-06	CCR7+
AS01_PBMC_CCTACCAAGGCATGTG	-1.10028e-07	-1.10028e-07	Cytotoxic
AS01_PBMC_CCTACCAGTCCGAAGA	1.41776	-1.39856e-05	canonical Tregs
AS01_PBMC_CCTACCAGTTAAAGTG	-1.82757e-06	2.43317	MALAT1-high
AS01_PBMC_CCTACCAGTTAAGAAC	-6.38481e-06	-6.38481e-06	Cytotoxic
AS01_PBMC_CCTACCAGTTCCACTC	1.17952	2.05728e-05	canonical Tregs
AS01_PBMC_CCTACCATCAGAGACG	1.73706	9.33346e-06	MALAT1-high
AS01_PBMC_CCTAGCTAGAGTCGGT	1.43849	-1.51122e-05	KLRB1+
AS01_PBMC_CCTAGCTAGCCGATTT	2.28904	2.39286e-05	CCR4/Helios+
AS01_PBMC_CCTAGCTCACAGGCCT	-5.6001e-06	-5.6001e-06	CCR7+
AS01_PBMC_CCTAGCTGTAAACCTC	2.01685	-9.70558e-06	CCR7+
AS01_PBMC_CCTAGCTGTCCAGTTA	-5.62824e-06	-5.62824e-06	CCR7+
AS01_PBMC_CCTATTACAACTGGCC	-1.10199e-05	-1.10199e-05	canonical Tregs
AS01_PBMC_CCTATTACACCTCGGA	-3.32036e-06	-3.32036e-06	CCR7+
AS01_PBMC_CCTATTATCACAGGCC	-7.41207e-07	1.34887	canonical Tregs
AS01_PBMC_CCTCAGTAGCTATGCT	1.02747e-05	1.02747e-05	CCR4/Helios+
AS01_PBMC_CCTCAGTCAACAACCT	-5.99931e-06	1.81418	canonical Tregs
AS01_PBMC_CCTCAGTCAGTAAGAT	-2.59278e-06	-2.59278e-06	canonical Tregs
AS01_PBMC_CCTCAGTGTGAAGGCT	1.9365e-06	1.9365e-06	CCR7+
AS01_PBMC_CCTCAGTGTGATGCCC	4.18665e-06	4.18665e-06	CCR4/Helios+
AS01_PBMC_CCTCAGTGTTATTCTC	6.42499e-06	6.42499e-06	ANXA1-high
AS01_PBMC_CCTCAGTTCAACACAC	8.21773e-06	8.21773e-06	MALAT1-high
AS01_PBMC_CCTCAGTTCAGCACAT	-2.22801e-06	-2.22801e-06	ANXA1-high
AS01_PBMC_CCTCTGACAAGCCGCT	6.05643e-06	6.05643e-06	CCR7+
AS01_PBMC_CCTCTGACAGCGTCCA	2.2748	-8.00452e-07	canonical Tregs
AS01_PBMC_CCTCTGAGTAGGGACT	5.41063e-06	5.41063e-06	canonical Tregs
AS01_PBMC_CCTCTGAGTGTTCGAT	9.57874e-06	9.57874e-06	CCR7+
AS01_PBMC_CCTCTGAGTGTTGGGA	-8.27201e-06	-8.27201e-06	canonical Tregs
AS01_PBMC_CCTCTGATCTATCGCC	-2.81849e-06	1.04461	Cytotoxic
AS01_PBMC_CCTTACGAGCTGGAAC	-7.89703e-06	-7.89703e-06	KLRB1+
AS01_PBMC_CCTTACGAGGATGGTC	1.39212e-05	1.39212e-05	MALAT1-high
AS01_PBMC_CCTTACGCAAGTCATC	-9.71392e-06	1.02107	canonical Tregs
AS01_PBMC_CCTTACGCAGCTGCAC	7.87895e-06	1.67529	canonical Tregs
AS01_PBMC_CCTTACGGTATCACCA	1.2993	2.01159e-05	canonical Tregs
AS01_PBMC_CCTTACGGTTCCGTCT	7.19118e-06	7.19118e-06	canonical Tregs
AS01_PBMC_CCTTACGGTTTACTCT	4.44444e-06	4.44444e-06	canonical Tregs
AS01_PBMC_CCTTCCCAGCCCAGCT	-8.00818e-06	-8.00818e-06	CCR7+
AS01_PBMC_CCTTCCCGTCGAATCT	2.9086	1.88869e-06	canonical Tregs
AS01_PBMC_CCTTCCCTCATAGCAC	-4.76174e-06	1.76799	MALAT1-high
AS01_PBMC_CCTTCGAAGAAGGTTT	1.3927	7.71917e-07	canonical Tregs
AS01_PBMC_CCTTCGAGTAAATGAC	1.50138	-1.92879e-05	canonical Tregs
AS01_PBMC_CCTTCGAGTTATCGGT	5.72397e-06	5.72397e-06	canonical Tregs
AS01_PBMC_CCTTCGAGTTCGGCAC	-5.04092e-06	-5.04092e-06	canonical Tregs
AS01_PBMC_CCTTCGATCCAAGCCG	1.75998	2.98275e-06	canonical Tregs
AS01_PBMC_CCTTCGATCCGTCAAA	1.5027e-05	1.5027e-05	canonical Tregs
AS01_PBMC_CCTTCGATCGCCGTGA	1.88601	2.06682e-05	CCR7+
AS01_PBMC_CCTTTCTAGCTCTCGG	2.1905	-1.38564e-06	canonical Tregs
AS01_PBMC_CCTTTCTAGGATGTAT	2.36492	4.25487e-07	CCR7+
AS01_PBMC_CCTTTCTAGGGCTTCC	1.81808	2.42657	canonical Tregs
AS01_PBMC_CCTTTCTCACACATGT	2.3357e-05	2.3357e-05	CCR7+
AS01_PBMC_CCTTTCTTCGCTTGTC	1.93756	1.68962e-06	MTRNR2L12+
AS01_PBMC_CCTTTCTTCGTTGCCT	1.64593	-7.10108e-06	canonical Tregs
AS01_PBMC_CGAACATAGAATGTTG	2.2471	6.50349e-06	MALAT1-high
AS01_PBMC_CGAACATAGAGGTAGA	1.40707e-05	1.40707e-05	canonical Tregs
AS01_PBMC_CGAACATCAATAGAGT	9.51159e-06	9.51159e-06	Cytotoxic
AS01_PBMC_CGAACATCAGGGTACA	1.395	1.42854e-05	canonical Tregs
AS01_PBMC_CGAACATGTACCGTAT	-4.61867e-06	-4.61867e-06	CCR7+
AS01_PBMC_CGAACATGTCGGATCC	7.72442e-06	7.72442e-06	canonical Tregs
AS01_PBMC_CGAACATGTTCGGGCT	1.72805	7.4043e-06	CCR7+
AS01_PBMC_CGAACATTCAAGCCTA	1.40932	1.40932	MALAT1-high
AS01_PBMC_CGAACATTCTACTATC	2.2811	1.92546	canonical Tregs
AS01_PBMC_CGAATGTAGCCACGTC	-6.98345e-06	2.10501	CCR7+
AS01_PBMC_CGAATGTGTAAAGTCA	2.10594	-2.74927e-05	IFN signature
AS01_PBMC_CGAATGTGTCAAACTC	2.21012	-1.11079e-05	MALAT1-high
AS01_PBMC_CGAATGTGTCCAGTGC	2.10312	2.10312	canonical Tregs
AS01_PBMC_CGAATGTGTTGCGTTA	2.87736	2.04212	canonical Tregs
AS01_PBMC_CGAATGTTCAAGATCC	1.06537e-05	1.06537e-05	CCR7+
AS01_PBMC_CGACCTTAGATGTCGG	5.45517e-06	5.45517e-06	CCR7+
AS01_PBMC_CGACCTTCAATGTAAG	1.6319	5.00586e-06	canonical Tregs
AS01_PBMC_CGACCTTCACAACGCC	1.75127	-1.70144e-06	canonical Tregs
AS01_PBMC_CGACCTTGTAACGACG	-9.18209e-06	-9.18209e-06	CCR7+
AS01_PBMC_CGACCTTGTTAGAACA	-8.60793e-06	1.68558	MALAT1-high
AS01_PBMC_CGACCTTTCTCGTTTA	-5.51334e-06	-5.51334e-06	canonical Tregs
AS01_PBMC_CGACTTCAGGTGCACA	1.02398	0.637701	Cytotoxic
AS01_PBMC_CGACTTCCAGGCAGTA	-1.13174e-05	-1.13174e-05	MALAT1-high
AS01_PBMC_CGACTTCTCTACTTAC	-1.30346e-05	-1.30346e-05	KLRB1+
AS01_PBMC_CGAGAAGAGTGTTGAA	-3.03587e-06	-3.03587e-06	canonical Tregs
AS01_PBMC_CGAGAAGGTGCTGTAT	5.29529e-06	1.4684	canonical Tregs
AS01_PBMC_CGAGAAGTCGTAGATC	-1.45921e-05	-1.45921e-05	MALAT1-high
AS01_PBMC_CGAGAAGTCTAAGCCA	7.99826e-07	1.98451	MALAT1-high
AS01_PBMC_CGAGCACAGCTAGGCA	1.02519e-05	1.02519e-05	CCR7+
AS01_PBMC_CGAGCACCAATGCCAT	-3.8553e-06	-3.8553e-06	canonical Tregs
AS01_PBMC_CGAGCACCACCACGTG	1.12574e-05	1.12574e-05	CCR7+
AS01_PBMC_CGAGCACCAGTATAAG	6.53204e-06	6.53204e-06	MALAT1-high
AS01_PBMC_CGAGCACGTCACTGGC	1.4913	1.00115	canonical Tregs
AS01_PBMC_CGAGCACGTGCCTGGT	7.39344e-06	7.39344e-06	canonical Tregs
AS01_PBMC_CGAGCCACACGCTTTC	8.828e-06	8.828e-06	CCR7+
AS01_PBMC_CGAGCCACATGTTCCC	-2.76808e-05	-2.76808e-05	CCR7+
AS01_PBMC_CGAGCCACATTCACTT	1.43827e-06	1.36061	CCR7+
AS01_PBMC_CGAGCCAGTCTGCAAT	-1.2151e-05	-1.2151e-05	KLRB1+
AS01_PBMC_CGATCGGGTCTCACCT	2.2566	-5.71169e-06	Cytotoxic
AS01_PBMC_CGATCGGGTTGCTCCT	1.51988e-05	1.51988e-05	CCR7+
AS01_PBMC_CGATCGGTCCCTCTTT	-2.26952e-06	1.4072	ANXA1-high
AS01_PBMC_CGATGGCAGCCTATGT	1.20097e-05	1.20097e-05	MALAT1-high
AS01_PBMC_CGATGGCAGTGTTAGA	1.37743	-1.71316e-06	CCR7+
AS01_PBMC_CGATGGCGTCGACTGC	1.46763	1.37795e-05	ANXA1-high
AS01_PBMC_CGATGGCTCACGATGT	-6.58145e-06	1.82023	CCR7+
AS01_PBMC_CGATGGCTCGCGGATC	1.48879	2.35655e-06	canonical Tregs
AS01_PBMC_CGATGTAAGATGCCTT	2.66964	2.29822	canonical Tregs
AS01_PBMC_CGATGTAGTAACGTTC	1.04475e-05	1.04475e-05	MALAT1-high
AS01_PBMC_CGATGTAGTCTACCTC	-1.54295e-06	-1.54295e-06	CCR7+
AS01_PBMC_CGATGTAGTTAAGGGC	-9.16293e-06	-9.16293e-06	Cytotoxic
AS01_PBMC_CGATGTATCCAAGTAC	-2.34397e-06	1.39452	canonical Tregs
AS01_PBMC_CGATGTATCCAGAGGA	1.37589	4.04793e-06	canonical Tregs
AS01_PBMC_CGATGTATCGAATGCT	1.68739	1.64528e-05	canonical Tregs
AS01_PBMC_CGATGTATCTCAAACG	-2.38304e-05	-2.38304e-05	CCR7+
AS01_PBMC_CGATTGAGTAGCCTAT	1.07107e-05	1.07107e-05	canonical Tregs
AS01_PBMC_CGATTGAGTGCATCTA	-1.1383e-05	-1.1383e-05	CCR7+
AS01_PBMC_CGCCAAGAGCCTATGT	1.35332	-6.06307e-06	canonical Tregs
AS01_PBMC_CGCCAAGAGGATGTAT	2.46544e-05	2.46544e-05	canonical Tregs
AS01_PBMC_CGCCAAGCAAATACAG	1.29707e-05	1.29707e-05	canonical Tregs
AS01_PBMC_CGCCAAGCAATCTACG	1.4192	-8.72555e-07	CCR7+
AS01_PBMC_CGCCAAGTCACAATGC	2.55358	4.8891e-06	canonical Tregs
AS01_PBMC_CGCGGTACAGTCAGCC	-1.50508e-05	0.907428	Cycling
AS01_PBMC_CGCGGTAGTAGCTGCC	-5.37378e-06	1.67035	Cytotoxic
AS01_PBMC_CGCGGTAGTTCAACCA	3.79561e-06	1.16398	canonical Tregs
AS01_PBMC_CGCGGTATCGGACAAG	-9.36483e-06	1.25097	Cycling
AS01_PBMC_CGCGGTATCTGTACGA	2.09776	1.52038	IFN signature
AS01_PBMC_CGCGTTTAGAGTCGGT	1.77773	1.58674e-06	Cycling
AS01_PBMC_CGCGTTTCACTGTCGG	-1.00321e-05	-1.00321e-05	MALAT1-high
AS01_PBMC_CGCGTTTGTAAGAGGA	8.35327e-06	8.35327e-06	CCR7+
AS01_PBMC_CGCGTTTGTGAAAGAG	-4.94899e-06	-4.94899e-06	canonical Tregs
AS01_PBMC_CGCTATCAGACGACGT	5.42065e-06	5.42065e-06	canonical Tregs
AS01_PBMC_CGCTATCCATATGGTC	2.12111e-06	2.12111e-06	CCR7+
AS01_PBMC_CGCTATCTCACGGTTA	1.34258	1.34258	MALAT1-high
AS01_PBMC_CGCTATCTCAGCTTAG	6.64872e-06	1.41802	canonical Tregs
AS01_PBMC_CGCTATCTCGCCTGTT	1.44467	-1.21893e-06	canonical Tregs
AS01_PBMC_CGCTGGAAGATGGCGT	-6.66773e-06	1.70815	MALAT1-high
AS01_PBMC_CGCTGGAAGTAGCCGA	4.61897e-06	4.61897e-06	canonical Tregs
AS01_PBMC_CGCTGGACACTTCTGC	1.60244	6.41346e-06	CCR7+
AS01_PBMC_CGCTGGACATATGAGA	-8.63652e-06	-8.63652e-06	canonical Tregs
AS01_PBMC_CGCTGGATCGATGAGG	2.08596	1.17209e-05	canonical Tregs
AS01_PBMC_CGCTTCAAGAGGTTAT	-1.0321e-05	1.27535	CCR7+
AS01_PBMC_CGCTTCACAAATCCGT	1.48577e-05	1.48577e-05	CCR7+
AS01_PBMC_CGCTTCACACTCGACG	2.0959	1.19048e-05	CCR7+
AS01_PBMC_CGCTTCAGTCCAGTGC	6.17227e-06	0.930075	CCR7+
AS01_PBMC_CGCTTCAGTGGTACAG	-1.72938e-06	-1.72938e-06	CCR7+
AS01_PBMC_CGCTTCATCCAACCAA	1.05514e-06	1.05514e-06	MALAT1-high
AS01_PBMC_CGGACACAGAGTCTGG	-8.98482e-07	-8.98482e-07	canonical Tregs
AS01_PBMC_CGGACACCACGAGAGT	8.6158e-06	8.6158e-06	CCR7+
AS01_PBMC_CGGACACCATTAACCG	1.4885	-1.82788e-05	canonical Tregs
AS01_PBMC_CGGACACCATTGAGCT	2.37858	2.23101e-06	canonical Tregs
AS01_PBMC_CGGACACGTAGGACAC	-4.55206e-06	-4.55206e-06	canonical Tregs
AS01_PBMC_CGGACACTCACGACTA	2.72339e-06	2.72339e-06	canonical Tregs
AS01_PBMC_CGGACGTAGCAGACTG	7.69866e-06	7.69866e-06	CCR7+
AS01_PBMC_CGGACGTAGGACACCA	-6.20086e-06	-6.20086e-06	CCR7+
AS01_PBMC_CGGACGTCATCACAAC	-4.22256e-06	-4.22256e-06	MALAT1-high
AS01_PBMC_CGGACGTGTGAGGGAG	6.07611e-06	6.07611e-06	canonical Tregs
AS01_PBMC_CGGACGTGTTTGCATG	-8.78213e-06	-8.78213e-06	CCR7+
AS01_PBMC_CGGACGTTCCCTTGCA	-2.2286e-05	-2.2286e-05	CCR7+
AS01_PBMC_CGGACTGGTGCAACTT	1.6534	-1.15577e-05	canonical Tregs
AS01_PBMC_CGGACTGGTGCTAGCC	7.09074e-06	2.20869	CCR4/Helios+
AS01_PBMC_CGGACTGGTTCCAACA	5.69537e-07	5.69537e-07	canonical Tregs
AS01_PBMC_CGGAGCTAGGAGTTTA	1.19953	1.19953	canonical Tregs
AS01_PBMC_CGGAGCTCAAGACACG	9.26239e-06	9.26239e-06	KLRB1+
AS01_PBMC_CGGAGCTCACCGCTAG	1.93263e-06	1.35932	CCR7+
AS01_PBMC_CGGAGCTGTTATTCTC	1.42037	-2.31266e-05	CCR7+
AS01_PBMC_CGGAGCTTCACCCTCA	-1.2235e-06	-1.2235e-06	MALAT1-high
AS01_PBMC_CGGAGCTTCAGTCAGT	-4.7639e-06	1.3546	canonical Tregs
AS01_PBMC_CGGAGCTTCTCGCATC	-2.43338e-07	-2.43338e-07	CCR7+
AS01_PBMC_CGGAGTCAGAACTCGG	1.43241	4.41341e-06	CCR7+
AS01_PBMC_CGGAGTCAGCTAAACA	7.89577e-06	1.37391	CCR7+
AS01_PBMC_CGGAGTCAGGTACTCT	-1.30678e-05	1.18419	Cycling
AS01_PBMC_CGGAGTCTCATGCATG	-9.50052e-06	-9.50052e-06	canonical Tregs
AS01_PBMC_CGGAGTCTCCTTGCCA	2.37281	-1.35926e-05	canonical Tregs
AS01_PBMC_CGGCTAGAGACCGGAT	1.88193e-06	1.88193e-06	MALAT1-high
AS01_PBMC_CGGCTAGAGCGATAGC	1.76679	2.27434e-06	canonical Tregs
AS01_PBMC_CGGCTAGAGTGAACAT	1.02182e-05	1.02182e-05	CCR7+
AS01_PBMC_CGGCTAGCACTTACGA	1.19161e-06	1.19161e-06	MALAT1-high
AS01_PBMC_CGGCTAGGTCATGCAT	1.66165	-1.10869e-05	canonical Tregs
AS01_PBMC_CGGCTAGGTCCCGACA	1.71933	2.31862	canonical Tregs
AS01_PBMC_CGGCTAGTCTGATTCT	6.15261e-06	6.15261e-06	CCR7+
AS01_PBMC_CGGGTCAAGATCGGGT	7.7583e-06	1.69207	canonical Tregs
AS01_PBMC_CGGGTCAAGGTTCCTA	-8.59578e-06	-8.59578e-06	CCR7+
AS01_PBMC_CGGGTCAAGTAAGTAC	1.60481	-2.50926e-07	MALAT1-high
AS01_PBMC_CGGGTCAAGTTGTAGA	8.90749e-06	8.90749e-06	CCR7+
AS01_PBMC_CGGGTCACACAACTGT	1.08073e-06	1.08073e-06	MALAT1-high
AS01_PBMC_CGGGTCACAGCTCGCA	-5.15017e-06	-5.15017e-06	canonical Tregs
AS01_PBMC_CGGTTAAAGGGAACGG	6.32747e-07	6.32747e-07	CCR7+
AS01_PBMC_CGGTTAACATGCATGT	2.66135	3.10197e-06	canonical Tregs
AS01_PBMC_CGGTTAAGTCTGATCA	1.02689e-05	1.02689e-05	canonical Tregs
AS01_PBMC_CGGTTAAGTGCGCTTG	-1.86466e-05	-1.86466e-05	CCR7+
AS01_PBMC_CGGTTAAGTTGCGTTA	1.42397	-1.13137e-06	CCR7+
AS01_PBMC_CGGTTAATCCCACTTG	2.25661	2.07645e-06	canonical Tregs
AS01_PBMC_CGGTTAATCCTCATTA	-1.13209e-06	-1.13209e-06	ANXA1-high
AS01_PBMC_CGGTTAATCCTCCTAG	3.09625	2.61513	canonical Tregs
AS01_PBMC_CGTAGCGCACCTCGGA	2.27609	1.92069	CCR7+
AS01_PBMC_CGTAGCGTCCAAATGC	-6.01473e-06	-6.01473e-06	canonical Tregs
AS01_PBMC_CGTAGCGTCTTCCTTC	1.36384	-1.05349e-05	CCR7+
AS01_PBMC_CGTAGGCCAAAGTCAA	-7.64502e-06	-7.64502e-06	canonical Tregs
AS01_PBMC_CGTAGGCCACCAACCG	-1.25847e-06	1.11888	KLRB1+
AS01_PBMC_CGTAGGCCAGTCAGAG	2.71009e-06	2.96262	CCR4/Helios+
AS01_PBMC_CGTAGGCTCAACGCTA	0.996611	1.48573	canonical Tregs
AS01_PBMC_CGTAGGCTCCTCATTA	3.54686e-06	3.54686e-06	canonical Tregs
AS01_PBMC_CGTAGGCTCTTTAGTC	-1.86215e-05	-1.86215e-05	canonical Tregs
AS01_PBMC_CGTCACTAGCCCTAAT	-1.09359e-05	-1.09359e-05	Cytotoxic
AS01_PBMC_CGTCACTAGTGAAGAG	1.49306	4.19569e-06	canonical Tregs
AS01_PBMC_CGTCACTCACCGATAT	-1.17693e-05	-1.17693e-05	canonical Tregs
AS01_PBMC_CGTCACTCATGCCTAA	-4.85435e-06	-4.85435e-06	MALAT1-high
AS01_PBMC_CGTCACTCATGTTGAC	-5.04217e-06	-5.04217e-06	MALAT1-high
AS01_PBMC_CGTCACTGTGTGGTTT	1.64987e-05	1.64987e-05	CCR4/Helios+
AS01_PBMC_CGTCACTTCAAACGGG	-6.19355e-06	-6.19355e-06	CCR7+
AS01_PBMC_CGTCAGGCAACCGCCA	1.71173e-06	1.71173e-06	canonical Tregs
AS01_PBMC_CGTCAGGCATCACGAT	-5.86939e-06	-5.86939e-06	CCR7+
AS01_PBMC_CGTCAGGGTATAGGGC	1.26607e-05	1.26607e-05	canonical Tregs
AS01_PBMC_CGTCAGGTCACAATGC	9.26976e-06	9.26976e-06	CCR7+
AS01_PBMC_CGTCCATAGACAGACC	5.32253e-06	5.32253e-06	ANXA1-high
AS01_PBMC_CGTCCATGTATATGAG	-6.54058e-07	1.28209	CCR7+
AS01_PBMC_CGTCCATGTCTCTCGT	-9.37112e-06	-9.37112e-06	CCR7+
AS01_PBMC_CGTCCATTCAAACGGG	-1.6611e-05	-1.6611e-05	MALAT1-high
AS01_PBMC_CGTCCATTCTGCTGCT	5.15228e-06	5.15228e-06	canonical Tregs
AS01_PBMC_CGTCTACAGCTGATAA	-6.33859e-06	-6.33859e-06	CCR7+
AS01_PBMC_CGTCTACAGGCTCATT	-2.7215e-06	1.57879	canonical Tregs
AS01_PBMC_CGTCTACCATTTGCTT	1.53709	1.94571e-05	Cytotoxic
AS01_PBMC_CGTGAGCCATAAGACA	0.73866	0.73866	Cytotoxic
AS01_PBMC_CGTGAGCGTTGATTCG	1.72842	2.32859	MALAT1-high
AS01_PBMC_CGTGTAAGTCGAGTTT	1.58186	3.14766e-06	canonical Tregs
AS01_PBMC_CGTGTAAGTGTTGGGA	-1.65668e-05	1.72841	canonical Tregs
AS01_PBMC_CGTGTAATCAGAGACG	-5.52662e-06	-5.52662e-06	canonical Tregs
AS01_PBMC_CGTGTCTAGACTAGAT	1.55127	1.55127	canonical Tregs
AS01_PBMC_CGTGTCTAGGAGCGTT	-2.68089e-05	1.75242	canonical Tregs
AS01_PBMC_CGTGTCTAGGCTCTTA	1.76507e-05	2.40201	canonical Tregs
AS01_PBMC_CGTGTCTAGTACGACG	1.37677	3.28555e-06	canonical Tregs
AS01_PBMC_CGTGTCTCAAACTGTC	-5.75224e-06	-5.75224e-06	CCR7+
AS01_PBMC_CGTGTCTTCCACGTTC	1.04801e-05	2.1898	canonical Tregs
AS01_PBMC_CGTTAGAAGACACGAC	1.88221e-06	1.88221e-06	CCR7+
AS01_PBMC_CGTTAGACACGACGAA	-2.07646e-07	-2.07646e-07	canonical Tregs
AS01_PBMC_CGTTAGACACGGTTTA	4.83834e-06	1.89746	canonical Tregs
AS01_PBMC_CGTTAGACAGTCAGAG	1.59678	1.90796e-05	canonical Tregs
AS01_PBMC_CGTTAGAGTAACGTTC	5.39656e-06	5.39656e-06	CCR7+
AS01_PBMC_CGTTAGAGTCCAGTAT	1.60816	1.60816	canonical Tregs
AS01_PBMC_CGTTAGAGTTCGCTAA	2.98508	-4.20884e-06	CCR7+
AS01_PBMC_CGTTAGATCTAACCGA	5.2745e-07	5.2745e-07	Cytotoxic
AS01_PBMC_CGTTCTGAGGGTTTCT	2.06351	3.11601e-06	canonical Tregs
AS01_PBMC_CGTTCTGCAACTGCGC	-5.1265e-06	1.42277	MALAT1-high
AS01_PBMC_CGTTCTGCATCCAACA	1.89697	-3.39467e-06	CCR7+
AS01_PBMC_CGTTCTGCATGCAACT	5.1808e-06	5.1808e-06	CCR7+
AS01_PBMC_CGTTCTGGTAAGAGAG	5.44863e-06	5.44863e-06	canonical Tregs
AS01_PBMC_CGTTCTGGTTACGACT	-8.69388e-06	-8.69388e-06	CCR7+
AS01_PBMC_CGTTCTGTCAGTGTTG	3.80849e-06	3.80849e-06	canonical Tregs
AS01_PBMC_CGTTGGGAGATCACGG	1.94702	-1.60671e-06	CCR7+
AS01_PBMC_CGTTGGGCAAGGTGTG	-1.42617e-06	-1.42617e-06	CCR7+
AS01_PBMC_CGTTGGGCAAGTCATC	2.2273	6.41075e-06	canonical Tregs
AS01_PBMC_CGTTGGGCAGCTGGCT	-7.65211e-06	-7.65211e-06	CCR7+
AS01_PBMC_CGTTGGGCATTCTCAT	-6.59801e-06	-6.59801e-06	CCR7+
AS01_PBMC_CGTTGGGTCACATACG	-3.07405e-06	-3.07405e-06	CCR7+
AS01_PBMC_CGTTGGGTCACGCATA	1.68059	1.68059	canonical Tregs
AS01_PBMC_CGTTGGGTCGCGTTTC	-8.81927e-06	-8.81927e-06	CCR7+
AS01_PBMC_CGTTGGGTCTTACCGC	-9.53452e-07	-9.53452e-07	CCR7+
AS01_PBMC_CTAACTTAGTCTCCTC	1.07251	1.57803	canonical Tregs
AS01_PBMC_CTAACTTGTGATAAGT	-1.27597e-05	1.37587	CCR7+
AS01_PBMC_CTAACTTTCCACTCCA	1.40676	1.40676	MALAT1-high
AS01_PBMC_CTAACTTTCCTCCTAG	1.4469	3.75585e-06	CCR7+
AS01_PBMC_CTAACTTTCCTTGGTC	6.8255e-06	6.8255e-06	KLRB1+
AS01_PBMC_CTAACTTTCGTTGACA	4.31565e-06	4.31565e-06	MALAT1-high
AS01_PBMC_CTAAGACAGTAAGTAC	-1.15662e-05	2.94623	canonical Tregs
AS01_PBMC_CTAAGACCAGGCGATA	1.29618	-4.6923e-06	CCR7+
AS01_PBMC_CTAAGACCATGGTCTA	-3.34276e-06	-3.34276e-06	canonical Tregs
AS01_PBMC_CTAAGACTCAACGAAA	7.98933e-06	7.98933e-06	CCR7+
AS01_PBMC_CTAAGACTCATGTAGC	-4.16751e-06	-4.16751e-06	canonical Tregs
AS01_PBMC_CTAATGGAGAAGAAGC	-1.36212e-05	-1.36212e-05	MALAT1-high
AS01_PBMC_CTAATGGAGGGATGGG	4.26288e-06	4.26288e-06	CCR7+
AS01_PBMC_CTAATGGCACGAGGTA	-5.76275e-06	-5.76275e-06	canonical Tregs
AS01_PBMC_CTAATGGGTATAAACG	-2.85537e-06	-2.85537e-06	Cytotoxic
AS01_PBMC_CTAATGGGTCGAGATG	1.72804	-5.12132e-06	CCR7+
AS01_PBMC_CTAATGGGTCGGCATC	5.07011e-06	5.07011e-06	canonical Tregs
AS01_PBMC_CTAATGGGTGATAAGT	-3.47516e-06	-3.47516e-06	CCR7+
AS01_PBMC_CTACACCAGCAATATG	2.40324e-06	2.40324e-06	canonical Tregs
AS01_PBMC_CTACACCAGTAGTGCG	2.94198e-06	2.94198e-06	canonical Tregs
AS01_PBMC_CTACACCCATGAACCT	1.37256e-06	1.46839	MALAT1-high
AS01_PBMC_CTACACCGTACCAGTT	6.09393e-06	6.09393e-06	CCR7+
AS01_PBMC_CTACACCTCAACCAAC	1.0291e-05	1.0291e-05	IFN signature
AS01_PBMC_CTACACCTCGCTTGTC	1.61683	-1.08341e-05	canonical Tregs
AS01_PBMC_CTACACCTCTGATACG	-4.24364e-06	-4.24364e-06	canonical Tregs
AS01_PBMC_CTACATTAGTGAACGC	2.55939e-06	2.55939e-06	canonical Tregs
AS01_PBMC_CTACATTCAGGGCATA	8.23873e-07	8.23873e-07	canonical Tregs
AS01_PBMC_CTACATTGTAAGGGCT	1.51899	3.48409e-06	canonical Tregs
AS01_PBMC_CTACATTGTCGAACAG	1.51843	1.14132e-06	canonical Tregs
AS01_PBMC_CTACATTGTGCACGAA	-6.06208e-06	-6.06208e-06	canonical Tregs
AS01_PBMC_CTACATTTCAATCACG	2.68607	1.67587e-05	canonical Tregs
AS01_PBMC_CTACCCAAGAGGGATA	4.58351e-06	4.58351e-06	canonical Tregs
AS01_PBMC_CTACCCACATATGCTG	7.35464e-06	1.55333	CCR7+
AS01_PBMC_CTACCCAGTAAAGTCA	-6.08974e-06	-6.08974e-06	canonical Tregs
AS01_PBMC_CTACCCAGTTACTGAC	4.76709e-06	4.76709e-06	CCR7+
AS01_PBMC_CTACCCATCAATCACG	1.64628	1.24389e-05	canonical Tregs
AS01_PBMC_CTACCCATCCATGAAC	2.15366	1.76087e-05	Cytotoxic
AS01_PBMC_CTACCCATCCGCGTTT	-7.08736e-06	-7.08736e-06	ANXA1-high
AS01_PBMC_CTACGTCAGACAGACC	-1.49363e-05	-1.49363e-05	MALAT1-high
AS01_PBMC_CTACGTCAGGCCCTCA	3.28286e-06	1.63921	CCR7+
AS01_PBMC_CTACGTCCATCGTCGG	1.72197	1.72197	canonical Tregs
AS01_PBMC_CTACGTCTCGAACTGT	1.68909e-05	1.68909e-05	canonical Tregs
AS01_PBMC_CTAGAGTCACAAGTAA	3.00192e-07	1.50439	canonical Tregs
AS01_PBMC_CTAGAGTGTACACCGC	-1.05539e-05	-1.05539e-05	canonical Tregs
AS01_PBMC_CTAGAGTGTGTAAGTA	4.42194e-06	4.42194e-06	canonical Tregs
AS01_PBMC_CTAGAGTGTGTTAAGA	-8.67327e-06	-8.67327e-06	Cycling
AS01_PBMC_CTAGAGTTCAAGAAGT	0.708296	1.11876	canonical Tregs
AS01_PBMC_CTAGAGTTCAGTGTTG	-1.78127e-05	-1.78127e-05	CCR7+
AS01_PBMC_CTAGAGTTCATGTCTT	-8.06793e-06	-8.06793e-06	canonical Tregs
AS01_PBMC_CTAGAGTTCGGCTTGG	2.01543	-1.03761e-05	canonical Tregs
AS01_PBMC_CTAGAGTTCTTCGGTC	1.60242	-1.62357e-05	KLRB1+
AS01_PBMC_CTAGCCTCAAACAACA	1.19396e-06	1.19396e-06	CCR7+
AS01_PBMC_CTAGCCTCAATAACGA	-1.4183e-05	-1.4183e-05	CCR7+
AS01_PBMC_CTAGCCTCAATGGAAT	-1.47044e-05	1.75877	MALAT1-high
AS01_PBMC_CTAGCCTCACTAGTAC	-2.51423e-06	-2.51423e-06	CCR4/Helios+
AS01_PBMC_CTAGCCTGTCCGAGTC	2.81339e-06	2.81339e-06	canonical Tregs
AS01_PBMC_CTAGCCTGTTCTGTTT	7.60344e-07	7.60344e-07	CCR7+
AS01_PBMC_CTAGCCTTCGAGCCCA	-6.60833e-06	-6.60833e-06	CCR7+
AS01_PBMC_CTAGTGAAGACCTAGG	-1.05506e-06	-1.05506e-06	CCR7+
AS01_PBMC_CTAGTGAAGCAATATG	1.92797	1.18999e-05	Cytotoxic
AS01_PBMC_CTAGTGACAATAACGA	-1.36575e-05	-1.36575e-05	KLRB1+
AS01_PBMC_CTAGTGACACGGCTAC	-1.18009e-05	-1.18009e-05	CCR7+
AS01_PBMC_CTAGTGACAGTCGATT	-1.77506e-05	-1.77506e-05	ANXA1-high
AS01_PBMC_CTAGTGATCCATTCTA	-7.64852e-06	-7.64852e-06	Cytotoxic
AS01_PBMC_CTAGTGATCGAACTGT	-1.64359e-06	-1.64359e-06	CCR7+
AS01_PBMC_CTAGTGATCGTCTGAA	1.75483	7.99625e-06	ANXA1-high
AS01_PBMC_CTAGTGATCTCGCTTG	-1.83809e-05	-1.83809e-05	canonical Tregs
AS01_PBMC_CTCACACAGCCGATTT	1.51944e-05	1.51944e-05	CCR7+
AS01_PBMC_CTCACACCACCACCAG	1.82517e-05	1.82517e-05	CCR7+
AS01_PBMC_CTCACACCATGTCGAT	1.79766e-05	1.79766e-05	Cytotoxic
AS01_PBMC_CTCACACCATTCCTCG	1.95399	-2.48864e-05	CCR7+
AS01_PBMC_CTCACACGTCATGCCG	-1.65432e-05	-1.65432e-05	CCR7+
AS01_PBMC_CTCACACGTTAAGGGC	-3.6502e-06	-3.6502e-06	ANXA1-high
AS01_PBMC_CTCACACTCGCCTGAG	4.60501e-06	4.60501e-06	ANXA1-high
AS01_PBMC_CTCAGAACAAGGACTG	1.92857	0.90418	CCR7+
AS01_PBMC_CTCAGAACAGACGTAG	-1.2763e-05	-1.2763e-05	CCR7+
AS01_PBMC_CTCAGAAGTGATGCCC	-3.27976e-06	-3.27976e-06	canonical Tregs
AS01_PBMC_CTCAGAAGTTTAGGAA	1.55392	1.24702e-06	MALAT1-high
AS01_PBMC_CTCAGAATCGATCCCT	2.20988	1.30965	canonical Tregs
AS01_PBMC_CTCAGAATCTTAACCT	1.47046	6.5964e-06	canonical Tregs
AS01_PBMC_CTCAGAATCTTGCCGT	1.57482	-1.84344e-05	canonical Tregs
AS01_PBMC_CTCATTATCACCGGGT	1.59205	1.59205	canonical Tregs
AS01_PBMC_CTCCTAGAGATGTGGC	-9.96639e-06	-9.96639e-06	MALAT1-high
AS01_PBMC_CTCCTAGCAAGAAGAG	1.1605	1.1605	IFN signature
AS01_PBMC_CTCCTAGCAATCGAAA	2.32111	-2.65683e-06	canonical Tregs
AS01_PBMC_CTCCTAGCAGTATAAG	1.59394	2.54705	MALAT1-high
AS01_PBMC_CTCCTAGTCAACCAAC	-8.91137e-06	1.63254	canonical Tregs
AS01_PBMC_CTCCTAGTCAAGGCTT	3.74955e-06	3.74955e-06	canonical Tregs
AS01_PBMC_CTCGAAACAAGAGGCT	1.86542	2.0791e-05	CCR7+
AS01_PBMC_CTCGAAACAATTGCTG	-4.28259e-06	-4.28259e-06	MALAT1-high
AS01_PBMC_CTCGAAAGTCAGTGGA	1.68917	-2.70247e-06	canonical Tregs
AS01_PBMC_CTCGAAAGTCTACCTC	-5.71192e-06	-5.71192e-06	canonical Tregs
AS01_PBMC_CTCGAAAGTGGTGTAG	1.01554e-05	1.01554e-05	CCR7+
AS01_PBMC_CTCGAAATCCCTAACC	1.55099	1.45087e-05	canonical Tregs
AS01_PBMC_CTCGAGGAGATGTCGG	-2.07041e-05	2.0643	canonical Tregs
AS01_PBMC_CTCGAGGCAGTTAACC	2.39517e-05	2.39517e-05	canonical Tregs
AS01_PBMC_CTCGAGGCATTAACCG	1.72351	1.69068e-05	KLRB1+
AS01_PBMC_CTCGAGGCATTCTTAC	7.84092e-06	7.84092e-06	ANXA1-high
AS01_PBMC_CTCGAGGGTAAGTAGT	1.89506	2.88808	canonical Tregs
AS01_PBMC_CTCGAGGGTTACGCGC	1.43314	6.68248e-07	KLRB1+
AS01_PBMC_CTCGAGGTCCAAACTG	-2.11353e-06	-2.11353e-06	MTRNR2L12+
AS01_PBMC_CTCGGAGAGCAATATG	1.06328e-05	1.06328e-05	KLRB1+
AS01_PBMC_CTCGGAGAGCGAGAAA	-1.09613e-06	-1.09613e-06	CCR7+
AS01_PBMC_CTCGGAGAGCTGAACG	-6.13672e-06	-6.13672e-06	MALAT1-high
AS01_PBMC_CTCGGAGCACCTTGTC	9.81519e-06	9.81519e-06	CCR7+
AS01_PBMC_CTCGGAGCAGAAGCAC	-7.26893e-06	-7.26893e-06	canonical Tregs
AS01_PBMC_CTCGGAGCATGCCTAA	-5.00339e-06	-5.00339e-06	KLRB1+
AS01_PBMC_CTCGGAGGTAACGACG	2.26135e-05	1.2916	CCR7+
AS01_PBMC_CTCGGAGTCATAAAGG	-1.50655e-05	-1.50655e-05	MTRNR2L12+
AS01_PBMC_CTCGGGAAGAGGGATA	-1.10445e-05	-1.10445e-05	canonical Tregs
AS01_PBMC_CTCGGGAAGCAGATCG	1.79133	-1.06621e-05	canonical Tregs
AS01_PBMC_CTCGGGACAAAGGCGT	6.3709e-06	6.3709e-06	CCR7+
AS01_PBMC_CTCGGGACAATGGAGC	7.15481e-06	7.15481e-06	canonical Tregs
AS01_PBMC_CTCGGGACACTCTGTC	1.69606	1.69606	canonical Tregs
AS01_PBMC_CTCGGGACAGTTTACG	1.52655	1.52655	canonical Tregs
AS01_PBMC_CTCGGGATCCTAGTGA	1.77554e-05	1.77554e-05	CCR7+
AS01_PBMC_CTCGGGATCGTTTATC	2.32776	1.72766	IFN signature
AS01_PBMC_CTCGTACAGACTGTAA	-1.1475e-05	-1.1475e-05	CCR7+
AS01_PBMC_CTCGTACCACCTCGTT	-4.07089e-06	-4.07089e-06	ANXA1-high
AS01_PBMC_CTCGTACTCAACACGT	1.46685	2.42857e-06	KLRB1+
AS01_PBMC_CTCGTACTCCGCAAGC	-1.07932e-05	-1.07932e-05	CCR7+
AS01_PBMC_CTCGTACTCGCTTAGA	1.15886	1.11828e-05	canonical Tregs
AS01_PBMC_CTCGTCAAGCTACCTA	1.06795e-05	1.06795e-05	CCR7+
AS01_PBMC_CTCGTCACACCACGTG	-8.45602e-07	-8.45602e-07	KLRB1+
AS01_PBMC_CTCGTCAGTGCTCTTC	8.91753e-06	8.91753e-06	CCR7+
AS01_PBMC_CTCGTCATCCACGTTC	-2.02468e-05	-2.02468e-05	MALAT1-high
AS01_PBMC_CTCGTCATCCCTCTTT	2.25997e-06	2.25997e-06	canonical Tregs
AS01_PBMC_CTCGTCATCCGCATCT	-6.25931e-06	-6.25931e-06	canonical Tregs
AS01_PBMC_CTCGTCATCCTTTACA	-1.22475e-05	-1.22475e-05	MALAT1-high
AS01_PBMC_CTCTAATAGAAACGCC	1.91206	-3.16473e-06	Cytotoxic
AS01_PBMC_CTCTAATAGTTGAGTA	2.45625	1.84538	MALAT1-high
AS01_PBMC_CTCTAATCACATTCGA	5.67621e-06	5.67621e-06	MALAT1-high
AS01_PBMC_CTCTAATCAGCGTCCA	1.33094e-05	1.33094e-05	canonical Tregs
AS01_PBMC_CTCTAATGTAAGCACG	1.51761	1.60652e-05	Cytotoxic
AS01_PBMC_CTCTAATGTGATAAGT	1.62237	8.70097e-06	CCR7+
AS01_PBMC_CTCTAATGTGTCAATC	1.60498	7.5516e-06	canonical Tregs
AS01_PBMC_CTCTAATTCATCTGCC	4.85762e-06	4.85762e-06	CCR7+
AS01_PBMC_CTCTAATTCCGAATGT	-4.71094e-06	-4.71094e-06	CCR7+
AS01_PBMC_CTCTAATTCTTGAGAC	9.4963e-06	9.4963e-06	CCR7+
AS01_PBMC_CTCTACGAGGAGTTGC	-9.57737e-06	-9.57737e-06	ANXA1-high
AS01_PBMC_CTCTACGAGGGAACGG	1.56548	2.14826	canonical Tregs
AS01_PBMC_CTCTACGAGTACATGA	1.59771	8.41632e-06	canonical Tregs
AS01_PBMC_CTCTACGAGTACTTGC	-4.92877e-06	2.39835	MALAT1-high
AS01_PBMC_CTCTACGAGTTTAGGA	1.84773e-05	1.84773e-05	CCR7+
AS01_PBMC_CTCTACGCAGCTCCGA	1.33705e-05	1.33705e-05	canonical Tregs
AS01_PBMC_CTCTACGCATTACGAC	1.24041e-05	1.24041e-05	CCR7+
AS01_PBMC_CTCTGGTCACTTCGAA	1.16977	5.01543e-06	KLRB1+
AS01_PBMC_CTCTGGTGTCCAAGTT	-2.1264e-06	-2.1264e-06	canonical Tregs
AS01_PBMC_CTCTGGTGTGCACCAC	2.61277	-5.91546e-06	canonical Tregs
AS01_PBMC_CTCTGGTTCAGCTGGC	7.98984e-06	7.98984e-06	canonical Tregs
AS01_PBMC_CTCTGGTTCTTAACCT	1.4653	-1.38081e-05	CCR7+
AS01_PBMC_CTGAAACAGGTGCAAC	4.74677e-06	4.74677e-06	CCR7+
AS01_PBMC_CTGAAACTCAGTCAGT	6.28841e-10	6.28841e-10	MALAT1-high
AS01_PBMC_CTGAAGTAGCTGAACG	1.31501	1.23464e-07	CCR7+
AS01_PBMC_CTGAAGTCACAGGTTT	1.64695	1.64695	CCR7+
AS01_PBMC_CTGAAGTGTCATCCCT	2.35493	-6.72188e-06	canonical Tregs
AS01_PBMC_CTGAAGTTCCCAGGTG	1.54911e-05	1.54911e-05	canonical Tregs
AS01_PBMC_CTGAAGTTCCTAGAAC	1.3919e-05	1.3919e-05	KLRB1+
AS01_PBMC_CTGAAGTTCTATCGCC	-4.49886e-06	1.63222	canonical Tregs
AS01_PBMC_CTGAAGTTCTTAGCCC	1.5697	3.94999e-06	IFN signature
AS01_PBMC_CTGATAGAGATGTAAC	-1.82368e-06	-1.82368e-06	CCR7+
AS01_PBMC_CTGATAGCAATCGAAA	1.4489	1.12289e-05	MALAT1-high
AS01_PBMC_CTGATAGCAGGTGCCT	2.82011e-06	2.82011e-06	ANXA1-high
AS01_PBMC_CTGATAGGTAGCGTGA	4.37068e-06	4.37068e-06	canonical Tregs
AS01_PBMC_CTGATAGGTGTTGAGG	-1.26567e-05	-1.26567e-05	CCR7+
AS01_PBMC_CTGATAGTCAACCAAC	1.43986e-05	1.50169	MALAT1-high
AS01_PBMC_CTGATCCAGCGAGAAA	4.98508e-06	4.98508e-06	CCR4/Helios+
AS01_PBMC_CTGATCCAGGTCGGAT	1.71114	1.80952e-05	canonical Tregs
AS01_PBMC_CTGATCCAGTAGGCCA	1.47045	-2.42786e-06	canonical Tregs
AS01_PBMC_CTGATCCGTCCATGAT	2.19829	-3.6186e-06	canonical Tregs
AS01_PBMC_CTGATCCTCACTGGGC	-6.72434e-06	-6.72434e-06	canonical Tregs
AS01_PBMC_CTGATCCTCCCTTGCA	-1.08267e-05	-1.08267e-05	canonical Tregs
AS01_PBMC_CTGATCCTCTGAGTGT	-1.5281e-05	-1.5281e-05	Cycling
AS01_PBMC_CTGCCTACAGTGGAGT	-1.35625e-05	1.54688	canonical Tregs
AS01_PBMC_CTGCCTATCTTGTTTG	5.93282e-06	5.93282e-06	canonical Tregs
AS01_PBMC_CTGCGGACAGACTCGC	-2.92036e-06	-2.92036e-06	canonical Tregs
AS01_PBMC_CTGCGGACAGTATCTG	-1.09711e-05	-1.09711e-05	MALAT1-high
AS01_PBMC_CTGCGGATCCCTCTTT	3.31284e-06	3.31284e-06	CCR7+
AS01_PBMC_CTGCGGATCTCTTATG	1.4192	1.98343	MALAT1-high
AS01_PBMC_CTGCTGTAGCTATGCT	2.23472	1.64325	MALAT1-high
AS01_PBMC_CTGCTGTAGTGAACAT	1.35173e-05	1.35173e-05	CCR7+
AS01_PBMC_CTGCTGTAGTGTCCAT	2.77919	1.07407e-05	CCR4/Helios+
AS01_PBMC_CTGCTGTCACAGACAG	-4.6973e-06	-4.6973e-06	MALAT1-high
AS01_PBMC_CTGCTGTCACGGATAG	-1.41393e-05	1.32202	canonical Tregs
AS01_PBMC_CTGCTGTGTATGGTTC	-5.24695e-07	-5.24695e-07	MALAT1-high
AS01_PBMC_CTGCTGTGTGCGGTAA	1.63657e-05	1.63657e-05	CCR7+
AS01_PBMC_CTGCTGTTCCAAGTAC	5.12759e-06	5.12759e-06	canonical Tregs
AS01_PBMC_CTGGTCTCAATGGAAT	-6.04525e-06	-6.04525e-06	canonical Tregs
AS01_PBMC_CTGGTCTCAGTAACGG	4.79932e-06	4.79932e-06	CCR7+
AS01_PBMC_CTGGTCTCATTACCTT	2.05744	-7.36316e-06	CCR7+
AS01_PBMC_CTGGTCTGTGCACCAC	-5.83017e-06	-5.83017e-06	CCR7+
AS01_PBMC_CTGGTCTGTGCACTTA	1.4469	4.25069e-06	CCR4/Helios+
AS01_PBMC_CTGGTCTTCGGCTACG	-1.71338e-05	-1.71338e-05	canonical Tregs
AS01_PBMC_CTGGTCTTCTCAACTT	1.59581	-6.66541e-06	canonical Tregs
AS01_PBMC_CTGTGCTCACCCATGG	-6.11432e-06	-6.11432e-06	CCR7+
AS01_PBMC_CTGTGCTCATGTTGAC	1.5607	-1.06935e-05	canonical Tregs
AS01_PBMC_CTGTGCTTCCTTTACA	6.0335e-06	6.0335e-06	CCR7+
AS01_PBMC_CTGTTTAAGAGGACGG	7.10047e-06	7.10047e-06	CCR4/Helios+
AS01_PBMC_CTGTTTAAGAGTTGGC	-2.35763e-06	-2.35763e-06	CCR7+
AS01_PBMC_CTGTTTAAGGTGTGGT	1.55923	-8.00494e-07	canonical Tregs
AS01_PBMC_CTGTTTACACACGCTG	1.84358	-8.61073e-07	MALAT1-high
AS01_PBMC_CTGTTTACAGCCACCA	2.21303	7.48247e-06	canonical Tregs
AS01_PBMC_CTGTTTACATCCTTGC	2.90422e-05	2.90422e-05	CCR7+
AS01_PBMC_CTGTTTAGTAGCAAAT	1.57698	9.92287e-06	canonical Tregs
AS01_PBMC_CTGTTTAGTCCAAGTT	-2.68291e-06	-2.68291e-06	CCR7+
AS01_PBMC_CTGTTTAGTCGCATCG	-5.69306e-06	-5.69306e-06	MALAT1-high
AS01_PBMC_CTGTTTAGTTGTTTGG	4.87005e-06	4.87005e-06	canonical Tregs
AS01_PBMC_CTGTTTATCACCCTCA	1.48093e-06	1.48093e-06	CCR7+
AS01_PBMC_CTTAACTAGGATTCGG	2.31327	-7.73575e-06	canonical Tregs
AS01_PBMC_CTTAACTGTCTACCTC	2.3558	-2.69152e-06	Cytotoxic
AS01_PBMC_CTTAACTTCAAGGTAA	-2.06795e-06	-2.06795e-06	CCR7+
AS01_PBMC_CTTAACTTCCACGACG	-6.4256e-06	-6.4256e-06	CCR7+
AS01_PBMC_CTTAACTTCTGACCTC	8.47572e-06	8.47572e-06	CCR7+
AS01_PBMC_CTTACCGAGATAGGAG	4.84279e-06	4.84279e-06	canonical Tregs
AS01_PBMC_CTTACCGAGTGACTCT	-5.27572e-06	-5.27572e-06	CCR7+
AS01_PBMC_CTTACCGCAATGGAAT	-1.07965e-05	-1.07965e-05	canonical Tregs
AS01_PBMC_CTTACCGCACCTTGTC	1.73224	-6.26283e-06	Cytotoxic
AS01_PBMC_CTTACCGGTCGAACAG	7.09757e-06	7.09757e-06	canonical Tregs
AS01_PBMC_CTTACCGGTGAGCGAT	-1.64004e-06	-1.64004e-06	canonical Tregs
AS01_PBMC_CTTACCGGTTTCCACC	1.70741	2.37076e-08	CCR7+
AS01_PBMC_CTTACCGTCACGATGT	-2.8188e-06	-2.8188e-06	CCR7+
AS01_PBMC_CTTACCGTCAGCTTAG	2.2058	1.61716	canonical Tregs
AS01_PBMC_CTTACCGTCGACGGAA	6.12738e-06	6.12738e-06	canonical Tregs
AS01_PBMC_CTTAGGAGTGGTTTCA	1.83912	3.54936e-06	canonical Tregs
AS01_PBMC_CTTAGGAGTTGCTCCT	-2.82847e-05	-2.82847e-05	CCR7+
AS01_PBMC_CTTAGGATCCAAAGTC	6.5093e-06	6.5093e-06	CCR7+
AS01_PBMC_CTTAGGATCCTGCCAT	-8.87679e-06	-8.87679e-06	MALAT1-high
AS01_PBMC_CTTCTCTAGATCTGCT	2.44461	-1.92352e-05	canonical Tregs
AS01_PBMC_CTTCTCTAGGCCCTTG	-1.9863e-05	-1.9863e-05	canonical Tregs
AS01_PBMC_CTTCTCTAGGGAGTAA	2.25205	2.0649e-05	canonical Tregs
AS01_PBMC_CTTCTCTAGTATCTCG	-5.59251e-06	-5.59251e-06	KLRB1+
AS01_PBMC_CTTCTCTCAGGTCGTC	1.86261e-06	1.42926	canonical Tregs
AS01_PBMC_CTTCTCTGTCCAGTTA	0.927488	1.35215e-05	canonical Tregs
AS01_PBMC_CTTCTCTGTTCATGGT	1.50878	1.42387e-05	canonical Tregs
AS01_PBMC_CTTCTCTGTTCCCTTG	2.63612	-6.84153e-07	canonical Tregs
AS01_PBMC_CTTCTCTTCTTAACCT	1.57759e-06	1.57759e-06	CCR7+
AS01_PBMC_CTTGGCTAGAACTCGG	1.77061	1.23466	MALAT1-high
AS01_PBMC_CTTGGCTAGCGCCTCA	1.57361	1.57361	canonical Tregs
AS01_PBMC_CTTGGCTAGGTGCACA	-5.27526e-06	-5.27526e-06	ANXA1-high
AS01_PBMC_CTTGGCTGTACAAGTA	1.61489	-8.53437e-06	CCR7+
AS01_PBMC_CTTGGCTGTCTTGATG	1.0744e-05	1.0744e-05	KLRB1+
AS01_PBMC_CTTGGCTTCCTTTCTC	1.3631e-05	1.3631e-05	CCR7+
AS01_PBMC_CTTTGCGAGACTGTAA	-1.42606e-05	-1.42606e-05	canonical Tregs
AS01_PBMC_CTTTGCGAGATCACGG	5.04653e-07	5.04653e-07	Cytotoxic
AS01_PBMC_CTTTGCGCACGAAGCA	-2.40884e-05	-2.40884e-05	canonical Tregs
AS01_PBMC_CTTTGCGCATCTGGTA	1.57328e-05	1.57328e-05	canonical Tregs
AS01_PBMC_CTTTGCGGTTAAAGTG	-2.94449e-07	-2.94449e-07	MALAT1-high
AS01_PBMC_CTTTGCGTCTCCAACC	2.44291e-06	1.54864	CCR4/Helios+
AS01_PBMC_GAAACTCAGGTTACCT	-1.2629e-05	-1.2629e-05	CCR7+
AS01_PBMC_GAAACTCCACCCATTC	-1.77795e-05	-1.77795e-05	CCR7+
AS01_PBMC_GAAACTCCATCCTAGA	1.72766	-6.8692e-06	CCR7+
AS01_PBMC_GAAACTCGTGACAAAT	-1.18434e-05	-1.18434e-05	CCR7+
AS01_PBMC_GAAATGACACATAACC	2.60927	-4.13869e-06	MALAT1-high
AS01_PBMC_GAAATGACATGGTCAT	-7.35463e-07	-7.35463e-07	canonical Tregs
AS01_PBMC_GAAATGATCGGCGGTT	7.89677e-06	7.89677e-06	CCR7+
AS01_PBMC_GAAATGATCTCTTATG	1.88362	8.72666e-06	canonical Tregs
AS01_PBMC_GAAATGATCTTGCATT	8.59638e-07	8.59638e-07	CCR7+
AS01_PBMC_GAACATCAGATCTGAA	1.97136	-3.70061e-06	CCR7+
AS01_PBMC_GAACATCAGTGACTCT	1.37478	9.33637e-08	CCR7+
AS01_PBMC_GAACATCCACTGCCAG	1.32894	1.11339e-05	MALAT1-high
AS01_PBMC_GAACATCCACTGTTAG	-2.04904e-06	-2.04904e-06	canonical Tregs
AS01_PBMC_GAACATCGTTCCCTTG	-4.80993e-06	-4.80993e-06	MALAT1-high
AS01_PBMC_GAACATCTCGTATCAG	-5.50786e-06	-5.50786e-06	ANXA1-high
AS01_PBMC_GAACATCTCGTGGACC	2.002e-05	2.002e-05	CCR7+
AS01_PBMC_GAACCTAAGAGTAAGG	2.24359	1.26119e-05	canonical Tregs
AS01_PBMC_GAACCTACAATTCCTT	2.98291e-06	2.98291e-06	canonical Tregs
AS01_PBMC_GAACCTACACGCATCG	3.09228e-06	1.3875	canonical Tregs
AS01_PBMC_GAACCTACAGACAAGC	-2.72791e-06	-2.72791e-06	canonical Tregs
AS01_PBMC_GAACCTAGTCACAAGG	2.27924	1.36688	CCR7+
AS01_PBMC_GAACCTAGTCATCCCT	-8.79842e-07	-8.79842e-07	canonical Tregs
AS01_PBMC_GAACCTATCAGAGACG	-4.33169e-06	-4.33169e-06	MALAT1-high
AS01_PBMC_GAACCTATCATCATTC	-3.9655e-06	-3.9655e-06	MALAT1-high
AS01_PBMC_GAACCTATCTCATTCA	1.81718e-06	1.81718e-06	CCR7+
AS01_PBMC_GAACGGAAGGCGATAC	9.30563e-06	9.30563e-06	KLRB1+
AS01_PBMC_GAACGGACAATAACGA	3.12684e-06	3.12684e-06	ANXA1-high
AS01_PBMC_GAACGGACAATGACCT	6.96863e-06	6.96863e-06	MALAT1-high
AS01_PBMC_GAACGGACACTAAGTC	2.45043	9.25881e-06	canonical Tregs
AS01_PBMC_GAACGGACAGTCGATT	1.58275	1.58275	canonical Tregs
AS01_PBMC_GAACGGATCAACCAAC	1.9034e-06	1.9034e-06	CCR7+
AS01_PBMC_GAACGGATCATCACCC	1.17039	1.27162e-05	CCR7+
AS01_PBMC_GAACGGATCCATGAGT	-7.17388e-07	-7.17388e-07	CCR7+
AS01_PBMC_GAAGCAGGTGCATCTA	1.56579	-2.85171e-08	CCR7+
AS01_PBMC_GAAGCAGGTTGAGTTC	-2.94066e-06	1.00786	KLRB1+
AS01_PBMC_GAAGCAGTCTTTAGGG	-1.05637e-05	1.41611	MALAT1-high
AS01_PBMC_GAATAAGAGCACGCCT	-1.10822e-05	-1.10822e-05	CCR7+
AS01_PBMC_GAATAAGAGGACTGGT	-8.55505e-06	-8.55505e-06	canonical Tregs
AS01_PBMC_GAATAAGGTATATGGA	9.35192e-06	9.35192e-06	CCR7+
AS01_PBMC_GAATAAGGTCCGCTGA	-1.48584e-05	-1.48584e-05	CCR7+
AS01_PBMC_GAATGAAAGAGTAAGG	-1.00244e-05	-1.00244e-05	KLRB1+
AS01_PBMC_GAATGAAGTGCCTGTG	3.50625e-06	3.50625e-06	Cycling
AS01_PBMC_GAATGAATCATCACCC	2.22854e-05	1.42304	CCR7+
AS01_PBMC_GAATGAATCTCAAACG	1.4244e-05	1.4244e-05	KLRB1+
AS01_PBMC_GACACGCAGGTGTGGT	2.18697	1.60021	canonical Tregs
AS01_PBMC_GACACGCAGTCTCGGC	5.77301e-06	5.77301e-06	CCR4/Helios+
AS01_PBMC_GACACGCGTAGAAAGG	1.48323	1.48323	canonical Tregs
AS01_PBMC_GACAGAGCAATAGCGG	1.8585	-1.00529e-05	canonical Tregs
AS01_PBMC_GACAGAGCACCCATGG	-8.68049e-06	-8.68049e-06	Cytotoxic
AS01_PBMC_GACAGAGGTTATTCTC	6.82138e-06	6.82138e-06	canonical Tregs
AS01_PBMC_GACAGAGTCAGAGCTT	-1.16177e-05	1.91624	KLRB1+
AS01_PBMC_GACAGAGTCGATGAGG	1.62414e-05	1.62414e-05	CCR7+
AS01_PBMC_GACCAATCAGATGAGC	1.4979	1.4979	canonical Tregs
AS01_PBMC_GACCAATTCCAACCAA	5.19765e-06	1.29948	CCR7+
AS01_PBMC_GACCAATTCTGGCGTG	3.3352e-06	1.22389	CCR7+
AS01_PBMC_GACCTGGAGCCACGTC	9.27049e-06	1.02543	canonical Tregs
AS01_PBMC_GACCTGGAGCGCTTAT	1.49159e-06	1.49159e-06	CCR4/Helios+
AS01_PBMC_GACCTGGAGGTGGGTT	1.36753	-1.35203e-05	CCR7+
AS01_PBMC_GACCTGGCACATAACC	-4.45868e-06	-4.45868e-06	KLRB1+
AS01_PBMC_GACCTGGCATTGTGCA	-1.17147e-06	-1.17147e-06	ANXA1-high
AS01_PBMC_GACCTGGTCAAGGTAA	1.01213e-05	1.01213e-05	ANXA1-high
AS01_PBMC_GACGCGTAGGGTGTGT	4.26124e-06	4.26124e-06	CCR7+
AS01_PBMC_GACGCGTCATCCCATC	-1.66319e-05	-1.66319e-05	CCR7+
AS01_PBMC_GACGCGTGTTGTCGCG	-2.69944e-06	-2.69944e-06	CCR7+
AS01_PBMC_GACGCGTTCTGCCCTA	8.60221e-06	8.60221e-06	Cycling
AS01_PBMC_GACGGCTAGTGGGATC	7.90791e-06	7.90791e-06	CCR7+
AS01_PBMC_GACGGCTGTCCAGTGC	1.58649	1.08552e-05	canonical Tregs
AS01_PBMC_GACGGCTGTCCATCCT	2.54073e-06	2.54073e-06	CCR7+
AS01_PBMC_GACGGCTGTCTCTCGT	1.79847	1.79847	canonical Tregs
AS01_PBMC_GACGGCTTCTCGAGTA	8.66213e-06	8.66213e-06	canonical Tregs
AS01_PBMC_GACGTGCAGAGACTAT	1.40117	-9.84626e-06	canonical Tregs
AS01_PBMC_GACGTGCAGCCGCCTA	-1.78732e-05	-1.78732e-05	canonical Tregs
AS01_PBMC_GACGTGCAGGTACTCT	8.40609e-06	8.40609e-06	CCR7+
AS01_PBMC_GACGTGCAGTAGGTGC	-4.06985e-07	1.59802	MALAT1-high
AS01_PBMC_GACGTGCCAATGGACG	2.14702e-05	2.14702e-05	canonical Tregs
AS01_PBMC_GACGTGCCAGCCTTGG	6.18422e-06	6.18422e-06	Cytotoxic
AS01_PBMC_GACGTGCCAGGAATGC	-6.08841e-06	-6.08841e-06	canonical Tregs
AS01_PBMC_GACGTGCGTGGGTCAA	-2.26024e-06	1.1157	Cytotoxic
AS01_PBMC_GACGTGCGTTCCATGA	1.27854	1.6821e-05	canonical Tregs
AS01_PBMC_GACGTGCTCGCGCCAA	1.13066	-1.61998e-05	canonical Tregs
AS01_PBMC_GACGTTAAGACTAGGC	-1.48821e-05	-1.48821e-05	KLRB1+
AS01_PBMC_GACGTTATCTGGCGTG	3.29695e-07	3.29695e-07	CCR7+
AS01_PBMC_GACTAACCAAGTCTGT	-1.55795e-06	-1.55795e-06	canonical Tregs
AS01_PBMC_GACTAACTCAGCTCTC	2.0933e-06	2.0933e-06	KLRB1+
AS01_PBMC_GACTAACTCCAGTATG	3.80629e-06	3.80629e-06	IFN signature
AS01_PBMC_GACTAACTCTTGTCAT	1.52797	1.52797	canonical Tregs
AS01_PBMC_GACTACAAGATGCCTT	2.09402	1.67954e-06	canonical Tregs
AS01_PBMC_GACTACAAGCTAAGAT	2.28451	-9.54041e-06	canonical Tregs
AS01_PBMC_GACTACAAGGGATACC	1.59549	-1.55154e-05	MALAT1-high
AS01_PBMC_GACTACAAGTACGTTC	-1.08151e-06	-1.08151e-06	Cytotoxic
AS01_PBMC_GACTACAGTAAGAGAG	1.14479	-2.38164e-06	CCR7+
AS01_PBMC_GACTACAGTGTCAATC	-9.36751e-06	-9.36751e-06	CCR4/Helios+
AS01_PBMC_GACTACATCACGAAGG	2.63552e-06	2.63552e-06	CCR7+
AS01_PBMC_GACTACATCCTATGTT	-3.19356e-06	-3.19356e-06	canonical Tregs
AS01_PBMC_GACTGCGCAACACCCG	8.1085e-06	8.1085e-06	canonical Tregs
AS01_PBMC_GACTGCGCACACATGT	1.34152	-5.75534e-07	canonical Tregs
AS01_PBMC_GACTGCGGTCCATCCT	-5.68274e-06	1.52853	canonical Tregs
AS01_PBMC_GACTGCGGTGCGGTAA	-7.82339e-06	-7.82339e-06	ANXA1-high
AS01_PBMC_GACTGCGTCGCTGATA	-4.64012e-06	-4.64012e-06	canonical Tregs
AS01_PBMC_GAGCAGAAGCGATTCT	-1.08573e-05	-1.08573e-05	CCR4/Helios+
AS01_PBMC_GAGCAGAAGCTTCGCG	1.75128	1.75128	MALAT1-high
AS01_PBMC_GAGCAGACACGAAACG	2.49627e-05	1.15054	canonical Tregs
AS01_PBMC_GAGCAGACAGGGTTAG	-6.8154e-06	-6.8154e-06	canonical Tregs
AS01_PBMC_GAGCAGACAGGTGCCT	-2.73646e-06	-2.73646e-06	MALAT1-high
AS01_PBMC_GAGCAGACATCGATGT	1.55835	6.39024e-06	canonical Tregs
AS01_PBMC_GAGCAGAGTGACTACT	-4.67845e-06	1.3357	MALAT1-high
AS01_PBMC_GAGCAGATCAAACCAC	-1.23825e-05	-1.23825e-05	MALAT1-high
AS01_PBMC_GAGCAGATCCCTCAGT	-1.74797e-06	-1.74797e-06	ANXA1-high
AS01_PBMC_GAGGTGACACTGTCGG	3.75615e-06	3.75615e-06	MTRNR2L12+
AS01_PBMC_GAGGTGAGTCTTGTCC	1.28337e-05	1.72161	canonical Tregs
AS01_PBMC_GAGGTGATCGGTTCGG	-6.73881e-06	-6.73881e-06	KLRB1+
AS01_PBMC_GAGTCCGCATCACAAC	-1.06919e-05	-1.06919e-05	canonical Tregs
AS01_PBMC_GAGTCCGGTGTTCTTT	-1.59179e-05	-1.59179e-05	CCR7+
AS01_PBMC_GAGTCCGTCGGCATCG	-3.76235e-06	-3.76235e-06	CCR7+
AS01_PBMC_GATCAGTGTTACGTCA	1.81253e-05	1.81253e-05	CCR7+
AS01_PBMC_GATCAGTTCTCCAACC	-3.66264e-06	-3.66264e-06	canonical Tregs
AS01_PBMC_GATCAGTTCTCGAGTA	1.17241e-05	2.034	CCR4/Helios+
AS01_PBMC_GATCGATAGCCGGTAA	2.02791e-05	2.02791e-05	ANXA1-high
AS01_PBMC_GATCGATCAAACTGTC	-2.16373e-06	-2.16373e-06	Cytotoxic
AS01_PBMC_GATCGATGTACAAGTA	1.35184	4.14996e-06	canonical Tregs
AS01_PBMC_GATCGATGTCAGTGGA	1.27571	-1.7381e-05	CCR7+
AS01_PBMC_GATCGATGTTTCCACC	1.62911e-05	1.62911e-05	CCR7+
AS01_PBMC_GATCGATTCCTAAGTG	1.21511e-05	1.21511e-05	canonical Tregs
AS01_PBMC_GATCGATTCGGCTACG	1.93091e-05	1.93091e-05	CCR7+
AS01_PBMC_GATCGCGAGAAACCTA	-7.76203e-08	-7.76203e-08	MALAT1-high
AS01_PBMC_GATCGCGAGACTAGAT	2.1889	-8.22997e-06	IFN signature
AS01_PBMC_GATCGCGCATTGGGCC	1.13686e-05	1.13686e-05	canonical Tregs
AS01_PBMC_GATCGTAGTAAACCTC	1.21083	5.28105e-06	CCR7+
AS01_PBMC_GATCGTAGTCATACTG	1.72804	1.72804	canonical Tregs
AS01_PBMC_GATCTAGAGACAAAGG	1.11583	-3.60444e-06	CCR7+
AS01_PBMC_GATCTAGAGATGTAAC	-8.00282e-06	-8.00282e-06	MALAT1-high
AS01_PBMC_GATCTAGAGCCAGTAG	3.6427e-06	3.6427e-06	canonical Tregs
AS01_PBMC_GATCTAGAGGAGTCTG	1.39911	1.94713e-06	canonical Tregs
AS01_PBMC_GATCTAGAGTCCTCCT	2.23762e-05	2.23762e-05	CCR7+
AS01_PBMC_GATCTAGGTGCCTGTG	2.64936e-06	2.64936e-06	canonical Tregs
AS01_PBMC_GATCTAGTCTTCGAGA	2.16996	1.58493	MALAT1-high
AS01_PBMC_GATGAAAGTAAGTGTA	-4.01996e-07	-4.01996e-07	CCR7+
AS01_PBMC_GATGAAAGTTAGGGTG	1.28768e-05	1.28768e-05	MALAT1-high
AS01_PBMC_GATGAAATCGAGGTAG	-1.89155e-06	-1.89155e-06	canonical Tregs
AS01_PBMC_GATGAGGCATCATCCC	-1.85753e-05	1.74264	canonical Tregs
AS01_PBMC_GATGAGGCATGCCCGA	2.84331	-2.72459e-06	canonical Tregs
AS01_PBMC_GATGAGGTCAACGCTA	0.934007	1.78814e-05	Cytotoxic
AS01_PBMC_GATGCTAAGAGTACAT	2.88068e-06	1.99022	canonical Tregs
AS01_PBMC_GATGCTAAGGCCCTTG	-1.40732e-05	-1.40732e-05	ANXA1-high
AS01_PBMC_GATGCTACACCAGGCT	3.81455e-06	3.81455e-06	canonical Tregs
AS01_PBMC_GATGCTACATCACGAT	-1.75526e-06	-1.75526e-06	MALAT1-high
AS01_PBMC_GATGCTACATCAGTAC	-1.07178e-05	-1.07178e-05	MALAT1-high
AS01_PBMC_GATGCTACATCATCCC	-2.97595e-07	-2.97595e-07	canonical Tregs
AS01_PBMC_GATGCTAGTAAGTAGT	1.61394	4.08812e-06	canonical Tregs
AS01_PBMC_GATGCTAGTCTTCAAG	2.91188	-2.45688e-06	canonical Tregs
AS01_PBMC_GATGCTAGTGTAAGTA	1.89413e-05	1.89413e-05	CCR7+
AS01_PBMC_GATGCTAGTTGGAGGT	2.48046e-07	1.69423	CCR7+
AS01_PBMC_GATGCTATCACGAAGG	5.53425e-06	5.53425e-06	CCR7+
AS01_PBMC_GATGCTATCCGTTGTC	1.77649	-1.39358e-05	ANXA1-high
AS01_PBMC_GATTCAGAGTCCCACG	-1.72985e-05	1.51398	canonical Tregs
AS01_PBMC_GATTCAGCACTGCCAG	0.684602	1.0872	CCR7+
AS01_PBMC_GATTCAGCAGGACCCT	3.90324e-09	3.90324e-09	KLRB1+
AS01_PBMC_GATTCAGTCGGCTACG	-1.87334e-06	-1.87334e-06	canonical Tregs
AS01_PBMC_GCAAACTAGAGAGCTC	1.32408e-05	1.32408e-05	Cytotoxic
AS01_PBMC_GCAAACTGTAGCGTAG	-1.3012e-06	-1.3012e-06	canonical Tregs
AS01_PBMC_GCAAACTTCACCTTAT	1.63207e-06	1.63207e-06	MALAT1-high
AS01_PBMC_GCAAACTTCCGGCACA	3.95409e-07	3.95409e-07	KLRB1+
AS01_PBMC_GCAATCAAGAGATGAG	-9.28337e-06	-9.28337e-06	CCR7+
AS01_PBMC_GCAATCAAGCAATATG	6.28646e-07	1.52234	Cytotoxic
AS01_PBMC_GCAATCAAGCAGGCTA	-2.00043e-05	-2.00043e-05	CCR7+
AS01_PBMC_GCAATCACACGTAAGG	2.03283	-3.62738e-06	MALAT1-high
AS01_PBMC_GCAATCACAGCATGAG	1.59894	1.59894	canonical Tregs
AS01_PBMC_GCAATCAGTGATAAAC	9.12294e-06	9.12294e-06	canonical Tregs
AS01_PBMC_GCAATCATCACTCTTA	1.44913	2.01741	canonical Tregs
AS01_PBMC_GCAATCATCCAAGTAC	1.48245	5.90014e-06	MALAT1-high
AS01_PBMC_GCACATAAGAGCAATT	1.37324	6.12496e-06	canonical Tregs
AS01_PBMC_GCACATACAGGATTGG	-1.08858e-05	1.3695	KLRB1+
AS01_PBMC_GCACATACATCGACGC	1.76173e-05	1.49147	KLRB1+
AS01_PBMC_GCACATAGTAGTACCT	1.43242e-05	1.43242e-05	MALAT1-high
AS01_PBMC_GCACATATCGGATGTT	-6.22069e-06	-6.22069e-06	CCR7+
AS01_PBMC_GCACTCTAGGGTGTTG	2.00315	7.27146e-06	CCR7+
AS01_PBMC_GCACTCTAGGTGATTA	1.08494	2.42304e-06	canonical Tregs
AS01_PBMC_GCACTCTCACTATCTT	2.30483	-9.71379e-06	canonical Tregs
AS01_PBMC_GCACTCTCATCACGAT	9.99054e-06	9.99054e-06	Cytotoxic
AS01_PBMC_GCACTCTCATCGGACC	2.41862e-06	2.41862e-06	canonical Tregs
AS01_PBMC_GCACTCTCATTAGGCT	-1.10218e-05	-1.10218e-05	CCR7+
AS01_PBMC_GCACTCTCATTCCTGC	-1.15946e-05	-1.15946e-05	CCR7+
AS01_PBMC_GCACTCTGTCTAGTCA	4.0777e-06	4.0777e-06	MTRNR2L12+
AS01_PBMC_GCACTCTGTCTCAACA	1.60945	1.27579e-05	canonical Tregs
AS01_PBMC_GCACTCTGTTATGTGC	1.8378e-06	1.44393	canonical Tregs
AS01_PBMC_GCACTCTTCACGGTTA	-4.38906e-06	-4.38906e-06	CCR7+
AS01_PBMC_GCACTCTTCAGGTTCA	1.43265	1.59134e-06	CCR7+
AS01_PBMC_GCAGCCACAAGCCGCT	1.30998e-05	1.30998e-05	MALAT1-high
AS01_PBMC_GCAGCCACACACATGT	-2.88268e-06	1.35609	canonical Tregs
AS01_PBMC_GCAGCCACACGTGAGA	-4.94601e-06	-4.94601e-06	CCR7+
AS01_PBMC_GCAGCCAGTCTAAAGA	-3.62205e-06	-3.62205e-06	KLRB1+
AS01_PBMC_GCAGCCAGTGACGGTA	1.21237e-05	1.21237e-05	CCR7+
AS01_PBMC_GCAGCCAGTGACTCAT	1.61911	1.10668	Cytotoxic
AS01_PBMC_GCAGTTACAACACGCC	2.92632e-06	2.92632e-06	CCR7+
AS01_PBMC_GCAGTTACACATTCGA	2.28149	3.98796e-07	canonical Tregs
AS01_PBMC_GCAGTTAGTGCACCAC	1.33231	-3.60425e-07	CCR7+
AS01_PBMC_GCAGTTAGTTACGCGC	-3.1634e-06	-3.1634e-06	canonical Tregs
AS01_PBMC_GCAGTTATCTGCGTAA	-1.10262e-05	-1.10262e-05	CCR7+
AS01_PBMC_GCATACAAGCTAGTCT	4.70393e-06	4.70393e-06	MALAT1-high
AS01_PBMC_GCATACACACATTAGC	-9.3564e-06	1.32892	CCR7+
AS01_PBMC_GCATACAGTCTCTCGT	-1.58517e-05	-1.58517e-05	canonical Tregs
AS01_PBMC_GCATACATCCGCAGTG	4.60837e-06	4.60837e-06	CCR7+
AS01_PBMC_GCATGATCAGTGACAG	6.00516e-06	6.00516e-06	Cytotoxic
AS01_PBMC_GCATGATCATACGCCG	1.6517	1.6517	canonical Tregs
AS01_PBMC_GCATGATGTCACCCAG	1.29676	-3.32363e-06	CCR7+
AS01_PBMC_GCATGATGTCAGTGGA	-2.11999e-05	-2.11999e-05	Cytotoxic
AS01_PBMC_GCATGATGTCGTTGTA	1.10616e-05	1.10616e-05	CCR7+
AS01_PBMC_GCATGCGAGACAGGCT	-5.15257e-06	-5.15257e-06	CCR4/Helios+
AS01_PBMC_GCATGCGAGTATCTCG	-9.24235e-06	-9.24235e-06	canonical Tregs
AS01_PBMC_GCATGCGAGTCCTCCT	1.94444	1.94444	canonical Tregs
AS01_PBMC_GCATGCGCACCGATAT	-1.94415e-05	1.7442	canonical Tregs
AS01_PBMC_GCATGCGCACTATCTT	-7.11386e-06	-7.11386e-06	KLRB1+
AS01_PBMC_GCATGCGCATCCGTGG	-1.63369e-05	-1.63369e-05	CCR7+
AS01_PBMC_GCATGCGGTACTTCTT	2.26623	-6.09529e-06	ANXA1-high
AS01_PBMC_GCATGCGGTTCAGGCC	3.35193e-06	3.35193e-06	CCR7+
AS01_PBMC_GCATGCGGTTCGGGCT	-2.72716e-06	-2.72716e-06	ANXA1-high
AS01_PBMC_GCATGCGTCTGGTATG	1.28199	-5.24657e-06	CCR7+
AS01_PBMC_GCATGTACAAGTACCT	1.46337e-05	1.46337e-05	CCR7+
AS01_PBMC_GCATGTACACAAGACG	-3.78704e-06	1.39612	canonical Tregs
AS01_PBMC_GCATGTAGTAGAAGGA	-9.92693e-06	-9.92693e-06	MALAT1-high
AS01_PBMC_GCATGTAGTCGGCATC	-6.82659e-06	-6.82659e-06	canonical Tregs
AS01_PBMC_GCATGTAGTTCCCTTG	-2.94476e-06	-2.94476e-06	ANXA1-high
AS01_PBMC_GCATGTATCATCTGTT	4.5465e-06	4.5465e-06	MALAT1-high
AS01_PBMC_GCATGTATCGCACTCT	1.76158	8.48981e-07	MALAT1-high
AS01_PBMC_GCCAAATAGCTGATAA	4.64053e-06	4.64053e-06	ANXA1-high
AS01_PBMC_GCCAAATAGGGTCTCC	4.27178e-06	4.27178e-06	CCR7+
AS01_PBMC_GCCAAATCAAGGTGTG	6.34368e-06	2.38617	canonical Tregs
AS01_PBMC_GCCTCTAAGGAGCGAG	8.95566e-06	8.95566e-06	MALAT1-high
AS01_PBMC_GCCTCTAAGTCAAGCG	-1.52082e-05	-1.52082e-05	canonical Tregs
AS01_PBMC_GCCTCTACAGACGCAA	1.38142	-1.53706e-05	ANXA1-high
AS01_PBMC_GCCTCTACAGACTCGC	1.31332	-2.29778e-06	MALAT1-high
AS01_PBMC_GCCTCTAGTACATCCA	-7.36445e-06	1.56249	canonical Tregs
AS01_PBMC_GCCTCTAGTCGGGTCT	8.36619e-06	1.93858	MALAT1-high
AS01_PBMC_GCCTCTATCACTTCAT	1.46683	-1.74506e-05	MALAT1-high
AS01_PBMC_GCGACCAAGGCTCAGA	4.47919e-06	1.97993	canonical Tregs
AS01_PBMC_GCGACCACAGTTAACC	2.39743	-1.24267e-05	MALAT1-high
AS01_PBMC_GCGACCAGTCAACATC	0.76292	-1.28788e-05	canonical Tregs
AS01_PBMC_GCGACCAGTCATATCG	1.50446e-05	1.50446e-05	canonical Tregs
AS01_PBMC_GCGACCAGTGCCTGGT	0.607038	0.607038	canonical Tregs
AS01_PBMC_GCGACCATCTACGAGT	1.29215	1.29215	KLRB1+
AS01_PBMC_GCGAGAAAGCACCGCT	1.41119	1.68946e-05	MALAT1-high
AS01_PBMC_GCGAGAAGTAGATTAG	-4.68393e-06	1.58864	canonical Tregs
AS01_PBMC_GCGAGAAGTCATATGC	1.58432	2.39521e-06	KLRB1+
AS01_PBMC_GCGAGAAGTCTTCTCG	1.55924	1.55924	canonical Tregs
AS01_PBMC_GCGAGAATCCAACCAA	-1.02513e-05	-1.02513e-05	CCR7+
AS01_PBMC_GCGAGAATCGTCTGCT	1.40719	-1.30806e-05	CCR7+
AS01_PBMC_GCGAGAATCTGGGCCA	0.983031	8.64778e-06	MALAT1-high
AS01_PBMC_GCGCAACAGTAGATGT	1.465e-05	1.465e-05	Cytotoxic
AS01_PBMC_GCGCAACCACTTCTGC	5.41973e-06	1.49172	canonical Tregs
AS01_PBMC_GCGCAACCAGCTATTG	-2.35182e-06	1.33902	KLRB1+
AS01_PBMC_GCGCAACGTCTGATTG	2.11457	1.53537	canonical Tregs
AS01_PBMC_GCGCAACTCTCGAGTA	-1.1498e-05	-1.1498e-05	canonical Tregs
AS01_PBMC_GCGCAACTCTTAGCCC	1.06336e-05	1.06336e-05	canonical Tregs
AS01_PBMC_GCGCAGTCATCTACGA	2.29602e-06	2.29602e-06	CCR7+
AS01_PBMC_GCGCAGTGTAGGACAC	-1.30759e-05	-1.30759e-05	IFN signature
AS01_PBMC_GCGCAGTGTTCCTCCA	9.86154e-06	1.62893	ANXA1-high
AS01_PBMC_GCGCAGTTCGAATCCA	-7.6497e-08	1.67811	canonical Tregs
AS01_PBMC_GCGCAGTTCTCTGCTG	4.82883e-06	4.82883e-06	canonical Tregs
AS01_PBMC_GCGCAGTTCTGTCTAT	1.274e-06	1.274e-06	canonical Tregs
AS01_PBMC_GCGCCAAAGATCCCGC	-3.62596e-06	-3.62596e-06	Cytotoxic
AS01_PBMC_GCGCCAAGTCTCTCTG	-3.07021e-06	-3.07021e-06	CCR7+
AS01_PBMC_GCGCCAATCCAATGGT	-1.50776e-06	-1.50776e-06	MALAT1-high
AS01_PBMC_GCGCGATAGGATATAC	2.56459e-07	1.5788	canonical Tregs
AS01_PBMC_GCGCGATAGGCCATAG	1.43752	-3.04107e-06	canonical Tregs
AS01_PBMC_GCGCGATCAATCAGAA	2.79129	-1.44901e-05	MALAT1-high
AS01_PBMC_GCGCGATCACAGACTT	2.03891	-1.77862e-06	canonical Tregs
AS01_PBMC_GCGCGATCACATGTGT	-8.38331e-07	-8.38331e-07	CCR7+
AS01_PBMC_GCGCGATCATGTCTCC	-1.65732e-06	-1.65732e-06	CCR7+
AS01_PBMC_GCGCGATTCTCTGCTG	6.55013e-06	6.55013e-06	CCR7+
AS01_PBMC_GCGGGTTAGAGACGAA	-1.07483e-05	1.43948	CCR7+
AS01_PBMC_GCGGGTTAGATGCGAC	-2.21993e-05	-2.21993e-05	KLRB1+
AS01_PBMC_GCGGGTTAGCGCCTTG	2.11528e-05	2.11528e-05	canonical Tregs
AS01_PBMC_GCGGGTTAGGCATGGT	-1.34228e-05	-1.34228e-05	canonical Tregs
AS01_PBMC_GCGGGTTAGGCATTGG	1.42917e-05	1.42917e-05	canonical Tregs
AS01_PBMC_GCGGGTTCAGGAACGT	3.49844e-06	1.69824	MTRNR2L12+
AS01_PBMC_GCGGGTTGTAAGGGCT	1.33426	-3.36905e-06	canonical Tregs
AS01_PBMC_GCGGGTTGTTTAGCTG	1.33076	1.33076	canonical Tregs
AS01_PBMC_GCTCCTAAGAAGGCCT	6.9233e-06	1.75404	canonical Tregs
AS01_PBMC_GCTCCTACAATGGTCT	3.47091e-05	3.47091e-05	CCR7+
AS01_PBMC_GCTCCTAGTCAGATAA	6.43009e-06	6.43009e-06	MALAT1-high
AS01_PBMC_GCTCCTAGTCTGGAGA	2.96829	1.72538	canonical Tregs
AS01_PBMC_GCTCCTAGTTCCACAA	1.6286	6.30222e-06	ANXA1-high
AS01_PBMC_GCTCTGTAGAGCCTAG	9.1262e-06	1.50576	canonical Tregs
AS01_PBMC_GCTCTGTAGGGCACTA	9.32559e-06	9.32559e-06	Cytotoxic
AS01_PBMC_GCTCTGTCAGACAAAT	-9.58173e-06	-9.58173e-06	canonical Tregs
AS01_PBMC_GCTCTGTCAGATTGCT	1.55716	4.83194e-06	MALAT1-high
AS01_PBMC_GCTCTGTCATCACAAC	-1.07196e-05	-1.07196e-05	canonical Tregs
AS01_PBMC_GCTCTGTGTAGGAGTC	1.73995	-6.35563e-08	MALAT1-high
AS01_PBMC_GCTCTGTTCGTGGGAA	1.51456e-06	1.51456e-06	MALAT1-high
AS01_PBMC_GCTGCAGCAAGGGTCA	1.27303e-05	1.27303e-05	canonical Tregs
AS01_PBMC_GCTGCAGCACAACGTT	2.94081e-06	1.63388	CCR7+
AS01_PBMC_GCTGCAGCACCATGTA	7.40891e-06	7.40891e-06	canonical Tregs
AS01_PBMC_GCTGCAGCACTCTGTC	2.67888	1.47983	Cytotoxic
AS01_PBMC_GCTGCAGCATTTGCCC	2.03949	-1.67711e-06	canonical Tregs
AS01_PBMC_GCTGCAGGTGCAGTAG	-5.36374e-06	-5.36374e-06	CCR7+
AS01_PBMC_GCTGCAGTCCAGATCA	1.45441	0.971147	canonical Tregs
AS01_PBMC_GCTGCAGTCTGCGACG	-5.84109e-06	-5.84109e-06	MALAT1-high
AS01_PBMC_GCTGCGAAGAGCAATT	-5.53022e-06	-5.53022e-06	Cytotoxic
AS01_PBMC_GCTGCGAAGGCGCTCT	-2.29535e-05	-2.29535e-05	Cycling
AS01_PBMC_GCTGCTTGTAGCTTGT	1.88599	1.88599	MALAT1-high
AS01_PBMC_GCTGCTTGTGCACCAC	1.2802	-8.56497e-06	CCR4/Helios+
AS01_PBMC_GCTGGGTAGTCGTACT	1.65305	-1.18414e-05	MTRNR2L12+
AS01_PBMC_GCTGGGTCACTTACGA	5.73438e-07	5.73438e-07	ANXA1-high
AS01_PBMC_GCTGGGTGTCAGTGGA	5.45179e-07	5.45179e-07	canonical Tregs
AS01_PBMC_GCTGGGTGTGGTCCGT	-1.44773e-06	-1.44773e-06	CCR7+
AS01_PBMC_GCTGGGTGTTAGATGA	1.73686	7.68785e-07	canonical Tregs
AS01_PBMC_GCTGGGTTCTCGGACG	1.67369	-4.87459e-06	canonical Tregs
AS01_PBMC_GCTTCCAAGAAAGTGG	1.76961	5.42131e-06	CCR7+
AS01_PBMC_GCTTCCACAGCGAACA	1.74617	2.94654e-06	MALAT1-high
AS01_PBMC_GCTTCCACATCCTTGC	-1.52821e-05	-1.52821e-05	Cytotoxic
AS01_PBMC_GCTTCCAGTGCAACTT	2.284e-06	1.70153	CCR4/Helios+
AS01_PBMC_GCTTCCAGTGTGACGA	-6.14408e-08	-6.14408e-08	KLRB1+
AS01_PBMC_GCTTCCAGTTCAACCA	6.34175e-06	6.34175e-06	CCR7+
AS01_PBMC_GCTTCCAGTTCGTTGA	-2.79259e-06	1.35141	MALAT1-high
AS01_PBMC_GCTTCCATCACCCGAG	1.76878	-1.77486e-05	CCR7+
AS01_PBMC_GCTTCCATCCCTTGCA	-2.06614e-05	-2.06614e-05	CCR7+
AS01_PBMC_GCTTCCATCGGGAGTA	1.82152	-1.33624e-05	MALAT1-high
AS01_PBMC_GCTTGAAAGCCACGTC	-5.60548e-06	1.58155	KLRB1+
AS01_PBMC_GCTTGAAAGGACAGCT	2.69913e-06	2.69913e-06	canonical Tregs
AS01_PBMC_GCTTGAACAAGACACG	-1.0297e-05	-1.0297e-05	CCR4/Helios+
AS01_PBMC_GCTTGAACAAGACGTG	7.34265e-06	7.34265e-06	IFN signature
AS01_PBMC_GCTTGAACACGAGAGT	-1.19802e-06	-1.19802e-06	canonical Tregs
AS01_PBMC_GCTTGAAGTTCCGGCA	1.76198	7.00749e-06	MALAT1-high
AS01_PBMC_GCTTGAAGTTGTGGCC	1.27675e-05	1.27675e-05	canonical Tregs
AS01_PBMC_GCTTGAATCAACTCTT	1.65581	5.54197e-06	MALAT1-high
AS01_PBMC_GCTTGAATCACTCCTG	2.64539	-8.36307e-06	MALAT1-high
AS01_PBMC_GGAAAGCAGCGAGAAA	1.55482	1.81419e-05	IFN signature
AS01_PBMC_GGAAAGCAGTACTTGC	-1.59459e-05	-1.59459e-05	MALAT1-high
AS01_PBMC_GGAAAGCGTAGCGCTC	1.75743e-05	0.922077	Cytotoxic
AS01_PBMC_GGAAAGCTCGAGCCCA	8.73891e-06	8.73891e-06	Cytotoxic
AS01_PBMC_GGAAAGCTCGCCTGAG	-1.68374e-05	1.15838	canonical Tregs
AS01_PBMC_GGAAAGCTCGTCTGCT	2.49413	6.60817e-06	canonical Tregs
AS01_PBMC_GGAAAGCTCTCGCATC	-8.99069e-07	-8.99069e-07	CCR7+
AS01_PBMC_GGAAAGCTCTGGTGTA	-5.58583e-06	-5.58583e-06	canonical Tregs
AS01_PBMC_GGAACTTAGCGAGAAA	2.04959e-06	2.04959e-06	MALAT1-high
AS01_PBMC_GGAACTTAGTAGCCGA	-1.48457e-05	-1.48457e-05	KLRB1+
AS01_PBMC_GGAACTTCACAGAGGT	2.55389	1.95298e-05	KLRB1+
AS01_PBMC_GGAACTTCACTGTCGG	-5.46195e-06	-5.46195e-06	canonical Tregs
AS01_PBMC_GGAACTTCAGTTAACC	-5.01553e-07	1.856	canonical Tregs
AS01_PBMC_GGAACTTGTTTGTTGG	2.34679	1.39026e-05	canonical Tregs
AS01_PBMC_GGAATAAAGGCATTGG	2.21958	6.67929e-06	KLRB1+
AS01_PBMC_GGAATAAAGGTGCTAG	-3.45088e-06	0.924985	MALAT1-high
AS01_PBMC_GGAATAAAGGTGTTAA	-1.42484e-05	1.15719	canonical Tregs
AS01_PBMC_GGAATAACACCAGGTC	6.35514e-06	6.35514e-06	MALAT1-high
AS01_PBMC_GGAATAAGTATGAATG	2.52612e-06	2.52612e-06	MALAT1-high
AS01_PBMC_GGAATAATCTTTAGTC	-9.0769e-06	1.77977	canonical Tregs
AS01_PBMC_GGACAAGAGAAGCCCA	-3.81605e-06	1.09002	ANXA1-high
AS01_PBMC_GGACAAGAGACCCACC	8.36802e-06	1.36169	CCR7+
AS01_PBMC_GGACAAGAGCTAACTC	-2.21205e-06	1.69278	canonical Tregs
AS01_PBMC_GGACAAGAGGCGATAC	1.83424	1.66241e-06	CCR7+
AS01_PBMC_GGACAAGAGTTTAGGA	1.65442	-1.294e-05	MALAT1-high
AS01_PBMC_GGACAAGCAGGATTGG	1.02553e-05	1.02553e-05	CCR7+
AS01_PBMC_GGACAAGGTACCTACA	4.03188e-06	4.03188e-06	CCR7+
AS01_PBMC_GGACAGAAGCAATATG	4.11592e-06	4.11592e-06	CCR7+
AS01_PBMC_GGACAGAAGCGTAATA	1.52347	1.727e-06	canonical Tregs
AS01_PBMC_GGACAGAGTAGCGCTC	1.93437e-06	1.93437e-06	canonical Tregs
AS01_PBMC_GGACAGATCGACGGAA	1.9687e-05	1.9687e-05	canonical Tregs
AS01_PBMC_GGACAGATCGGAAACG	2.25812e-06	2.25812e-06	canonical Tregs
AS01_PBMC_GGACAGATCGTTGCCT	-6.9186e-07	-6.9186e-07	canonical Tregs
AS01_PBMC_GGACATTAGTGACATA	1.79468e-06	1.79468e-06	canonical Tregs
AS01_PBMC_GGACATTCAACTTGAC	1.68019e-05	1.68019e-05	CCR7+
AS01_PBMC_GGACATTCACAAGTAA	1.56548	-1.06211e-05	CCR7+
AS01_PBMC_GGACATTCACAGACAG	2.1168	-8.99071e-06	canonical Tregs
AS01_PBMC_GGACGTCAGGGCTCTC	-9.5917e-06	-9.5917e-06	MALAT1-high
AS01_PBMC_GGACGTCCAAATCCGT	1.54689	-7.91236e-06	CCR7+
AS01_PBMC_GGACGTCCAAGTCTGT	7.36943e-06	7.36943e-06	canonical Tregs
AS01_PBMC_GGACGTCCATGGTTGT	1.64256	-7.4525e-06	canonical Tregs
AS01_PBMC_GGACGTCTCTTGAGAC	-9.28429e-06	-9.28429e-06	canonical Tregs
AS01_PBMC_GGAGCAAAGAGCTATA	4.29196e-06	4.29196e-06	canonical Tregs
AS01_PBMC_GGAGCAAAGAGGGCTT	1.60657	1.60657	canonical Tregs
AS01_PBMC_GGAGCAAAGGAGTTGC	2.18734	1.60054	canonical Tregs
AS01_PBMC_GGAGCAACAAGACACG	3.88512e-06	3.88512e-06	CCR7+
AS01_PBMC_GGAGCAAGTATATCCG	1.14027	-1.57716e-05	canonical Tregs
AS01_PBMC_GGAGCAAGTCGCATCG	2.53998e-06	2.53998e-06	CCR7+
AS01_PBMC_GGAGCAATCATTCACT	2.03397	-2.18717e-05	CCR7+
AS01_PBMC_GGATGTTAGTCATGCT	1.34443e-05	1.34443e-05	canonical Tregs
AS01_PBMC_GGATGTTAGTGGGATC	5.378e-06	5.378e-06	CCR7+
AS01_PBMC_GGATGTTCATTCCTCG	-2.02366e-05	-2.02366e-05	canonical Tregs
AS01_PBMC_GGATGTTGTTTACTCT	2.31822	1.71897	Cycling
AS01_PBMC_GGATGTTTCCAAAGTC	1.0171e-05	1.0171e-05	canonical Tregs
AS01_PBMC_GGATGTTTCTTGTTTG	1.54197	6.66759e-07	canonical Tregs
AS01_PBMC_GGATTACAGAATAGGG	1.17699e-05	1.17699e-05	canonical Tregs
AS01_PBMC_GGATTACAGACTAAGT	1.08577e-05	1.08577e-05	MALAT1-high
AS01_PBMC_GGATTACCAAGGCTCC	2.36668	5.72208e-06	canonical Tregs
AS01_PBMC_GGATTACCAAGGTTCT	1.89312	-1.28989e-05	CCR7+
AS01_PBMC_GGATTACTCACCTCGT	1.4035	1.47909e-05	canonical Tregs
AS01_PBMC_GGATTACTCCGTCAAA	4.03775e-06	4.03775e-06	MALAT1-high
AS01_PBMC_GGCAATTAGCGTAGTG	1.64864	-1.09101e-08	canonical Tregs
AS01_PBMC_GGCAATTAGGTTCCTA	1.37281	8.54957e-06	canonical Tregs
AS01_PBMC_GGCAATTCAATGTTGC	1.83714	2.18742e-05	KLRB1+
AS01_PBMC_GGCAATTGTCCTCCAT	1.48771	1.48771	CCR7+
AS01_PBMC_GGCAATTTCGGACAAG	1.54485	-1.10462e-05	canonical Tregs
AS01_PBMC_GGCAATTTCGTCCAGG	-1.08196e-06	-1.08196e-06	canonical Tregs
AS01_PBMC_GGCCGATAGATCTGCT	1.72711e-05	1.72711e-05	CCR7+
AS01_PBMC_GGCCGATAGTGTTAGA	1.40897e-05	1.40897e-05	canonical Tregs
AS01_PBMC_GGCCGATTCCATGAGT	7.08062e-06	7.08062e-06	canonical Tregs
AS01_PBMC_GGCCGATTCGACAGCC	1.86585	-1.48974e-05	canonical Tregs
AS01_PBMC_GGCCGATTCTGAGTGT	-6.00611e-06	-6.00611e-06	canonical Tregs
AS01_PBMC_GGCGACTAGAGTACAT	1.27988e-06	1.27988e-06	canonical Tregs
AS01_PBMC_GGCGACTCAAGCGTAG	1.39156	-8.68976e-06	canonical Tregs
AS01_PBMC_GGCGACTCACCGAATT	1.16036e-05	1.92721	CCR7+
AS01_PBMC_GGCGACTCATTGCGGC	-1.17745e-05	-1.17745e-05	Cytotoxic
AS01_PBMC_GGCGACTTCAGTTGAC	-7.48162e-06	-7.48162e-06	CCR7+
AS01_PBMC_GGCGACTTCATGTCCC	-7.70532e-06	-7.70532e-06	canonical Tregs
AS01_PBMC_GGCGTGTCAATCTACG	-1.06446e-05	-1.06446e-05	canonical Tregs
AS01_PBMC_GGCGTGTCAGGAATGC	1.69363e-05	1.69363e-05	canonical Tregs
AS01_PBMC_GGCGTGTCATTCCTCG	1.63486	-1.07375e-05	canonical Tregs
AS01_PBMC_GGCGTGTGTACAGTTC	1.66667e-05	1.66667e-05	CCR7+
AS01_PBMC_GGCTCGAGTAATTGGA	2.17959e-06	1.82371	canonical Tregs
AS01_PBMC_GGCTCGAGTCATCCCT	2.10218	8.43248e-06	canonical Tregs
AS01_PBMC_GGCTCGAGTTCCGGCA	-5.29697e-06	-5.29697e-06	CCR7+
AS01_PBMC_GGCTGGTAGTCTCGGC	1.65205	5.86488e-06	MALAT1-high
AS01_PBMC_GGCTGGTCACCAGATT	1.42337	0.946064	canonical Tregs
AS01_PBMC_GGCTGGTCAGTATCTG	1.02865e-05	1.02865e-05	CCR7+
AS01_PBMC_GGCTGGTGTCCGTGAC	-1.77815e-06	-1.77815e-06	canonical Tregs
AS01_PBMC_GGCTGGTGTCTTTCAT	1.81523e-05	1.81523e-05	MALAT1-high
AS01_PBMC_GGGAATGTCACGCATA	1.37672e-05	1.37672e-05	CCR7+
AS01_PBMC_GGGACCTAGAGACGAA	1.331e-05	1.331e-05	CCR7+
AS01_PBMC_GGGACCTCAAGCCATT	3.06134	2.41396	MALAT1-high
AS01_PBMC_GGGACCTGTCGCCATG	6.76091e-06	1.73263	KLRB1+
AS01_PBMC_GGGACCTGTTACCAGT	3.48191e-06	3.48191e-06	KLRB1+
AS01_PBMC_GGGAGATAGACATAAC	1.53394	6.66353e-06	canonical Tregs
AS01_PBMC_GGGAGATCATGGTAGG	-4.84768e-06	-4.84768e-06	canonical Tregs
AS01_PBMC_GGGAGATGTGAAAGAG	1.5044	1.57963e-05	canonical Tregs
AS01_PBMC_GGGAGATTCAGTGCAT	-4.80772e-06	-4.80772e-06	Cytotoxic
AS01_PBMC_GGGAGATTCCTCTAGC	1.42542	1.25466e-05	CCR7+
AS01_PBMC_GGGAGATTCGAATCCA	-5.8388e-06	-5.8388e-06	canonical Tregs
AS01_PBMC_GGGAGATTCTCGCATC	1.65723e-05	1.65723e-05	Cycling
AS01_PBMC_GGGATGACAGATTGCT	1.54138	-1.16209e-05	canonical Tregs
AS01_PBMC_GGGATGAGTCGAGTTT	-3.33074e-05	-3.33074e-05	canonical Tregs
AS01_PBMC_GGGATGATCACATAGC	-8.78235e-06	-8.78235e-06	Cytotoxic
AS01_PBMC_GGGATGATCACATGCA	0.957291	4.05337e-06	CCR4/Helios+
AS01_PBMC_GGGATGATCACTTACT	2.7626e-06	2.7626e-06	canonical Tregs
AS01_PBMC_GGGATGATCAGGCAAG	1.59237	-1.01053e-05	canonical Tregs
AS01_PBMC_GGGCACTAGACTTGAA	5.21831e-07	5.21831e-07	canonical Tregs
AS01_PBMC_GGGCACTAGGTAGCCA	2.22445	1.32161	canonical Tregs
AS01_PBMC_GGGCACTCATTACCTT	1.01297	-4.22173e-06	Cytotoxic
AS01_PBMC_GGGCACTGTATCGCAT	9.71734e-06	9.71734e-06	canonical Tregs
AS01_PBMC_GGGCATCAGCACAGGT	-2.26292e-06	-2.26292e-06	canonical Tregs
AS01_PBMC_GGGCATCAGGTAGCTG	-2.00093e-05	-2.00093e-05	MALAT1-high
AS01_PBMC_GGGCATCAGTGGAGTC	1.24902	-2.87335e-06	CCR7+
AS01_PBMC_GGGCATCCAAGCCCAC	1.39705	1.10818	canonical Tregs
AS01_PBMC_GGGCATCCAGCCAATT	-5.46736e-06	-5.46736e-06	CCR7+
AS01_PBMC_GGGCATCCATGTAAGA	-6.33187e-06	-6.33187e-06	ANXA1-high
AS01_PBMC_GGGCATCTCATCTGTT	5.14568e-06	5.14568e-06	canonical Tregs
AS01_PBMC_GGGCATCTCGCGCCAA	9.37698e-06	9.37698e-06	canonical Tregs
AS01_PBMC_GGGCATCTCGGCTTGG	5.57936e-06	5.57936e-06	canonical Tregs
AS01_PBMC_GGGTCTGCAGTAACGG	1.47149	3.33777e-06	MALAT1-high
AS01_PBMC_GGGTCTGGTGACGGTA	1.54283	2.11013e-06	canonical Tregs
AS01_PBMC_GGGTCTGGTGATGATA	1.25393e-05	1.25393e-05	CCR7+
AS01_PBMC_GGGTCTGTCCTATTCA	2.38468	2.38468	canonical Tregs
AS01_PBMC_GGGTCTGTCTACTCAT	1.74695	-2.23405e-06	MTRNR2L12+
AS01_PBMC_GGGTTGCAGACACTAA	1.17133e-05	1.17133e-05	MALAT1-high
AS01_PBMC_GGGTTGCAGGTTCCTA	-4.33233e-06	1.1566	canonical Tregs
AS01_PBMC_GGGTTGCCAAGTAATG	-1.29784e-05	-1.29784e-05	canonical Tregs
AS01_PBMC_GGGTTGCCAGGTCGTC	1.04092e-05	1.04092e-05	Cytotoxic
AS01_PBMC_GGGTTGCGTAGGGTAC	-6.61135e-06	2.73093	CCR4/Helios+
AS01_PBMC_GGGTTGCGTCTAGTGT	-7.17229e-07	-7.17229e-07	CCR7+
AS01_PBMC_GGGTTGCGTCTGCGGT	2.05954e-05	2.05954e-05	MALAT1-high
AS01_PBMC_GGGTTGCTCTTACCGC	-6.82437e-06	-6.82437e-06	CCR7+
AS01_PBMC_GGTATTGAGTGGGTTG	-1.37686e-05	-1.37686e-05	MALAT1-high
AS01_PBMC_GGTATTGCACGAAGCA	2.02253e-05	2.02253e-05	canonical Tregs
AS01_PBMC_GGTATTGCAGTTCCCT	-6.7913e-07	-6.7913e-07	ANXA1-high
AS01_PBMC_GGTGAAGAGTATTGGA	-2.80771e-06	-2.80771e-06	canonical Tregs
AS01_PBMC_GGTGAAGGTAGGCTGA	-1.025e-05	-1.025e-05	CCR7+
AS01_PBMC_GGTGAAGGTGCGATAG	-1.17405e-05	-1.17405e-05	MTRNR2L12+
AS01_PBMC_GGTGAAGTCGAGAGCA	2.03254	-7.79504e-06	MTRNR2L12+
AS01_PBMC_GGTGAAGTCGGGAGTA	4.11594e-06	0.992011	Cycling
AS01_PBMC_GGTGAAGTCGTAGGAG	1.81914	1.81914	KLRB1+
AS01_PBMC_GGTGCGTAGGATTCGG	1.62303	1.56093e-05	Cytotoxic
AS01_PBMC_GGTGCGTAGTTCGATC	1.30158e-05	1.30158e-05	CCR7+
AS01_PBMC_GGTGCGTCAAGTCTAC	9.53239e-06	9.53239e-06	canonical Tregs
AS01_PBMC_GGTGCGTCACTCAGGC	7.58061e-06	7.58061e-06	CCR7+
AS01_PBMC_GGTGCGTCAGCTGGCT	-3.06333e-06	2.00148	canonical Tregs
AS01_PBMC_GGTGCGTCATATGGTC	1.55892	-1.13889e-05	canonical Tregs
AS01_PBMC_GGTGCGTTCCGATATG	4.3722e-07	4.3722e-07	MALAT1-high
AS01_PBMC_GGTGTTAAGAGCTGCA	1.92193e-05	1.92193e-05	ANXA1-high
AS01_PBMC_GGTGTTAAGCTGCAAG	-1.15086e-05	1.83026	MALAT1-high
AS01_PBMC_GGTGTTACAATAGCAA	-7.05821e-06	-7.05821e-06	MALAT1-high
AS01_PBMC_GGTGTTAGTACCATCA	7.32674e-06	7.32674e-06	Cytotoxic
AS01_PBMC_GGTGTTAGTGGACGAT	2.58262e-06	2.58262e-06	canonical Tregs
AS01_PBMC_GTAACGTAGATAGCAT	5.26532e-06	5.26532e-06	canonical Tregs
AS01_PBMC_GTAACGTAGCTGAACG	1.71184	-1.88416e-05	canonical Tregs
AS01_PBMC_GTAACGTAGGCATGGT	1.47961e-05	1.47961e-05	CCR7+
AS01_PBMC_GTAACGTGTATATGAG	-6.19562e-06	-6.19562e-06	CCR7+
AS01_PBMC_GTAACGTGTTCCCGAG	1.37456	3.30947e-06	canonical Tregs
AS01_PBMC_GTAACGTTCACTGGGC	-9.43592e-06	-9.43592e-06	canonical Tregs
AS01_PBMC_GTAACGTTCTGAAAGA	1.90365e-05	1.90365e-05	canonical Tregs
AS01_PBMC_GTAACTGGTCCGTCAG	1.68918	1.68918	canonical Tregs
AS01_PBMC_GTAACTGGTGCTCTTC	2.59687e-06	2.59687e-06	CCR7+
AS01_PBMC_GTAACTGTCGGACAAG	1.76236	-1.01293e-05	CCR7+
AS01_PBMC_GTACGTAAGCAGGTCA	-2.00174e-05	-2.00174e-05	Cytotoxic
AS01_PBMC_GTACGTAAGCGGATCA	1.22175e-05	1.22175e-05	canonical Tregs
AS01_PBMC_GTACGTACATGGTAGG	-2.77564e-06	-2.77564e-06	canonical Tregs
AS01_PBMC_GTACGTAGTATTAGCC	8.36001e-07	1.74695	canonical Tregs
AS01_PBMC_GTACGTAGTGGAAAGA	3.32263e-06	3.32263e-06	canonical Tregs
AS01_PBMC_GTACGTAGTTTGTTTC	-1.08652e-05	-1.08652e-05	CCR7+
AS01_PBMC_GTACGTATCAAGGTAA	6.44444e-07	6.44444e-07	CCR7+
[truncated: 11,398 more rows]

## Sheet: Fig2c
Sample	CD161+ Tregs	CD161- Tregs
SpA01	1687	2284
SpA02	1474	1833
SpA03	1566	2427
SpA04	1262	2012
SpA05	904	1687
SpA06	1809	2366
SpA07	2408	3302
SpA08	752	1636
SpA09	1465	2114
SpA10	1710	2414
SpA11	1188	2233
SpA12	2283	2660
SpA13	1735	1976
SpA14	1578	1817

## Sheet: Fig2h
Gene	p_val	avg_log2FC	pct.1	pct.2	p_val_adj
IFIT3	1.96479e-135	1.70262	0.497	0.059	6.5895e-131
IFIT1	1.71455e-120	1.2713	0.406	0.043	5.75025e-116
LAMP3	2.62436e-93	0.954397	0.278	0.026	8.80157e-89
ISG15	6.15251e-89	2.41531	0.936	0.519	2.06343e-84
MX1	1.88099e-88	2.101	0.909	0.421	6.30845e-84
CMPK2	3.24145e-68	0.720755	0.235	0.025	1.08712e-63
OAS1	8.93833e-68	1.60745	0.791	0.296	2.99774e-63
IFI44L	1.52648e-64	1.24242	0.412	0.077	5.1195e-60
IFI6	4.66632e-64	1.8578	0.856	0.419	1.56499e-59
LY6E	1.93828e-61	1.3867	0.984	0.77	6.50059e-57

## Sheet: Fig4b
	ID	Description	GeneRatio	BgRatio	pvalue	p.adjust	qvalue	geneID	Count
R-HSA-202403	R-HSA-202403	TCR signaling	37/492	120/10867	1.86896e-21	2.29508e-18	1.64075e-18	3123/3127/5696/3113/3122/5698/5721/3117/3115/4792/3937/5694/3932/5788/5691/5689/5699/3118/7314/5714/5685/10213/920/5720/5690/5686/5687/5700/7334/7979/5695/1445/27040/5062/5710/5713/5688	37
R-HSA-913531	R-HSA-913531	Interferon Signaling	45/492	199/10867	8.06032e-20	4.94903e-17	3.53805e-17	9636/2537/3123/8519/4938/3669/4502/54739/684/4599/115362/3127/3665/5696/3113/3430/10581/3122/2634/8638/5610/9246/3117/6672/10410/3115/4940/960/11274/3118/6772/7314/4939/2633/10346/7341/4600/3134/5771/5770/7334/103/51191/115361/5300	45
R-HSA-202424	R-HSA-202424	Downstream TCR signaling	32/492	98/10867	1.48299e-19	6.07039e-17	4.33971e-17	3123/3127/5696/3113/3122/5698/5721/3117/3115/4792/5694/3932/5691/5689/5699/3118/7314/5714/5685/10213/920/5720/5690/5686/5687/5700/7334/7979/5695/5710/5713/5688	32
R-HSA-180585	R-HSA-180585	Vif-mediated degradation of APOBEC3G	24/492	54/10867	1.25726e-18	3.84976e-16	2.75219e-16	5696/5698/5721/60489/5694/5691/5689/5699/7314/5714/6923/5685/10213/5720/9978/5690/5686/5687/5700/7979/5695/5710/5713/5688	24
R-HSA-9711123	R-HSA-9711123	Cellular response to chemical stress	39/492	160/10867	1.56749e-18	3.84976e-16	2.75219e-16	10628/7295/9377/5696/5698/5721/1351/25824/5694/5691/5689/5699/4697/6647/7314/5714/81502/5052/10935/6774/5685/10213/4689/5720/9978/5690/5686/5687/5700/7979/5695/1345/1337/5710/1340/5713/25828/5688/9611	39
R-HSA-9604323	R-HSA-9604323	Negative regulation of NOTCH4 signaling	23/492	54/10867	2.15667e-17	4.41398e-15	3.15554e-15	5696/5698/5721/5694/5691/5689/5699/7314/5714/5685/10213/5720/9978/5690/5686/5687/5700/7979/5695/5710/5713/5688/10460	23
R-HSA-5678895	R-HSA-5678895	Defective CFTR causes cystic fibrosis	24/492	61/10867	3.96114e-17	6.94897e-15	4.96781e-15	5696/5698/5721/5694/5691/5689/5699/7314/5714/5685/10213/5720/5690/5686/5687/79139/5700/7979/5695/7415/10956/5710/5713/5688	24
R-HSA-211733	R-HSA-211733	Regulation of activated PAK-2p34 by proteasome mediated degradation	22/492	50/10867	4.61767e-17	7.08812e-15	5.06728e-15	5696/5698/5721/5694/5691/5689/5699/7314/5714/5685/10213/5720/5690/5686/5687/5700/7979/5695/5062/5710/5713/5688	22
R-HSA-5362768	R-HSA-5362768	Hh mutants are degraded by ERAD	23/492	56/10867	5.77951e-17	7.88582e-15	5.63756e-15	5696/5698/5721/5694/5691/5689/5699/7314/5714/5685/10213/5720/5690/5686/5687/5700/7979/5695/7415/10956/5710/5713/5688	23
R-HSA-180534	R-HSA-180534	Vpu mediated degradation of CD4	22/492	52/10867	1.2933e-16	1.58818e-14	1.13539e-14	5696/5698/5721/5694/5691/5689/5699/7314/5714/5685/10213/920/5720/5690/5686/5687/5700/7979/5695/5710/5713/5688	22
R-HSA-8852276	R-HSA-8852276	The role of GTSE1 in G2/M progression after G2 checkpoint	26/492	77/10867	1.59208e-16	1.77734e-14	1.27062e-14	5696/5698/5721/5694/5691/5689/5699/7314/5714/5685/10213/5720/84790/5690/5686/5687/5700/7979/5695/7846/5710/5713/5688/3320/10376/10383	26
R-HSA-169911	R-HSA-169911	Regulation of Apoptosis	22/492	53/10867	2.11947e-16	2.02675e-14	1.44892e-14	5696/5698/5721/5694/5691/5689/5699/7314/5714/5685/10213/5720/5690/5686/5687/5700/7979/5695/5062/5710/5713/5688	22
R-HSA-5387390	R-HSA-5387390	Hh mutants abrogate ligand secretion	23/492	59/10867	2.31754e-16	2.03281e-14	1.45326e-14	5696/5698/5721/5694/5691/5689/5699/7314/5714/5685/10213/5720/5690/5686/5687/5700/7979/5695/7415/10956/5710/5713/5688	23
R-HSA-1234176	R-HSA-1234176	Oxygen-dependent proline hydroxylation of Hypoxia-inducible Factor Alpha	24/492	66/10867	3.36746e-16	2.50067e-14	1.78773e-14	5696/5698/5721/5694/5691/5689/5699/7314/5714/6923/5685/10213/5720/9978/5690/5686/5687/5700/7979/5695/3091/5710/5713/5688	24
R-HSA-8854050	R-HSA-8854050	FBXL7 down-regulates AURKA during mitotic entry and in early mitosis	22/492	54/10867	3.42833e-16	2.50067e-14	1.78773e-14	5696/5698/5721/5694/5691/5689/5699/7314/5714/5685/10213/5720/9978/5690/5686/5687/5700/7979/5695/5710/5713/5688	22
R-HSA-9707564	R-HSA-9707564	Cytoprotection by HMOX1	32/492	124/10867	3.46184e-16	2.50067e-14	1.78773e-14	10628/9377/5696/5698/5721/1351/5694/5691/5689/5699/4697/7314/5714/81502/6774/5685/10213/5720/9978/5690/5686/5687/5700/7979/5695/1345/1337/5710/1340/5713/5688/9611	32
R-HSA-449147	R-HSA-449147	Signaling by Interleukins	64/492	462/10867	4.45351e-16	3.03828e-14	2.17206e-14	3559/10538/6352/1901/5696/3575/7076/5698/7133/5721/302/3965/3560/4792/4282/5694/3932/7867/1846/5691/5689/5699/57162/6772/6647/7314/5714/834/3689/6774/5685/10213/79792/920/5720/9978/5690/598/5686/5687/5292/5771/5700/7334/7979/3718/5695/3091/9446/5606/2353/8878/5518/5062/4478/998/3936/9049/5710/5713/301/5688/4170/3320	64
R-HSA-450408	R-HSA-450408	AUF1 (hnRNP D0) binds and destabilizes mRNA	22/492	56/10867	8.647e-16	5.58869e-14	3.99535e-14	5696/5698/3303/5721/5694/5691/5689/5699/7314/5714/5685/10213/5720/5690/5686/5687/5700/7979/5695/5710/5713/5688	22
R-HSA-5357801	R-HSA-5357801	Programmed Cell Death	41/492	210/10867	9.6479e-16	5.92381e-14	4.23492e-14	4000/5696/5698/5721/5366/5694/5691/5689/5699/57162/355/7314/5714/27243/834/6774/5685/10213/79792/637/5720/5690/598/5686/8717/5687/8655/5700/7979/5695/8837/10211/5062/5710/28988/5713/6093/5688/3320/10971/3148	41
R-HSA-4641258	R-HSA-4641258	Degradation of DVL	22/492	57/10867	1.34985e-15	7.5346e-14	5.38647e-14	5696/5698/5721/5694/5691/5689/5699/7314/5714/5685/10213/5720/9978/5690/5686/5687/5700/7979/5695/5710/5713/5688	22
R-HSA-8932339	R-HSA-8932339	ROS sensing by NFE2L2	22/492	57/10867	1.34985e-15	7.5346e-14	5.38647e-14	5696/5698/5721/5694/5691/5689/5699/7314/5714/5685/10213/5720/9978/5690/5686/5687/5700/7979/5695/5710/5713/5688	22
R-HSA-162909	R-HSA-162909	Host Interactions of HIV factors	32/492	130/10867	1.52234e-15	8.12799e-14	5.81068e-14	5696/5698/5721/60489/5694/3932/5691/5689/5699/7314/5714/6923/5685/10213/920/1175/5720/9978/5690/5686/5687/5700/7979/5695/5062/5710/5713/5688/8815/1173/292/5901	32
R-HSA-349425	R-HSA-349425	Autodegradation of the E3 ubiquitin ligase COP1	21/492	52/10867	2.02635e-15	8.887e-14	6.3533e-14	5696/5698/5721/5694/5691/5689/5699/7314/5714/5685/10213/5720/5690/5686/5687/5700/7979/5695/5710/5713/5688	21
R-HSA-69601	R-HSA-69601	Ubiquitin Mediated Degradation of Phosphorylated Cdc25A	21/492	52/10867	2.02635e-15	8.887e-14	6.3533e-14	5696/5698/5721/5694/5691/5689/5699/7314/5714/5685/10213/5720/5690/5686/5687/5700/7979/5695/5710/5713/5688	21
R-HSA-69610	R-HSA-69610	p53-Independent DNA Damage Response	21/492	52/10867	2.02635e-15	8.887e-14	6.3533e-14	5696/5698/5721/5694/5691/5689/5699/7314/5714/5685/10213/5720/5690/5686/5687/5700/7979/5695/5710/5713/5688	21
R-HSA-69613	R-HSA-69613	p53-Independent G1/S DNA damage checkpoint	21/492	52/10867	2.02635e-15	8.887e-14	6.3533e-14	5696/5698/5721/5694/5691/5689/5699/7314/5714/5685/10213/5720/5690/5686/5687/5700/7979/5695/5710/5713/5688	21
R-HSA-75815	R-HSA-75815	Ubiquitin-dependent degradation of Cyclin D	21/492	52/10867	2.02635e-15	8.887e-14	6.3533e-14	5696/5698/5721/5694/5691/5689/5699/7314/5714/5685/10213/5720/5690/5686/5687/5700/7979/5695/5710/5713/5688	21
R-HSA-5358346	R-HSA-5358346	Hedgehog ligand biogenesis	23/492	65/10867	2.83043e-15	1.15859e-13	8.28272e-14	5696/5698/5721/5694/5691/5689/5699/7314/5714/5685/10213/5720/5690/5686/5687/5700/7979/5695/7415/10956/5710/5713/5688	23
R-HSA-9707587	R-HSA-9707587	Regulation of HMOX1 expression and activity	23/492	65/10867	2.83043e-15	1.15859e-13	8.28272e-14	5696/5698/5721/5694/5691/5689/5699/7314/5714/81502/5685/10213/5720/9978/5690/5686/5687/5700/7979/5695/5710/5713/5688	23
R-HSA-5610780	R-HSA-5610780	Degradation of GLI1 by the proteasome	22/492	60/10867	4.82243e-15	1.79453e-13	1.2829e-13	5696/5698/5721/5694/5691/5689/5699/7314/5714/5685/10213/5720/9978/5690/5686/5687/5700/7979/5695/5710/5713/5688	22
R-HSA-5610783	R-HSA-5610783	Degradation of GLI2 by the proteasome	22/492	60/10867	4.82243e-15	1.79453e-13	1.2829e-13	5696/5698/5721/5694/5691/5689/5699/7314/5714/5685/10213/5720/9978/5690/5686/5687/5700/7979/5695/5710/5713/5688	22
R-HSA-5610785	R-HSA-5610785	GLI3 is processed to GLI3R by the proteasome	22/492	60/10867	4.82243e-15	1.79453e-13	1.2829e-13	5696/5698/5721/5694/5691/5689/5699/7314/5714/5685/10213/5720/9978/5690/5686/5687/5700/7979/5695/5710/5713/5688	22
R-HSA-1236978	R-HSA-1236978	Cross-presentation of soluble exogenous antigens (endosomes)	20/492	49/10867	7.46809e-15	2.5969e-13	1.85652e-13	5696/5698/5721/5694/5691/5689/5699/5714/5685/10213/5720/5690/5686/5687/5700/7979/5695/5710/5713/5688	20
R-HSA-174113	R-HSA-174113	SCF-beta-TrCP mediated degradation of Emi1	21/492	55/10867	7.82453e-15	2.5969e-13	1.85652e-13	5696/5698/5721/5694/5691/5689/5699/7314/5714/5685/10213/5720/5690/5686/5687/5700/7979/5695/5710/5713/5688	21
R-HSA-4641257	R-HSA-4641257	Degradation of AXIN	21/492	55/10867	7.82453e-15	2.5969e-13	1.85652e-13	5696/5698/5721/5694/5691/5689/5699/7314/5714/5685/10213/5720/5690/5686/5687/5700/7979/5695/5710/5713/5688	21
R-HSA-8941858	R-HSA-8941858	Regulation of RUNX3 expression and activity	21/492	55/10867	7.82453e-15	2.5969e-13	1.85652e-13	5696/5698/5721/5694/5691/5689/5699/7314/5714/5685/10213/5720/5690/5686/5687/5700/7979/5695/5710/5713/5688	21
R-HSA-174154	R-HSA-174154	APC/C:Cdc20 mediated degradation of Securin	23/492	68/10867	8.80391e-15	2.84505e-13	2.03392e-13	5696/5698/5721/9232/5694/5691/5689/5699/7314/5714/5685/10213/5720/5690/5686/5687/5700/7979/5695/5710/5713/5688/51529	23
R-HSA-9013694	R-HSA-9013694	Signaling by NOTCH4	25/492	82/10867	9.33228e-15	2.91541e-13	2.08422e-13	5696/5698/5721/5694/5691/5689/5699/7314/5714/5685/10213/8850/5720/9978/5690/5686/5687/5700/7979/5695/102/5710/5713/5688/10460	25
R-HSA-1234174	R-HSA-1234174	Cellular response to hypoxia	24/492	75/10867	9.49646e-15	2.91541e-13	2.08422e-13	5696/5698/5721/5694/5691/5689/5699/7314/5714/6923/5685/10213/5720/9978/5690/5686/5687/5700/7979/5695/3091/5710/5713/5688	24
R-HSA-1236975	R-HSA-1236975	Antigen processing-Cross presentation	28/492	105/10867	1.03167e-14	3.08996e-13	2.20901e-13	5696/5698/5721/6890/8673/5694/5691/5689/5699/7314/5714/5685/10213/4689/5720/5690/5686/1520/5687/3134/5700/7979/5695/5710/5713/5688/10952/6892	28
R-HSA-1236974	R-HSA-1236974	ER-Phagosome pathway	26/492	90/10867	1.14871e-14	3.35861e-13	2.40106e-13	5696/5698/5721/6890/8673/5694/5691/5689/5699/7314/5714/5685/10213/5720/5690/5686/5687/3134/5700/7979/5695/5710/5713/5688/10952/6892	26
R-HSA-1168372	R-HSA-1168372	Downstream signaling events of B Cell Receptor (BCR)	25/492	83/10867	1.28011e-14	3.65576e-13	2.6135e-13	5696/808/5698/5721/2280/4792/5694/5691/5689/5699/7314/5714/5685/10213/5720/5690/5686/5687/5700/7979/805/5695/5710/5713/5688	25
R-HSA-176409	R-HSA-176409	APC/C:Cdc20 mediated degradation of mitotic proteins	24/492	76/10867	1.3304e-14	3.71302e-13	2.65443e-13	5696/5698/5721/9232/5694/5691/5689/5699/7314/5714/5685/10213/5720/5690/5686/5687/5700/7979/5695/9184/5710/5713/5688/51529	24
R-HSA-909733	R-HSA-909733	Interferon alpha/beta signaling	23/492	70/10867	1.80712e-14	4.81369e-13	3.4413e-13	9636/2537/8519/4938/3669/54739/684/4599/3665/5696/3430/10581/2634/8638/10410/4940/11274/6772/4939/4600/3134/5770/103	23
R-HSA-69541	R-HSA-69541	Stabilization of p53	21/492	57/10867	1.82133e-14	4.81369e-13	3.4413e-13	5696/5698/5721/5694/5691/5689/5699/7314/5714/5685/10213/5720/5690/5686/5687/5700/7979/5695/5710/5713/5688	21
R-HSA-176814	R-HSA-176814	Activation of APC/C and APC/C:Cdc20 mediated degradation of mitotic proteins	24/492	77/10867	1.8527e-14	4.81369e-13	3.4413e-13	5696/5698/5721/9232/5694/5691/5689/5699/7314/5714/5685/10213/5720/5690/5686/5687/5700/7979/5695/9184/5710/5713/5688/51529	24
R-HSA-350562	R-HSA-350562	Regulation of ornithine decarboxylase (ODC)	20/492	51/10867	1.88157e-14	4.81369e-13	3.4413e-13	5696/5698/5721/5694/5691/5689/5699/5714/5685/10213/5720/5690/5686/5687/5700/7979/5695/5710/5713/5688	20
R-HSA-4086400	R-HSA-4086400	PCP/CE pathway	26/492	92/10867	2.05972e-14	5.16191e-13	3.69024e-13	387/5696/5880/5698/5721/5694/5691/5689/5699/7314/5714/5685/10213/1175/5720/5690/5686/5687/5700/7979/5695/1211/5710/5713/5688/1173	26
R-HSA-174084	R-HSA-174084	Autodegradation of Cdh1 by Cdh1:APC/C	22/492	64/10867	2.31101e-14	5.67584e-13	4.05765e-13	5696/5698/5721/5694/5691/5689/5699/7314/5714/5685/10213/5720/5690/5686/5687/5700/7979/5695/5710/5713/5688/51529	22
R-HSA-5619084	R-HSA-5619084	ABC transporter disorders	24/492	78/10867	2.56516e-14	6.17651e-13	4.41558e-13	5696/5698/5721/5694/5691/5689/5699/7314/5714/5685/10213/5720/5690/5686/5687/79139/5700/7979/5695/7415/10956/5710/5713/5688	24
R-HSA-109581	R-HSA-109581	Apoptosis	36/492	180/10867	2.67861e-14	6.32565e-13	4.52219e-13	4000/5696/5698/5721/5366/5694/5691/5689/5699/355/7314/5714/6774/5685/10213/79792/637/5720/5690/598/5686/8717/5687/8655/5700/7979/5695/8837/5062/5710/28988/5713/6093/5688/10971/3148	36
R-HSA-351202	R-HSA-351202	Metabolism of polyamines	21/492	59/10867	4.07306e-14	9.09404e-13	6.50131e-13	5696/5698/5721/5694/5691/5689/5699/6303/5714/5685/10213/5720/5690/5686/5687/5700/7979/5695/5710/5713/5688	21
R-HSA-5676590	R-HSA-5676590	NIK-->noncanonical NF-kB signaling	21/492	59/10867	4.07306e-14	9.09404e-13	6.50131e-13	5696/5698/5721/5694/5691/5689/5699/7314/5714/5685/10213/5720/5690/5686/5687/5700/7979/5695/5710/5713/5688	21
R-HSA-68827	R-HSA-68827	CDT1 association with the CDC6:ORC:origin complex	21/492	59/10867	4.07306e-14	9.09404e-13	6.50131e-13	5696/5698/5721/5694/5691/5689/5699/7314/5714/5685/10213/5720/5690/5686/5687/5700/7979/5695/5710/5713/5688	21
R-HSA-174184	R-HSA-174184	Cdc20:Phospho-APC/C mediated degradation of Cyclin A	23/492	73/10867	5.05037e-14	1.08804e-12	7.77841e-13	5696/5698/5721/5694/5691/5689/5699/7314/5714/5685/10213/5720/5690/5686/5687/5700/7979/5695/9184/5710/5713/5688/51529	23
R-HSA-8939902	R-HSA-8939902	Regulation of RUNX2 expression and activity	23/492	73/10867	5.05037e-14	1.08804e-12	7.77841e-13	5696/5698/5721/5694/5691/5689/5699/6772/7314/5714/5685/10213/5720/9978/5690/5686/5687/5700/7979/5695/5710/5713/5688	23
R-HSA-187577	R-HSA-187577	SCF(Skp2)-mediated degradation of p27/p21	21/492	60/10867	6.00658e-14	1.25018e-12	8.93753e-13	5696/5698/5721/5694/5691/5689/5699/7314/5714/5685/10213/5720/5690/5686/5687/5700/7979/5695/5710/5713/5688	21
R-HSA-5607761	R-HSA-5607761	Dectin-1 mediated noncanonical NF-kB signaling	21/492	60/10867	6.00658e-14	1.25018e-12	8.93753e-13	5696/5698/5721/5694/5691/5689/5699/7314/5714/5685/10213/5720/5690/5686/5687/5700/7979/5695/5710/5713/5688	21
R-HSA-983705	R-HSA-983705	Signaling by the B Cell Receptor (BCR)	28/492	112/10867	6.13614e-14	1.25586e-12	8.97815e-13	5696/808/5698/5721/2280/4792/974/5694/5691/5689/5699/7314/5714/5685/10213/5720/5690/5686/5687/5700/7979/805/5695/30011/6786/5710/5713/5688	28
R-HSA-1169091	R-HSA-1169091	Activation of NF-kappaB in B cells	22/492	67/10867	6.87133e-14	1.36916e-12	9.78806e-13	5696/5698/5721/4792/5694/5691/5689/5699/7314/5714/5685/10213/5720/5690/5686/5687/5700/7979/5695/5710/5713/5688	22
R-HSA-174178	R-HSA-174178	APC/C:Cdh1 mediated degradation of Cdc20 and other APC/C:Cdh1 targeted proteins in late mitosis/early G1	23/492	74/10867	7.02417e-14	1.36916e-12	9.78806e-13	5696/5698/5721/9232/5694/5691/5689/5699/7314/5714/5685/10213/5720/5690/5686/5687/5700/7979/5695/5710/5713/5688/51529	23
R-HSA-179419	R-HSA-179419	APC:Cdc20 mediated degradation of cell cycle proteins prior to satisfation of the cell cycle checkpoint	23/492	74/10867	7.02417e-14	1.36916e-12	9.78806e-13	5696/5698/5721/5694/5691/5689/5699/7314/5714/5685/10213/5720/5690/5686/5687/5700/7979/5695/9184/5710/5713/5688/51529	23
R-HSA-2871837	R-HSA-2871837	FCERI mediated NF-kB activation	24/492	82/10867	8.92714e-14	1.71289e-12	1.22455e-12	5696/5698/5721/4792/5694/5691/5689/5699/7314/5714/5685/10213/5720/10235/5690/5686/5687/5700/7334/7979/5695/5710/5713/5688	24
R-HSA-5658442	R-HSA-5658442	Regulation of RAS by GAPs	22/492	68/10867	9.73656e-14	1.83946e-12	1.31503e-12	5696/5698/5721/5694/5691/5689/5699/7314/5714/5685/10213/5720/9978/5690/5686/5687/5700/7979/5695/5710/5713/5688	22
R-HSA-877300	R-HSA-877300	Interferon gamma signaling	25/492	91/10867	1.34988e-13	2.51159e-12	1.79553e-12	3123/4938/4502/115362/3127/3665/3113/3122/2634/8638/3117/6672/3115/4940/960/3118/6772/4939/2633/10346/7341/3134/5771/5770/115361	25
R-HSA-2454202	R-HSA-2454202	Fc epsilon receptor (FCERI) signaling	30/492	134/10867	1.80831e-13	3.31434e-12	2.36942e-12	5696/808/5698/5721/4792/3937/5694/5691/5689/5699/7314/5714/5685/10213/5720/10235/5690/5686/5687/5700/7334/7979/805/5695/2353/27040/5062/5710/5713/5688	30
R-HSA-5607764	R-HSA-5607764	CLEC7A (Dectin-1) signaling	26/492	101/10867	2.33955e-13	4.22495e-12	3.02041e-12	5696/808/5698/5721/4792/5694/5691/5689/5699/29108/7314/5714/5685/10213/5720/5690/5686/5687/5700/7334/7979/805/5695/5710/5713/5688	26
R-HSA-4608870	R-HSA-4608870	Asymmetric localization of PCP proteins	21/492	64/10867	2.61089e-13	4.64663e-12	3.32187e-12	5696/5698/5721/5694/5691/5689/5699/7314/5714/5685/10213/5720/5690/5686/5687/5700/7979/5695/5710/5713/5688	21
R-HSA-68949	R-HSA-68949	Orc1 removal from chromatin	22/492	71/10867	2.66022e-13	4.66679e-12	3.33628e-12	5696/5698/5721/5694/5691/5689/5699/7314/5714/5685/10213/5720/9978/5690/5686/5687/5700/7979/5695/5710/5713/5688	22
R-HSA-5668541	R-HSA-5668541	TNFR2 non-canonical NF-kB pathway	26/492	102/10867	3.00974e-13	5.20557e-12	3.72145e-12	8784/939/7293/5696/5698/7133/5721/5694/5691/5689/5699/7314/5714/5685/10213/5720/5690/5686/5687/5700/7979/5695/3604/5710/5713/5688	26
R-HSA-9020702	R-HSA-9020702	Interleukin-1 signaling	26/492	103/10867	3.85909e-13	6.58189e-12	4.70538e-12	5696/5698/5721/4792/5694/5691/5689/5699/57162/7314/5714/5685/10213/5720/9978/5690/5686/5687/5700/7334/7979/5695/8878/5710/5713/5688	26
R-HSA-174143	R-HSA-174143	APC/C-mediated degradation of cell cycle proteins	24/492	88/10867	5.00488e-13	8.24897e-12	5.89717e-12	5696/5698/5721/9232/5694/5691/5689/5699/7314/5714/5685/10213/5720/5690/5686/5687/5700/7979/5695/9184/5710/5713/5688/51529	24
R-HSA-453276	R-HSA-453276	Regulation of mitotic cell cycle	24/492	88/10867	5.00488e-13	8.24897e-12	5.89717e-12	5696/5698/5721/9232/5694/5691/5689/5699/7314/5714/5685/10213/5720/5690/5686/5687/5700/7979/5695/9184/5710/5713/5688/51529	24
R-HSA-69017	R-HSA-69017	CDK-mediated phosphorylation and removal of Cdc6	22/492	73/10867	5.03805e-13	8.24897e-12	5.89717e-12	5696/5698/5721/5694/5691/5689/5699/7314/5714/5685/10213/5720/5690/5686/5687/5700/7979/5695/5710/5713/5688/51529	22
R-HSA-69563	R-HSA-69563	p53-Dependent G1 DNA Damage Response	21/492	66/10867	5.19785e-13	8.28956e-12	5.92619e-12	5696/5698/5721/5694/5691/5689/5699/7314/5714/5685/10213/5720/5690/5686/5687/5700/7979/5695/5710/5713/5688	21
R-HSA-69580	R-HSA-69580	p53-Dependent G1/S DNA damage checkpoint	21/492	66/10867	5.19785e-13	8.28956e-12	5.92619e-12	5696/5698/5721/5694/5691/5689/5699/7314/5714/5685/10213/5720/5690/5686/5687/5700/7979/5695/5710/5713/5688	21
R-HSA-5610787	R-HSA-5610787	Hedgehog 'off' state	27/492	113/10867	5.67634e-13	8.9366e-12	6.38876e-12	5696/5698/5721/5694/5691/5689/5699/7314/5714/5575/5685/10213/5720/84790/9978/5690/5686/5687/5700/7979/5695/7846/5710/5713/5688/10376/10383	27
R-HSA-176408	R-HSA-176408	Regulation of APC/C activators between G1/S and early anaphase	23/492	81/10867	6.03951e-13	9.388e-12	6.71146e-12	5696/5698/5721/5694/5691/5689/5699/7314/5714/5685/10213/5720/5690/5686/5687/5700/7979/5695/9184/5710/5713/5688/51529	23
R-HSA-446652	R-HSA-446652	Interleukin-1 family signaling	30/492	141/10867	7.48279e-13	1.14861e-11	8.21137e-12	5696/5698/5721/4792/5694/5691/5689/5699/57162/7314/5714/834/6774/5685/10213/79792/5720/9978/5690/5686/5687/5771/5700/7334/7979/5695/8878/5710/5713/5688	30
R-HSA-68867	R-HSA-68867	Assembly of the pre-replicative complex	21/492	68/10867	1.00646e-12	1.50723e-11	1.07752e-11	5696/5698/5721/5694/5691/5689/5699/7314/5714/5685/10213/5720/5690/5686/5687/5700/7979/5695/5710/5713/5688	21
R-HSA-69615	R-HSA-69615	G1/S DNA Damage Checkpoints	21/492	68/10867	1.00646e-12	1.50723e-11	1.07752e-11	5696/5698/5721/5694/5691/5689/5699/7314/5714/5685/10213/5720/5690/5686/5687/5700/7979/5695/5710/5713/5688	21
R-HSA-195253	R-HSA-195253	Degradation of beta-catenin by the destruction complex	23/492	83/10867	1.06687e-12	1.57845e-11	1.12843e-11	5696/5698/5721/5694/5691/5689/5699/7314/5714/5685/10213/5720/9978/5690/5686/5687/5700/7979/5695/5518/5710/5713/5688	23
R-HSA-8948751	R-HSA-8948751	Regulation of PTEN stability and activity	21/492	69/10867	1.38684e-12	2.02743e-11	1.4494e-11	5696/5698/5721/5694/5691/5689/5699/7314/5714/5685/10213/5720/5690/5686/5687/5700/7979/5695/5710/5713/5688	21
R-HSA-3858494	R-HSA-3858494	Beta-catenin independent WNT signaling	30/492	146/10867	1.94779e-12	2.81398e-11	2.01171e-11	387/5696/5880/808/5698/5721/5694/2787/54331/5691/5689/5699/7314/5714/5685/10213/1175/5720/5690/5686/5687/5700/7979/805/5695/1211/5710/5713/5688/1173	30
R-HSA-69275	R-HSA-69275	G2/M Transition	35/492	196/10867	2.04741e-12	2.92351e-11	2.09001e-11	5696/5698/5721/22822/5694/5691/10133/5689/5699/7314/5714/5685/10213/5720/84790/8636/9978/5690/5686/5687/8655/5700/7979/5695/10540/7846/5518/5710/5713/5688/3320/11258/10376/10383/203068	35
R-HSA-453274	R-HSA-453274	Mitotic G2-G2/M phases	35/492	198/10867	2.77945e-12	3.92317e-11	2.80467e-11	5696/5698/5721/22822/5694/5691/10133/5689/5699/7314/5714/5685/10213/5720/84790/8636/9978/5690/5686/5687/8655/5700/7979/5695/10540/7846/5518/5710/5713/5688/3320/11258/10376/10383/203068	35
R-HSA-5687128	R-HSA-5687128	MAPK6/MAPK4 signaling	23/492	89/10867	5.29257e-12	7.38554e-11	5.2799e-11	5696/5698/5721/5694/5691/5689/5699/7314/5714/5685/10213/5720/5690/5686/5687/5700/7979/5695/5062/998/5710/5713/5688	23
R-HSA-69052	R-HSA-69052	Switching of origins to a post-replicative state	23/492	91/10867	8.74157e-12	1.20614e-10	8.62267e-11	5696/5698/5721/5694/5691/5689/5699/7314/5714/5685/10213/5720/9978/5690/5686/5687/5700/7979/5695/5710/5713/5688/51529	23
R-HSA-5632684	R-HSA-5632684	Hedgehog 'on' state	22/492	85/10867	1.49468e-11	2.03941e-10	1.45797e-10	5696/5698/5721/5694/5691/5689/5699/7314/5714/5685/10213/5720/9978/5690/5686/5687/5700/7979/5695/5710/5713/5688	22
R-HSA-5358351	R-HSA-5358351	Signaling by Hedgehog	29/492	149/10867	1.89167e-11	2.55272e-10	1.82493e-10	5696/5698/5721/5694/5691/5689/5699/7314/5714/5575/5685/10213/5720/84790/9978/5690/5686/5687/5700/7979/5695/7846/7415/10956/5710/5713/5688/10376/10383	29
R-HSA-382556	R-HSA-382556	ABC-family proteins mediated transport	24/492	103/10867	2.00796e-11	2.68019e-10	1.91606e-10	5696/5698/5721/5694/5691/5689/5699/7314/5714/5685/10213/5720/5690/5686/5687/79139/5700/7979/5695/7415/10956/5710/5713/5688	24
R-HSA-68882	R-HSA-68882	Mitotic Anaphase	37/492	236/10867	2.66195e-11	3.51493e-10	2.51281e-10	4000/5696/5698/5721/9232/5694/5691/5689/5699/7314/5714/27243/5685/10213/7341/5720/84790/5690/5686/5687/8655/5700/7979/5695/7846/6249/5518/9184/5710/5713/5688/8815/10376/10383/5885/51529/5901	37
R-HSA-8878159	R-HSA-8878159	Transcriptional regulation by RUNX3	23/492	96/10867	2.8786e-11	3.76055e-10	2.68841e-10	5696/5698/5721/5694/5691/5689/5699/7314/5714/5685/10213/8850/3676/5720/5690/5686/5687/5700/7979/5695/5710/5713/5688	23
R-HSA-2555396	R-HSA-2555396	Mitotic Metaphase and Anaphase	37/492	237/10867	3.02404e-11	3.88017e-10	2.77393e-10	4000/5696/5698/5721/9232/5694/5691/5689/5699/7314/5714/27243/5685/10213/7341/5720/84790/5690/5686/5687/8655/5700/7979/5695/7846/6249/5518/9184/5710/5713/5688/8815/10376/10383/5885/51529/5901	37
R-HSA-2132295	R-HSA-2132295	MHC class II antigen presentation	26/492	123/10867	3.06261e-11	3.88017e-10	2.77393e-10	972/3123/1075/3127/3113/3122/3117/3115/1508/3118/832/5476/1175/84790/1520/8655/10540/7846/1211/830/7879/3799/11258/10376/10383/1173	26
R-HSA-5621481	R-HSA-5621481	C-type lectin receptors (CLRs)	28/492	142/10867	3.06496e-11	3.88017e-10	2.77393e-10	5696/808/5698/5721/4792/5694/5691/5689/5699/29108/7314/5714/5685/10213/5720/5690/5686/5687/5700/7334/7979/805/5695/3385/5062/5710/5713/5688	28
R-HSA-450531	R-HSA-450531	Regulation of mRNA stability by proteins that bind AU-rich elements	22/492	88/10867	3.15693e-11	3.95583e-10	2.82801e-10	5696/5698/3303/5721/5694/5691/5689/5699/7314/5714/5685/10213/5720/5690/5686/5687/5700/7979/5695/5710/5713/5688	22
R-HSA-69202	R-HSA-69202	Cyclin E associated events during G1/S transition	21/492	83/10867	6.9758e-11	8.65281e-10	6.18587e-10	5696/5698/5721/5694/5691/5689/5699/7314/5714/5685/10213/5720/5690/5686/5687/5700/7979/5695/5710/5713/5688	21
R-HSA-1428517	R-HSA-1428517	The citric acid (TCA) cycle and respiratory electron transport	31/492	178/10867	7.55485e-11	9.27736e-10	6.63237e-10	9377/3939/4729/7351/1351/4697/518/3418/506/2109/4713/509/7384/682/4720/4700/25874/1345/4728/1337/374291/4191/6391/1340/4709/4708/4726/4716/9551/7416/4706	31
R-HSA-5663202	R-HSA-5663202	Diseases of signal transduction by growth factor receptors and second messengers	52/492	433/10867	8.1812e-11	9.94704e-10	7.11112e-10	57674/4000/5696/5880/808/5698/5721/2280/29851/57085/8826/7170/5694/3932/5691/5689/5699/6772/7314/5714/6774/5685/10213/8850/5720/9978/5690/598/5686/5687/5292/5700/7171/7979/805/5695/54518/1445/8878/7415/5518/4478/102/7094/10956/5710/5713/5688/3799/3320/80824/9611	52
R-HSA-162906	R-HSA-162906	HIV Infection	36/492	234/10867	8.6707e-11	1.04388e-09	7.46271e-10	5696/5698/5721/60489/5694/3932/5691/5689/5699/7314/5714/27243/51510/6923/5685/10213/920/1175/5720/9978/5690/5686/5687/5700/7979/5695/5062/5710/5713/5688/8815/51160/1173/292/6917/5901	36
R-HSA-2467813	R-HSA-2467813	Separation of Sister Chromatids	32/492	191/10867	1.05659e-10	1.2597e-09	9.00559e-10	5696/5698/5721/9232/5694/5691/5689/5699/7314/5714/5685/10213/5720/84790/5690/5686/5687/8655/5700/7979/5695/7846/6249/5518/9184/5710/5713/5688/10376/10383/5885/51529	32
R-HSA-69002	R-HSA-69002	DNA Replication Pre-Initiation	21/492	85/10867	1.13509e-10	1.32751e-09	9.49037e-10	5696/5698/5721/5694/5691/5689/5699/7314/5714/5685/10213/5720/5690/5686/5687/5700/7979/5695/5710/5713/5688	21
R-HSA-69656	R-HSA-69656	Cyclin A:Cdk2-associated events at S phase entry	21/492	85/10867	1.13509e-10	1.32751e-09	9.49037e-10	5696/5698/5721/5694/5691/5689/5699/7314/5714/5685/10213/5720/5690/5686/5687/5700/7979/5695/5710/5713/5688	21
R-HSA-8878166	R-HSA-8878166	Transcriptional regulation by RUNX2	25/492	121/10867	1.24512e-10	1.44246e-09	1.03121e-09	3958/5696/5698/5721/5694/5691/5689/5699/6772/7314/5714/5685/10213/5720/9978/4094/5690/5686/5687/5700/7979/5695/5710/5713/5688	25
R-HSA-163200	R-HSA-163200	Respiratory electron transport, ATP synthesis by chemiosmotic coupling, and heat production by uncoupling proteins.	25/492	127/10867	3.70736e-10	4.2548e-09	3.04175e-09	9377/4729/7351/1351/4697/518/506/2109/4713/509/7384/4720/4700/1345/4728/1337/374291/6391/1340/4709/4708/4726/4716/9551/4706	25
R-HSA-69239	R-HSA-69239	Synthesis of DNA	24/492	120/10867	5.95672e-10	6.77301e-09	4.84201e-09	5696/5698/5721/5694/5691/5689/5699/57804/7314/5714/5685/10213/5720/9978/5690/5686/5687/5700/7979/5695/5710/5713/5688/51529	24
R-HSA-202427	R-HSA-202427	Phosphorylation of CD3 and TCR zeta chains	11/492	22/10867	6.58122e-10	7.41444e-09	5.30057e-09	3123/3127/3113/3122/3117/3115/3932/5788/3118/920/1445	11
R-HSA-5689603	R-HSA-5689603	UCH proteinases	22/492	102/10867	6.8822e-10	7.68303e-09	5.49259e-09	5696/5698/5721/5694/5691/5689/5699/7314/5714/5685/10213/5720/5690/5686/5687/5700/7979/5695/5710/5713/5688/11047	22
R-HSA-5673001	R-HSA-5673001	RAF/MAP kinase cascade	38/492	280/10867	1.07369e-09	1.18783e-08	8.49174e-09	3559/5696/808/5698/5721/8826/3560/5694/1846/5691/5689/5699/7314/5714/5685/10213/10434/5720/28956/9978/5690/598/5686/5687/5700/7979/805/3718/5695/54518/1445/27040/5518/7094/5710/5713/5688/80824	38
R-HSA-5684996	R-HSA-5684996	MAPK1/MAPK3 signaling	38/492	286/10867	1.97608e-09	2.16664e-08	1.54892e-08	3559/5696/808/5698/5721/8826/3560/5694/1846/5691/5689/5699/7314/5714/5685/10213/10434/5720/28956/9978/5690/598/5686/5687/5700/7979/805/3718/5695/54518/1445/27040/5518/7094/5710/5713/5688/80824	38
R-HSA-69306	R-HSA-69306	DNA Replication	24/492	128/10867	2.35633e-09	2.56068e-08	1.83063e-08	5696/5698/5721/5694/5691/5689/5699/57804/7314/5714/5685/10213/5720/9978/5690/5686/5687/5700/7979/5695/5710/5713/5688/51529	24
R-HSA-5683057	R-HSA-5683057	MAPK family signaling cascades	40/492	325/10867	6.97285e-09	7.5111e-08	5.36967e-08	3559/5696/808/5698/5721/8826/3560/5694/1846/5691/5689/5699/7314/5714/5685/10213/10434/5720/28956/9978/5690/598/5686/5687/5700/7979/805/3718/5695/54518/1445/27040/5518/5062/998/7094/5710/5713/5688/80824	40
R-HSA-202433	R-HSA-202433	Generation of second messenger molecules	12/492	34/10867	1.43163e-08	1.52873e-07	1.09289e-07	3123/3127/3113/3122/3117/3115/3937/3932/3118/920/27040/5062	12
R-HSA-6807070	R-HSA-6807070	PTEN Regulation	24/492	140/10867	1.50225e-08	1.59031e-07	1.13691e-07	5696/5698/5721/5694/5691/5689/5699/7314/5714/5685/10213/5720/28956/5690/5686/5687/10542/5700/7979/5695/55004/5710/5713/5688	24
R-HSA-389948	R-HSA-389948	PD-1 signaling	10/492	23/10867	2.2214e-08	2.33152e-07	1.6668e-07	3123/3127/3113/3122/3117/3115/3932/3118/920/1445	10
R-HSA-611105	R-HSA-611105	Respiratory electron transport	20/492	103/10867	2.77967e-08	2.89274e-07	2.06801e-07	9377/4729/1351/4697/2109/4713/7384/4720/4700/1345/4728/1337/374291/6391/1340/4709/4708/4726/4716/4706	20
R-HSA-202430	R-HSA-202430	Translocation of ZAP-70 to Immunological synapse	9/492	19/10867	4.57699e-08	4.72314e-07	3.37657e-07	3123/3127/3113/3122/3117/3115/3932/3118/920	9
R-HSA-69242	R-HSA-69242	S Phase	25/492	162/10867	6.59242e-08	6.74624e-07	4.82287e-07	5696/5698/5721/5694/5691/5689/5699/57804/7314/5714/5685/10213/5720/9978/5690/5686/5687/5700/7979/5695/5710/5713/5688/5885/51529	25
R-HSA-69206	R-HSA-69206	G1/S Transition	22/492	131/10867	8.81596e-08	8.94711e-07	6.39627e-07	5696/5698/5721/5694/5691/5689/5699/7314/5714/5685/10213/5720/5690/5686/5687/5700/7979/5695/5518/5710/5713/5688	22
R-HSA-5619115	R-HSA-5619115	Disorders of transmembrane transporters	26/492	176/10867	8.90064e-08	8.959e-07	6.40477e-07	5696/5698/5721/5694/5691/5689/5699/7314/5714/5685/10213/5720/5690/5686/5687/682/79139/5700/7979/5695/7415/10956/5710/5713/5688/6520	26
R-HSA-68886	R-HSA-68886	M Phase	44/492	418/10867	1.35262e-07	1.35042e-06	9.6541e-07	4000/5696/5698/5721/9232/5694/5691/5689/5699/7314/5714/27243/81876/5685/10213/7341/5720/84790/8636/5690/5686/5687/8655/5700/7979/5695/10540/7846/6249/5518/9184/5710/2029/5713/5688/8815/3320/11258/10376/10383/5885/51529/5901/203068	44
R-HSA-69481	R-HSA-69481	G2/M Checkpoints	25/492	168/10867	1.36617e-07	1.35295e-06	9.67223e-07	5696/5698/5721/5694/5691/5689/5699/7314/5714/5685/10213/7341/5720/5690/5686/5687/9577/5700/7334/7979/5695/5710/5713/5688/10971	25
R-HSA-983169	R-HSA-983169	Class I MHC mediated antigen processing & presentation	41/492	377/10867	1.52678e-07	1.4999e-06	1.07228e-06	57674/5696/5698/5721/9246/6890/8673/5694/5691/5689/5699/7314/5714/10616/7332/6923/5685/10213/4689/868/5720/9978/5690/5686/1520/5687/3134/5700/7334/7979/5695/7319/51191/5710/5713/5688/9616/3093/10952/51529/6892	41
R-HSA-376176	R-HSA-376176	Signaling by ROBO receptors	29/492	218/10867	1.66263e-07	1.6204e-06	1.15842e-06	387/5696/5698/5721/6173/5694/5691/5689/5699/10487/7314/5714/6923/5685/10213/5720/9978/5690/5686/5687/5700/51065/7979/5695/5062/998/5710/5713/5688	29
R-HSA-9010553	R-HSA-9010553	Regulation of expression of SLITs and ROBOs	25/492	171/10867	1.93909e-07	1.87496e-06	1.3404e-06	5696/5698/5721/6173/5694/5691/5689/5699/7314/5714/6923/5685/10213/5720/9978/5690/5686/5687/5700/51065/7979/5695/5710/5713/5688	25
R-HSA-453279	R-HSA-453279	Mitotic G1 phase and G1/S transition	23/492	149/10867	2.21146e-07	2.12162e-06	1.51674e-06	5696/5698/5721/5694/5691/5689/5699/7314/5714/5685/10213/5720/5690/5686/5687/5700/7979/5695/894/5518/5710/5713/5688	23
R-HSA-388841	R-HSA-388841	Costimulation by the CD28 family	15/492	69/10867	3.29332e-07	3.13504e-06	2.24123e-06	1493/3123/3127/3113/3122/29851/3117/3115/3932/3118/920/1445/5518/5062/998	15
R-HSA-8939236	R-HSA-8939236	RUNX1 regulates transcription of genes involved in differentiation of HSCs	21/492	130/10867	3.41818e-07	3.22887e-06	2.30831e-06	5696/5698/5721/5694/5691/5689/5699/7314/5714/5685/10213/5720/5690/5686/5687/5700/7979/5695/5710/5713/5688	21
R-HSA-199977	R-HSA-199977	ER to Golgi Anterograde Transport	23/492	154/10867	4.06589e-07	3.81139e-06	2.72475e-06	1075/381/11316/58485/832/8775/1604/81876/54732/22818/84790/8655/10960/10972/10540/7846/10175/3998/830/51693/11258/10376/10383	23
R-HSA-3371497	R-HSA-3371497	HSP90 chaperone cycle for steroid hormone receptors (SHR) in the presence of ligand	13/492	55/10867	7.25602e-07	6.7503e-06	4.82577e-06	3303/10963/832/84790/8655/10540/7846/830/3301/3320/11258/10376/10383	13
R-HSA-8878171	R-HSA-8878171	Transcriptional regulation by RUNX1	29/492	239/10867	1.17566e-06	1.0855e-05	7.76022e-06	8784/1493/50943/3559/3958/5696/5698/5721/5694/5691/5689/5699/7314/5714/5685/10213/8850/5720/5690/5686/5687/5700/7979/84333/5695/894/5710/5713/5688	29
R-HSA-983168	R-HSA-983168	Antigen processing: Ubiquitination & Proteasome degradation	34/492	309/10867	1.39524e-06	1.27862e-05	9.14082e-06	57674/5696/5698/5721/9246/5694/5691/5689/5699/7314/5714/10616/7332/6923/5685/10213/868/5720/9978/5690/5686/5687/5700/7334/7979/5695/7319/51191/5710/5713/5688/9616/3093/51529	34
R-HSA-5688426	R-HSA-5688426	Deubiquitination	33/492	298/10867	1.73486e-06	1.57808e-05	1.12817e-05	387/5696/5698/5721/4792/5694/126119/5691/5689/5699/11274/7314/5714/10474/5685/10213/8850/5720/5690/5686/5687/9577/5700/7979/5695/3091/10318/7415/5710/5713/5688/11047/7416	33
R-HSA-5689880	R-HSA-5689880	Ub-specific processing proteases	27/492	220/10867	2.21056e-06	1.99601e-05	1.42694e-05	5696/5698/5721/4792/5694/5691/5689/5699/11274/7314/5714/10474/5685/10213/5720/5690/5686/5687/5700/7979/5695/3091/5710/5713/5688/11047/7416	27
R-HSA-6807878	R-HSA-6807878	COPI-mediated anterograde transport	17/492	101/10867	2.51329e-06	2.23647e-05	1.59884e-05	381/11316/832/8775/1604/81876/54732/22818/84790/8655/10972/10540/7846/830/11258/10376/10383	17
R-HSA-157118	R-HSA-157118	Signaling by NOTCH	28/492	236/10867	2.81288e-06	2.48505e-05	1.77655e-05	5696/5698/5721/5694/5691/5689/5699/6772/7314/5714/5685/10213/8850/5720/9978/5690/5686/5687/5700/7979/5695/3091/102/5710/5713/5688/10460/9611	28
R-HSA-948021	R-HSA-948021	Transport to the Golgi and subsequent modification	24/492	185/10867	3.06356e-06	2.68718e-05	1.92106e-05	1075/381/11316/58485/832/8775/1604/11320/81876/54732/22818/84790/8655/10960/10972/10540/7846/10175/3998/830/51693/11258/10376/10383	24
R-HSA-9679506	R-HSA-9679506	SARS-CoV Infections	21/492	151/10867	4.19693e-06	3.65519e-05	2.61309e-05	1901/2280/83666/7314/481/27243/1312/81030/11320/1175/3676/7341/84875/3718/7415/1650/1603/6093/3320/1173/203068	21
R-HSA-8950505	R-HSA-8950505	Gene and protein expression by JAK-STAT signaling after Interleukin-12 stimulation	10/492	38/10867	4.966e-06	4.26451e-05	3.04869e-05	5721/302/4282/6647/9446/5062/4478/998/3936/9049	10
R-HSA-9013407	R-HSA-9013407	RHOH GTPase cycle	10/492	38/10867	4.966e-06	4.26451e-05	3.04869e-05	3932/9528/396/1445/55004/7415/5062/7879/6093/10376	10
R-HSA-447115	R-HSA-447115	Interleukin-12 family signaling	12/492	57/10867	7.12536e-06	6.07193e-05	4.34081e-05	5721/302/4282/6772/6647/6774/9446/5062/4478/998/3936/9049	12
R-HSA-8951664	R-HSA-8951664	Neddylation	27/492	234/10867	7.16963e-06	6.07193e-05	4.34081e-05	5696/5698/5721/5694/5691/5689/5699/7314/5714/6923/5685/10213/54939/5720/9978/5690/5686/5687/5700/80344/7979/5695/3091/5710/5713/5688/9616	27
R-HSA-446203	R-HSA-446203	Asparagine N-linked glycosylation	32/492	304/10867	7.32905e-06	6.16444e-05	4.40694e-05	1075/381/11316/58485/832/8775/7314/1604/11320/5476/81876/54732/22818/84790/79139/8655/5700/10960/10972/10540/7846/10175/3998/7415/10956/1650/830/1603/51693/11258/10376/10383	32
R-HSA-76002	R-HSA-76002	Platelet activation, signaling and aggregation	29/492	263/10867	8.06881e-06	6.74047e-05	4.81875e-05	387/7076/5880/808/3937/3932/2787/5552/54331/81/967/9948/10487/6647/5660/8407/10235/51368/83706/5770/805/54518/1445/27040/998/7094/308/10490/2773	29
R-HSA-5626467	R-HSA-5626467	RHO GTPases activate IQGAPs	9/492	32/10867	8.19606e-06	6.7632e-05	4.835e-05	808/8826/84790/805/7846/6249/998/10376/10383	9
R-HSA-445355	R-HSA-445355	Smooth Muscle Contraction	10/492	40/10867	8.20616e-06	6.7632e-05	4.835e-05	808/302/103910/7170/140465/7171/805/5062/7094/301	10
R-HSA-9646399	R-HSA-9646399	Aggrephagy	10/492	43/10867	1.64231e-05	0.00013445	9.61182e-05	7314/11315/84790/8655/7334/7846/7415/3320/10376/10383	10
R-HSA-69620	R-HSA-69620	Cell Cycle Checkpoints	30/492	294/10867	2.58657e-05	0.000210352	0.00015038	5696/5698/5721/5694/5691/5689/5699/7314/5714/5685/10213/7341/5720/5690/5686/5687/9577/8655/5700/7334/7979/5695/6249/5518/9184/5710/5713/5688/51529/10971	30
R-HSA-9006925	R-HSA-9006925	Intracellular signaling by second messengers	31/492	309/10867	2.64896e-05	0.000214008	0.000152994	5696/5880/808/5698/5721/29851/5694/3932/5691/5689/5699/7314/5714/5575/5685/10213/5720/28956/5690/5686/5687/10542/5700/7979/805/5695/55004/5518/5710/5713/5688	31
R-HSA-1257604	R-HSA-1257604	PIP3 activates AKT signaling	28/492	267/10867	2.93139e-05	0.000235278	0.0001682	5696/5880/5698/5721/29851/5694/3932/5691/5689/5699/7314/5714/5685/10213/5720/28956/5690/5686/5687/10542/5700/7979/5695/55004/5518/5710/5713/5688	28
R-HSA-8856688	R-HSA-8856688	Golgi-to-ER retrograde transport	18/492	133/10867	2.9533e-05	0.000235497	0.000168356	381/11316/832/8775/6836/81876/54732/22818/84790/8655/10972/10540/7846/830/3799/11258/10376/10383	18
R-HSA-5628897	R-HSA-5628897	TP53 Regulates Metabolic Genes	14/492	87/10867	3.26044e-05	0.000258311	0.000184666	7295/9377/1351/25824/2821/4697/5052/28956/10542/1345/55004/1337/1340/10971	14
R-HSA-389977	R-HSA-389977	Post-chaperonin tubulin folding pathway	7/492	22/10867	3.51932e-05	0.000277034	0.000198051	1155/84790/6904/7846/10376/10383/6902	7
R-HSA-9020591	R-HSA-9020591	Interleukin-12 signaling	10/492	47/10867	3.76816e-05	0.000294733	0.000210704	5721/302/4282/6647/9446/5062/4478/998/3936/9049	10
R-HSA-6799198	R-HSA-6799198	Complex I biogenesis	11/492	57/10867	4.07334e-05	0.000316587	0.000226327	4729/4713/4720/4700/4728/374291/4709/4708/4726/4716/4706	11
R-HSA-195721	R-HSA-195721	Signaling by WNT	32/492	332/10867	4.34705e-05	0.000335734	0.000240016	387/5696/5880/808/5698/5721/5694/2787/54331/5691/5689/5699/7314/5714/5685/10213/1175/5720/9978/5690/5686/5687/5700/7979/805/5695/1211/5518/5710/5713/5688/1173	32
R-HSA-2682334	R-HSA-2682334	EPH-Ephrin signaling	14/492	92/10867	6.17179e-05	0.000473685	0.000338636	387/10109/103910/10094/10095/10092/1175/1211/5062/998/102/6093/1173/10096	14
R-HSA-6785807	R-HSA-6785807	Interleukin-4 and Interleukin-13 signaling	15/492	108/10867	9.99991e-05	0.000762726	0.000545271	10538/1901/7076/7133/6772/3689/6774/598/5292/3718/3091/2353/301/4170/3320	15
R-HSA-70263	R-HSA-70263	Gluconeogenesis	8/492	34/10867	0.000106752	0.000809205	0.000578499	2023/7167/5223/2821/5230/5106/4191/4190	8
R-HSA-1632852	R-HSA-1632852	Macroautophagy	17/492	136/10867	0.000134009	0.00100959	0.000721752	11337/7314/27243/11315/84790/28956/10542/8655/7334/7846/55004/8878/7415/3320/10376/10383/7416	17
R-HSA-9612973	R-HSA-9612973	Autophagy	18/492	151/10867	0.000158532	0.00118705	0.000848623	11337/7314/27243/11315/84790/28956/10542/8655/7334/7846/55004/8878/7415/3320/10376/51160/10383/7416	18
R-HSA-5218859	R-HSA-5218859	Regulated Necrosis	10/492	57/10867	0.000209292	0.00155764	0.00111355	57162/355/7314/27243/834/79792/8717/8837/10211/3320	10
R-HSA-437239	R-HSA-437239	Recycling pathway of L1	9/492	47/10867	0.00021728	0.00160735	0.00114909	1175/84790/7846/1211/4478/10376/10383/1173/7430	9
R-HSA-114608	R-HSA-114608	Platelet degranulation	16/492	129/10867	0.000229566	0.00168807	0.00120679	7076/808/5552/81/967/9948/10487/6647/5660/8407/51368/83706/805/7094/308/10490	16
R-HSA-5213460	R-HSA-5213460	RIPK1-mediated regulated necrosis	7/492	29/10867	0.000244419	0.00177601	0.00126967	57162/355/7314/8717/8837/10211/3320	7
R-HSA-5675482	R-HSA-5675482	Regulation of necroptotic cell death	7/492	29/10867	0.000244419	0.00177601	0.00126967	57162/355/7314/8717/8837/10211/3320	7
R-HSA-9663891	R-HSA-9663891	Selective autophagy	12/492	81/10867	0.000265316	0.00190531	0.0013621	7314/11315/84790/8655/7334/7846/8878/7415/3320/10376/10383/7416	12
R-HSA-9679191	R-HSA-9679191	Potential therapeutics for SARS	12/492	81/10867	0.000265316	0.00190531	0.0013621	1901/2280/481/1312/81030/1175/3676/3718/6093/3320/1173/203068	12
R-HSA-76005	R-HSA-76005	Response to elevated platelet cytosolic Ca2+	16/492	134/10867	0.000355783	0.00254013	0.00181593	7076/808/5552/81/967/9948/10487/6647/5660/8407/51368/83706/805/7094/308/10490	16
R-HSA-1169408	R-HSA-1169408	ISG15 antiviral mechanism	11/492	72/10867	0.000361417	0.00256544	0.00183402	9636/4599/5610/9246/11274/6772/7314/4600/7334/51191/5300	11
R-HSA-201681	R-HSA-201681	TCF dependent signaling in response to WNT	23/492	233/10867	0.000363935	0.00256846	0.00183619	5696/5698/5721/5694/5691/5689/5699/7314/5714/5685/10213/5720/9978/5690/5686/5687/5700/7979/5695/5518/5710/5713/5688	23
R-HSA-6811436	R-HSA-6811436	COPI-independent Golgi-to-ER retrograde traffic	9/492	51/10867	0.000413043	0.00289838	0.00207205	832/84790/8655/10540/7846/830/11258/10376/10383	9
R-HSA-111453	R-HSA-111453	BH3-only proteins associate with and inactivate anti-apoptotic BCL-2 members	4/492	9/10867	0.000436002	0.00299213	0.00213906	5366/6774/637/598	4
R-HSA-167590	R-HSA-167590	Nef Mediated CD4 Down-regulation	4/492	9/10867	0.000436002	0.00299213	0.00213906	3932/920/1175/1173	4
R-HSA-8983711	R-HSA-8983711	OAS antiviral response	4/492	9/10867	0.000436002	0.00299213	0.00213906	4938/8638/4940/4939	4
R-HSA-9637690	R-HSA-9637690	Response of Mtb to phagocytosis	6/492	23/10867	0.000436149	0.00299213	0.00213906	2023/57674/5230/7314/7879/80824	6
R-HSA-202733	R-HSA-202733	Cell surface interactions at the vascular wall	16/492	137/10867	0.000457196	0.00311909	0.00222983	914/972/4282/3932/57126/960/965/481/3689/55423/3676/2995/682/6404/9046/6520	16
R-HSA-6811434	R-HSA-6811434	COPI-dependent Golgi-to-ER retrograde traffic	13/492	99/10867	0.000501247	0.00340072	0.00243117	381/11316/8775/6836/81876/54732/22818/84790/10972/7846/3799/10376/10383	13
R-HSA-3928662	R-HSA-3928662	EPHB-mediated forward signaling	8/492	42/10867	0.00050461	0.00340473	0.00243404	387/10109/10094/10095/10092/998/6093/10096	8
R-HSA-8877330	R-HSA-8877330	RUNX1 and FOXP3 control the development of regulatory T lymphocytes (Tregs)	4/492	10/10867	0.00070075	0.0047023	0.00336167	8784/1493/50943/3559	4
R-HSA-70326	R-HSA-70326	Glucose metabolism	12/492	91/10867	0.000785819	0.00524449	0.00374927	2023/5315/7167/5223/2821/5230/5106/5214/283209/5518/4191/4190	12
R-HSA-71291	R-HSA-71291	Metabolism of amino acids and derivatives	31/492	374/10867	0.000830004	0.00550943	0.00393868	5696/5698/5721/6173/5694/5691/5689/5699/6303/5714/5685/10213/5720/23474/5690/5686/5687/55256/5700/51065/7979/5695/152926/1892/58472/5710/5713/25828/5688/4706/6520	31
R-HSA-180024	R-HSA-180024	DARPP-32 events	6/492	26/10867	0.000886141	0.0057882	0.00413797	808/5499/5575/5142/805/5518	6
R-HSA-9660826	R-HSA-9660826	Purinergic signaling in leishmaniasis infection	6/492	26/10867	0.000886141	0.0057882	0.00413797	10628/7295/953/29108/834/79792	6
R-HSA-9664424	R-HSA-9664424	Cell recruitment (pro-inflammatory response)	6/492	26/10867	0.000886141	0.0057882	0.00413797	10628/7295/953/29108/834/79792	6
R-HSA-5663213	R-HSA-5663213	RHO GTPases Activate WASPs and WAVEs	7/492	36/10867	0.000993368	0.00645426	0.00461414	10109/10094/10095/10092/998/55845/10096	7
R-HSA-5661231	R-HSA-5661231	Metallothioneins bind metals	4/492	11/10867	0.00106196	0.00686363	0.0049068	4502/4493/4501/4494	4
R-HSA-9635486	R-HSA-9635486	Infection with Mycobacterium tuberculosis	6/492	27/10867	0.00109634	0.00704871	0.00503911	2023/57674/5230/7314/7879/80824	6
R-HSA-3299685	R-HSA-3299685	Detoxification of Reactive Oxygen Species	7/492	37/10867	0.00117816	0.00753532	0.00538698	7295/25824/6647/5052/10935/4689/25828	7
R-HSA-1445148	R-HSA-1445148	Translocation of SLC2A4 (GLUT4) to the plasma membrane	10/492	72/10867	0.00141686	0.00901504	0.00644483	808/9882/8766/84790/805/7846/10890/10376/10383/10971	10
R-HSA-1474151	R-HSA-1474151	Tetrahydrobiopterin (BH4) synthesis, recycling, salvage and regulation	4/492	12/10867	0.0015363	0.00967477	0.00691648	808/2644/805/3320	4
R-HSA-9020558	R-HSA-9020558	Interleukin-2 signaling	4/492	12/10867	0.0015363	0.00967477	0.00691648	3559/3560/3932/3718	4
R-HSA-9619483	R-HSA-9619483	Activation of AMPK downstream of NMDARs	6/492	29/10867	0.00162926	0.0102078	0.00729754	808/84790/805/7846/10376/10383	6
R-HSA-195258	R-HSA-195258	RHO GTPase Effectors	27/492	327/10867	0.00186708	0.0116384	0.00832029	387/5880/808/10109/103910/10094/8826/10095/10092/4689/84790/8655/805/7846/6249/5518/5062/998/9184/6093/3799/55845/5300/10376/10383/10096/10971	27
R-HSA-2995410	R-HSA-2995410	Nuclear Envelope (NE) Reassembly	10/492	75/10867	0.001941	0.0120381	0.00860603	4000/27243/7341/84790/7846/5518/8815/10376/10383/5901	10
R-HSA-2565942	R-HSA-2565942	Regulation of PLK1 Activity at G2/M Transition	11/492	88/10867	0.00199736	0.0123254	0.00881141	10133/7314/8636/8655/10540/7846/5518/3320/11258/10383/203068	11
R-HSA-622312	R-HSA-622312	Inflammasomes	5/492	21/10867	0.00207463	0.0126748	0.00906121	10628/7295/29108/834/598	5
R-HSA-6807004	R-HSA-6807004	Negative regulation of MET activity	5/492	21/10867	0.00207463	0.0126748	0.00906121	7314/5771/5770/30011/2060	5
R-HSA-203615	R-HSA-203615	eNOS activation	4/492	13/10867	0.00214033	0.0129474	0.00925606	808/10434/805/3320	4
R-HSA-5210891	R-HSA-5210891	Uptake and function of anthrax toxins	4/492	13/10867	0.00214033	0.0129474	0.00925606	808/118429/805/5606	4
R-HSA-418359	R-HSA-418359	Reduction of cytosolic Ca++ levels	4/492	14/10867	0.00289025	0.0172293	0.0123172	808/805/6717/493	4
R-HSA-5660526	R-HSA-5660526	Response to metal ions	4/492	14/10867	0.00289025	0.0172293	0.0123172	4502/4493/4501/4494	4
R-HSA-877312	R-HSA-877312	Regulation of IFNG signaling	4/492	14/10867	0.00289025	0.0172293	0.0123172	6772/7341/5771/5770	4
R-HSA-9700206	R-HSA-9700206	Signaling by ALK in cancer	8/492	55/10867	0.00311159	0.0183703	0.0131329	57674/7170/6774/9978/7171/8878/4478/3799	8
R-HSA-9725370	R-HSA-9725370	Signaling by ALK fusions and activated point mutants	8/492	55/10867	0.00311159	0.0183703	0.0131329	57674/7170/6774/9978/7171/8878/4478/3799	8
R-HSA-451927	R-HSA-451927	Interleukin-2 family signaling	7/492	44/10867	0.0033377	0.019611	0.0140199	3559/3965/3560/3932/6772/6774/3718	7
R-HSA-380320	R-HSA-380320	Recruitment of NuMA to mitotic centrosomes	11/492	94/10867	0.0033797	0.0197295	0.0141046	84790/8636/8655/10540/7846/5518/3320/11258/10376/10383/203068	11
R-HSA-204005	R-HSA-204005	COPII-mediated vesicle transport	9/492	68/10867	0.00339	0.0197295	0.0141046	1075/58485/8775/81876/10960/10972/10175/3998/51693	9
R-HSA-168928	R-HSA-168928	DDX58/IFIH1-mediated induction of interferon-alpha/beta	10/492	82/10867	0.00378095	0.021901	0.015657	9636/3665/9246/4792/7314/10010/51191/3320/5300/3093	10
R-HSA-5627123	R-HSA-5627123	RHO GTPases activate PAKs	5/492	24/10867	0.00387404	0.0223348	0.0159671	808/103910/805/5062/998	5
R-HSA-380259	R-HSA-380259	Loss of Nlp from mitotic centrosomes	9/492	70/10867	0.00413149	0.0235975	0.0168698	8636/8655/10540/7846/5518/3320/11258/10383/203068	9
R-HSA-380284	R-HSA-380284	Loss of proteins required for interphase microtubule organization from the centrosome	9/492	70/10867	0.00413149	0.0235975	0.0168698	8636/8655/10540/7846/5518/3320/11258/10383/203068	9
R-HSA-114604	R-HSA-114604	GPVI-mediated activation cascade	6/492	35/10867	0.00442528	0.0250426	0.0179029	387/5880/3937/3932/27040/998	6
R-HSA-936440	R-HSA-936440	Negative regulators of DDX58/IFIH1 signaling	6/492	35/10867	0.00442528	0.0250426	0.0179029	9636/9246/7314/51191/5300/3093	6
R-HSA-70171	R-HSA-70171	Glycolysis	9/492	71/10867	0.00454683	0.0256124	0.0183102	2023/5315/7167/5223/2821/5230/5214/283209/5518	9
R-HSA-9705462	R-HSA-9705462	Inactivation of CSF3 (G-CSF) signaling	5/492	25/10867	0.00466545	0.0261606	0.0187022	6772/7314/6923/6774/9616	5
R-HSA-6811442	R-HSA-6811442	Intra-Golgi and retrograde Golgi-to-ER traffic	18/492	202/10867	0.00469061	0.0261821	0.0187175	381/11316/832/8775/6836/81876/54732/22818/84790/8655/10972/10540/7846/830/3799/11258/10376/10383	18
R-HSA-844456	R-HSA-844456	The NLRP3 inflammasome	4/492	16/10867	0.00488996	0.0271714	0.0194247	10628/7295/29108/834	4
R-HSA-9694516	R-HSA-9694516	SARS-CoV-2 Infection	9/492	72/10867	0.00499396	0.0275865	0.0197215	83666/7314/27243/11320/7341/84875/7415/1650/1603	9
R-HSA-168898	R-HSA-168898	Toll-like Receptor Cascades	15/492	157/10867	0.0050096	0.0275865	0.0197215	3665/4792/1508/7867/1846/57162/7314/3689/79792/1520/10010/7334/5606/2353/5518	15
R-HSA-4420097	R-HSA-4420097	VEGFA-VEGFR2 Pathway	11/492	99/10867	0.00504227	0.0276425	0.0197615	387/808/9047/7867/4689/805/5062/998/6093/3320/55845	11
R-HSA-8956319	R-HSA-8956319	Nucleobase catabolism	6/492	36/10867	0.00511166	0.0278983	0.0199444	1890/10591/953/11164/30833/3704	6
R-HSA-8854518	R-HSA-8854518	AURKA Activation by TPX2	9/492	73/10867	0.00547449	0.0297463	0.0212656	8636/8655/10540/7846/5518/3320/11258/10383/203068	9
R-HSA-77289	R-HSA-77289	Mitochondrial Fatty Acid Beta-Oxidation	6/492	37/10867	0.00587298	0.031771	0.022713	10449/1622/1666/3032/1892/4706	6
R-HSA-2029482	R-HSA-2029482	Regulation of actin dynamics for phagocytic cup formation	8/492	61/10867	0.00594343	0.0320111	0.0228847	10109/10094/10095/10092/998/3320/55845/10096	8
R-HSA-9694635	R-HSA-9694635	Translation of Structural Proteins	7/492	49/10867	0.00616222	0.0329372	0.0235468	83666/7314/11320/7341/84875/1650/1603	7
R-HSA-202131	R-HSA-202131	Metabolism of nitric oxide: NOS3 activation and regulation	4/492	17/10867	0.00616902	0.0329372	0.0235468	808/10434/805/3320	4
R-HSA-9013404	R-HSA-9013404	RAC2 GTPase cycle	10/492	88/10867	0.00627298	0.0333473	0.0238399	5880/8826/4689/396/55004/3998/5062/998/7879/55845	10
R-HSA-8985947	R-HSA-8985947	Interleukin-9 signaling	3/492	9/10867	0.00631461	0.0334239	0.0238947	6772/6774/3718	3
R-HSA-354192	R-HSA-354192	Integrin signaling	5/492	27/10867	0.00658096	0.034536	0.0246897	10235/5770/54518/1445/7094	5
R-HSA-9648002	R-HSA-9648002	RAS processing	5/492	27/10867	0.00658096	0.034536	0.0246897	808/7314/10434/598/805	5
R-HSA-163210	R-HSA-163210	Formation of ATP by chemiosmotic coupling	4/492	18/10867	0.00765232	0.03965	0.0283457	518/506/509/9551	4
R-HSA-190840	R-HSA-190840	Microtubule-dependent trafficking of connexons from Golgi to the plasma membrane	4/492	18/10867	0.00765232	0.03965	0.0283457	84790/7846/10376/10383	4
R-HSA-74259	R-HSA-74259	Purine catabolism	4/492	18/10867	0.00765232	0.03965	0.0283457	10591/11164/30833/3704	4
R-HSA-164952	R-HSA-164952	The role of Nef in HIV-1 replication and disease pathogenesis	5/492	28/10867	0.0077197	0.039831	0.0284751	3932/920/1175/5062/1173	5
R-HSA-3700989	R-HSA-3700989	Transcriptional Regulation by TP53	27/492	365/10867	0.00826479	0.0424651	0.0303582	7295/9377/5366/1351/25824/2821/4697/355/7314/834/8738/5052/6923/1647/637/28956/10542/2353/1345/55004/1337/5518/1340/5300/27166/6917/10971	27
R-HSA-975155	R-HSA-975155	MyD88 dependent cascade initiated on endosome	10/492	92/10867	0.00854093	0.0437011	0.0312418	3665/4792/7867/1846/57162/7314/7334/5606/2353/5518	10
R-HSA-9020958	R-HSA-9020958	Interleukin-21 signaling	3/492	10/10867	0.00872055	0.0442514	0.0316352	6772/6774/3718	3
R-HSA-9617629	R-HSA-9617629	Regulation of FOXO transcriptional activity by acetylation	3/492	10/10867	0.00872055	0.0442514	0.0316352	10628/7295/8850	3
R-HSA-5669034	R-HSA-5669034	TNFs bind their physiological receptors	5/492	29/10867	0.00898854	0.0452374	0.0323401	8784/939/7293/7133/3604	5
R-HSA-8982491	R-HSA-8982491	Glycogen metabolism	5/492	29/10867	0.00898854	0.0452374	0.0323401	808/7360/7314/805/283209	5
R-HSA-168181	R-HSA-168181	Toll Like Receptor 7/8 (TLR7/8) Cascade	10/492	93/10867	0.00919558	0.0460905	0.03295	3665/4792/7867/1846/57162/7314/7334/5606/2353/5518	10
R-HSA-190872	R-HSA-190872	Transport of connexons to the plasma membrane	4/492	19/10867	0.0093522	0.0463085	0.0331058	84790/7846/10376/10383	4
R-HSA-8876725	R-HSA-8876725	Protein methylation	4/492	19/10867	0.0093522	0.0463085	0.0331058	808/2109/805/7415	4
R-HSA-8964038	R-HSA-8964038	LDL clearance	4/492	19/10867	0.0093522	0.0463085	0.0331058	1175/1211/10577/1173	4
R-HSA-194138	R-HSA-194138	Signaling by VEGF	11/492	108/10867	0.0096061	0.0473747	0.033868	387/808/9047/7867/4689/805/5062/998/6093/3320/55845	11
R-HSA-168164	R-HSA-168164	Toll Like Receptor 3 (TLR3) Cascade	10/492	94/10867	0.00988795	0.0485696	0.0347223	3665/4792/7867/1846/7314/10010/7334/5606/2353/5518	10

## Sheet: Fig5d
clone_id	L1_named	freq	percentage
Clone 1	Canonical	161	64.9194
Clone 1	CCR7+	12	4.83871
Clone 1	Malat1+	21	8.46774
Clone 1	Cycling	31	12.5
Clone 1	Cytotoxic	1	0.403226
Clone 1	KLRB1+	1	0.403226
Clone 1	ANXA1+	8	3.22581
Clone 1	CCR4/HELIOS+	2	0.806452
Clone 1	MTRNR2L12+	6	2.41935
Clone 1	IFN signature	5	2.01613
Clone 2	Canonical	148	58.2677
Clone 2	CCR7+	9	3.54331
Clone 2	Malat1+	25	9.84252
Clone 2	Cycling	46	18.1102
Clone 2	Cytotoxic	1	0.393701
Clone 2	KLRB1+	1	0.393701
Clone 2	ANXA1+	8	3.14961
Clone 2	CCR4/HELIOS+	4	1.5748
Clone 2	MTRNR2L12+	7	2.75591
Clone 2	IFN signature	5	1.9685
Clone 3	Canonical	119	57.2115
Clone 3	CCR7+	12	5.76923
Clone 3	Malat1+	37	17.7885
Clone 3	Cycling	20	9.61538
Clone 3	Cytotoxic	2	0.961538
Clone 3	ANXA1+	13	6.25
Clone 3	CCR4/HELIOS+	2	0.961538
Clone 3	MTRNR2L12+	2	0.961538
Clone 3	IFN signature	1	0.480769
Clone 4	Canonical	73	63.4783
Clone 4	CCR7+	3	2.6087
Clone 4	Malat1+	12	10.4348
Clone 4	Cycling	22	19.1304
Clone 4	ANXA1+	4	3.47826
Clone 4	MTRNR2L12+	1	0.869565
Clone 5	Canonical	25	62.5
Clone 5	CCR7+	2	5
Clone 5	Malat1+	1	2.5
Clone 5	Cycling	5	12.5
Clone 5	ANXA1+	3	7.5
Clone 5	CCR4/HELIOS+	1	2.5
Clone 5	MTRNR2L12+	1	2.5
Clone 5	IFN signature	2	5
Clone 6	Canonical	23	58.9744
Clone 6	CCR7+	2	5.12821
Clone 6	Malat1+	5	12.8205
Clone 6	Cycling	6	15.3846
Clone 6	ANXA1+	1	2.5641
Clone 6	CCR4/HELIOS+	1	2.5641
Clone 6	IFN signature	1	2.5641
Clone 7	Canonical	72	63.7168
Clone 7	CCR7+	6	5.30973
Clone 7	Malat1+	15	13.2743
Clone 7	Cycling	3	2.65487
Clone 7	Cytotoxic	1	0.884956
Clone 7	KLRB1+	1	0.884956
Clone 7	ANXA1+	7	6.19469
Clone 7	CCR4/HELIOS+	3	2.65487
Clone 7	MTRNR2L12+	2	1.76991
Clone 7	IFN signature	3	2.65487
Clone 8	Canonical	24	63.1579
Clone 8	CCR7+	6	15.7895
Clone 8	Malat1+	4	10.5263
Clone 8	Cycling	4	10.5263
Clone 9	Canonical	13	86.6667
Clone 9	CCR7+	1	6.66667
Clone 9	Cycling	1	6.66667
Clone 10	Canonical	9	69.2308
Clone 10	CCR7+	1	7.69231
Clone 10	Malat1+	1	7.69231
Clone 10	Cycling	1	7.69231
Clone 10	MTRNR2L12+	1	7.69231

## Sheet: Fig5g
	Cluster	Freq	"SF"
1	Canonical Tregs	24	SF
2	CCR7+	3	SF
3	CCR4/Helios	5	SF
4	KLRB1+	0	SF
5	LGALS1+	7	SF
6	CD8+	0	SF

## Sheet: Fig6c
Gene	p_val	avg_logFC	pct.1	pct.2	p_val_adj
HAVCR2	2.32e-11	0.387462	0.24	0.073	7.78e-07
TNFRSF1B	3.95e-11	0.508096	0.713	0.473	1.32e-06
DENND2D	4.26e-11	0.477293	0.491	0.249	1.43e-06
IL10	1.08e-10	0.410109	0.222	0.067	3.62e-06
GZMA	3.55e-10	0.606461	0.677	0.439	1.19e-05
RNF213	4.25e-10	0.38273	0.778	0.551	1.42e-05
ATG101	5.5e-10	0.256376	0.222	0.07	1.85e-05
BAX	5.17e-09	0.3893	0.413	0.206	0.00017355
TRBV30	5.18e-09	1.08473	0.186	0.058	0.00017363
MZB1	9.82e-09	0.244123	0.186	0.057	0.00032937
FAM96A	2.7e-08	0.300959	0.533	0.3	0.00090665
CD38	4.25e-08	0.352038	0.251	0.1	0.00142464
CNN2	5.64e-08	0.350705	0.892	0.776	0.00189141
MAF	5.96e-08	0.350087	0.461	0.254	0.00199957

## Sheet: Fig6f
	CD161+ Foxp3+	CD161- Foxp3+
AS1	7.11	1.31
AS2	4.62	1.35
AS3	22.9	8.5
AS4	12	3.68
AS5	19.4	7.12
AS6	12.6	4.32
AS7	4.86	1.43
AS8	7.48	1.53
